# Supplementary material for: Genomic and transcriptomic analysis of a library of small cell lung cancer patient-derived xenografts
Source: Nat Commun. 2022 Apr 19;13:2144. doi: 10.1038/s41467-022-29794-4 (PMC9018685; doi:10.1038/s41467-022-29794-4)
Supplement: Supplementary file 3 — Supplementary Data 1 [file 41467_2022_29794_MOESM3_ESM.xlsx]

## Sheet: Sample Characteristic 
Patient Donors	ID	Time until engraftment [days] into NSG mice	PDX tissue derived from treated vs. naïve donor	IHC performed on PDX	RNA-seq performed on PDX	IMPACT performed on PDX	IMPACT performed on Clinical Sample	IHC performed on Clinical Sample	Sex	smoking status	pack years	vital status	stage at dx	tissue type	tissue site	Cancer Type	pdx tissue therapy type	definitive therapy	1L	Subsequent therapies
Same as #12	MSK304	92	treated	yes	yes	yes	no	no	female	current	135	deceased	ES-SCLC	biopsy	lung	small cell carcinoma	1.cisplatin+etoposide+LDE225; 2.SC16LD6.5	na	cisplatin+etoposide+LDE225/maintenance	1.SC16LD6.5
Same as #15	MSK424B/443	26	treated	yes	yes	yes	no	no	male	former	180	deceased	ES-SCLC	pleural effusion	pleura	small cell carcinoma	1.cisplatin+etoposide; 2.nivolumab	na	cisplatin+etoposide	1.ipilimumab+nivolumab; 2.SC16LD6.5
Same as #17	MSK599B	96	treated	yes	yes	yes	no	no	male	current	22.5	deceased	LS-SCLC	biopsy	lung	small cell carcinoma	1.carboplatin+etoposide	carboplatin+etoposide+surgery	na	na
Same as #22	MSK773B	51	treated	yes	yes	yes	no	yes	male	never	0	deceased	ES-SCLC	autopsy	lung	small cell carcinoma	1.cisplatin+etoposide; 2.ipilimumab+nivolumab	na	carboplatin+etoposide	1.ipilimumab+nivolumab
Same as #22	MSK773C	100	treated	yes	yes	yes	no	yes	male	never	0	deceased	ES-SCLC	autopsy	lung	small cell carcinoma	1.cisplatin+etoposide; 2.ipilimumab+nivolumab	na	carboplatin+etoposide	1.ipilimumab+nivolumab
Same as #22	MSK773D	86	treated	yes	yes	yes	no	yes	male	never	0	deceased	ES-SCLC	autopsy	lung	small cell carcinoma	1.cisplatin+etoposide; 2.ipilimumab+nivolumab	na	carboplatin+etoposide	1.ipilimumab+nivolumab
Same as #22	MSK773E	86	treated	yes	yes	yes	no	yes	male	never	0	deceased	ES-SCLC	autopsy	chest	small cell carcinoma	1.cisplatin+etoposide; 2.ipilimumab+nivolumab	na	carboplatin+etoposide	1.ipilimumab+nivolumab
Same as #22	MSK773G	93	treated	yes	yes	yes	no	yes	male	never	0	deceased	ES-SCLC	autopsy	liver	small cell carcinoma	1.cisplatin+etoposide; 2.ipilimumab+nivolumab	na	carboplatin+etoposide	1.ipilimumab+nivolumab
Same as #22	MSK773H	100	treated	yes	yes	yes	no	yes	male	never	0	deceased	ES-SCLC	autopsy	diaphragm	small cell carcinoma	1.cisplatin+etoposide; 2.ipilimumab+nivolumab	na	carboplatin+etoposide	1.ipilimumab+nivolumab
Same as #22	MSK773I	44	treated	yes	yes	yes	no	yes	male	never	0	deceased	ES-SCLC	autopsy	rib	small cell carcinoma	1.cisplatin+etoposide; 2.ipilimumab+nivolumab	na	carboplatin+etoposide	1.ipilimumab+nivolumab
Same as #22	MSK773J	74	treated	yes	yes	yes	no	yes	male	never	0	deceased	ES-SCLC	autopsy	chest	small cell carcinoma	1.cisplatin+etoposide; 2.ipilimumab+nivolumab	na	carboplatin+etoposide	1.ipilimumab+nivolumab
Same as #22	MSK773L	173	treated	yes	yes	yes	no	yes	male	never	0	deceased	ES-SCLC	autopsy	liver	small cell carcinoma	1.cisplatin+etoposide; 2.ipilimumab+nivolumab	na	carboplatin+etoposide	1.ipilimumab+nivolumab
Same as #21	MSK761C	75	treated	yes	yes	yes	no	no	male	current	37	deceased	ES-SCLC	CTC	blood	small cell carcinoma	1.cisplatin+etoposide+pembrolizumab or placebo; 2.ipilimumab+nivolumab	na	carboplatin+etoposide+pembrolizumab or placebo	1.ipilimumab+nivolumab; temodar
33	MSK1231	39	naïve	yes	yes	no	yes	no	male	former	30	alive	LS-SCLC	EBUS	lymph node	small cell carcinoma	na	cisplatin+etoposide+radiotherapy	na	lost to follow up
32	MSK1127	74	treated	no	yes	yes	no	no	female	former	20	deceased	ES-SCLC	pleural effusion	pleura	small cell carcinoma	1.carboplatin+etoposide	na	carboplatin+etoposide	1.nivolumab
31	MSK1108	103	treated	yes	no	no	yes	yes	female	current	9	alive	LS-SCLC	surgical	lung	small cell carcinoma	1.cisplatin+etoposide+radiotherapy; 2.carboplatin+etoposide; 3.temodar+/-ABT-888; 4. ipilimumab+nivolumab	cisplatin+etoposide+radiotherapy	carboplatin+etoposide	1.temodar+/-ABT-888; 2.ipilimumab+nivolumab
30	MSK1053	213	naïve	yes	yes	yes	no	no	female	former	21	deceased	ES-SCLC	CTC	blood	small cell carcinoma	na	na	carboplatin+etoposide+atezolizumab	1.temodar
29	MSK973A	98	naïve	yes	yes	yes	no	no	male	former	51	deceased	ES-SCLC	CTC	blood	small cell carcinoma	na	na	carboplatin+etoposide+pembrolizumab or placebo	death
28	MSK900B	193	naïve	yes	yes	no	yes	yes	female	current	50	alive	LS-SCLC	surgical	lung	small cell carcinoma	na	cisplatin+etoposide+surgery	na	na
27	MSK895	60	treated	yes	yes	yes	yes	no	female	former	20	deceased	ES-SCLC	pleural effusion	pleura	small cell carcinoma	1.carboplatin+etoposide; 2.carboplatin+etoposide (rechallenge)	na	carboplatin+etoposide	1.carboplatin+etoposide; 2.ipilimumab+nivolumab
26	MSK891	41	treated	yes	yes	yes	yes	no	female	never	0	deceased	LS-SCLC	surgical	lung	small cell carcinoma (transformation)	1.cisplatin+etoposide+radiotherapy, 2.ipilimumab+nivolumab	cisplatin+etoposide+radiotherapy	ipilimumab+nivolumab	1.osimertinib; 2.topotecan; 3.carboplatin+etoposide+atezolizumab; 4.temodar
25	MSK871	34	naïve	no	no	yes	yes	no	male	former	45	alive	LS-SCLC	surgical	lung	combined small cell carcinoma + large cell neuroendocrine	na	carboplatin+etoposide+surgery	na	na
24	MSK833	215	naïve	yes	yes	yes	yes	no	male	current	86	deceased	ES-SCLC	CTC	blood	small cell carcinoma	na	na	carboplatin+etoposide	1.ipilimumab+nivolumab; temodar
23	MSK831b	69	treated	yes	yes	yes	yes	no	female	never	0	deceased	ES-SCLC	Neuro met	Left Posterior Cerebellum	small cell carcinoma	1.cisplatin+etoposide	na	cisplatin+etoposide	1.ipilimumab+nivolumab
22	MSK773	111	treated	yes	yes	yes	yes	no	male	never	0	deceased	ES-SCLC	biopsy	lung	combined small cell carcinoma + adenocarcinoma	1.cisplatin+etoposide	na	carboplatin+etoposide	1.ipilimumab+nivolumab
21	MSK761	208	naïve	yes	yes	yes	yes	yes	male	current	37	deceased	ES-SCLC	biopsy	liver	small cell carcinoma	na	na	carboplatin+etoposide+pembrolizumab or placebo	1.ipilimumab+nivolumab
20	MSK736	94	treated	yes	yes	yes	no	no	female	former	45	deceased	LS-SCLC	CTC	blood	small cell carcinoma	1.cisplatin+etoposide; 2.cisplatin+etoposide(rechallenge)	cisplatin+etoposide+radiotherapy	cisplatin+etoposide (rechallenge)	1.ipilimumab+nivolumab
19	MSK731B	92	treated	yes	yes	yes	yes	yes	male	current	43	deceased	ES-SCLC	CTC	blood	small cell carcinoma	1.carboplatin+etoposide; 2.olaparib+AZD1775; 3.ipilimumab+nivolumab	na	carboplatin+etoposide	1.olaparib+AZD1775; 2.ipilimumab+nivolumab
18	MSK674C	61	treated	yes	yes	yes	yes	no	female	former	37.5	deceased	ES-SCLC	biopsy	chest	combined small cell carcinoma + large cell neuroendocrine	1.carboplatin+etoposide	na	carboplatin+etoposide	1.ipilimumab+nivolumab
17	MSK599	250	naïve	yes	yes	yes	yes	yes	male	current	22.5	deceased	LS-SCLC	surgical	lung	small cell carcinoma	na	carboplatin+etoposide+surgery	na	na
16	MSK511c	76	treated	yes	yes	yes	yes	no	male	current	42.3	deceased	LS-SCLC	pleural effusion	pleura	small cell carcinoma	1.cis-carboplatin+etoposide, 2. ipilimumab+nivolumab	cis-carboplatin+etoposide+radiotherapy+surgery	ipilimumab+nivolumab	na
15	MSK424	38	treated	yes	yes	yes	yes	no	male	former	180	deceased	ES-SCLC	pleural effusion	pleura	small cell carcinoma	1.cisplatin+etoposide; 2.nivolumab	na	cisplatin+etoposide	1.ipilimumab+nivolumab; 2.SC16LD6.5
14	MSK376	174	treated	no	yes	yes	yes	no	male	former	30	deceased	LS-SCLC	Biopsy	Lung, Left	small cell carcinoma	1.cisplatin+etoposide+radiotherapy	cisplatin+etoposide+radiotherapy	nivolumab	1.cisplatin+etoposide(rechallenge)
13	MSK366	196	treated	no	yes	yes	yes	no	male	former	40	alive	LS-SCLC	biopsy	pancreas	small cell carcinoma	1.cis-carboplatin+etoposide+radiotherapy	cis-carboplatin+etoposide+radiotherapy	oral etoposide	1.pembrolizumab
12	MSK328/304B	9	treated	yes	yes	yes	yes	yes	female	current	135	deceased	ES-SCLC	surgical	lung	small cell carcinoma	1.cisplatin+etoposide+LDE225; 2.SC16LD6.5	na	cisplatin+etoposide+LDE225/maintenance	1.SC16LD6.5
11	MSK325D	43	treated	yes	yes	yes	no	no	female	never	0	deceased	ES-SCLC	pleural effusion	pleura	small cell carcinoma (transformation)	1.carboplatin+etoposide+OMP59R5; 2. ipilimumab+nivolumab; 3.pembrolizumab+bevacizumab; 4.gemcitabine	na	carboplatin+etoposide+OMP-59R5	1.ipilimumab+nivolumab; 2.pembrolizumab+bevacizumab; 3.gemcitabine; 4.paclitaxel
10	MSK298	56	naïve	yes	yes	yes	no	yes	female	current	20	deceased	ES-SCLC	surgical	lung	small cell carcinoma	na	na	carboplatin+etoposide+OMP-59R5	na
9	MSK276	33	naïve	yes	yes	yes	no	no	male	current	20.5	deceased	ES-SCLC	pleural effusion	pleura	small cell carcinoma	na	na	carboplatin+etoposide	na
8	MSK263	59	naïve	no	no	yes	yes	no	male	former	54	deceased	ES-SCLC	Surgical	Brain, Left Occipital	combined small cell carcinoma + squamous cell carcinoma	na	na	cisplatin+etoposide	unknown
7	MSK239	422	naïve	yes	yes	yes	yes	no	female	never	0	deceased	ES-SCLC	biopsy	lung	combined small cell carcinoma + large cell neuroendocrine	na	na	carboplatin+etoposide	1.pembrolizumab+MK-4166
6	MSK189	417	treated	no	yes	yes	no	no	female	former	40	deceased	LS-SCLC	Surgical	Lung, Right Upper Lobe	small cell carcinoma	1.cisplatin+etoposide	cisplatin+etoposide+radiotherapy+surgery	unknown	unknown
5	MSK181	117	naïve	no	yes	yes	yes	no	male	current	50	deceased	ES-SCLC	biopsy	bone	small cell carcinoma	na	na	cisplatin+etoposide+OMP-59R5 or placebo	1.nivolumab
4	MSK40	161	treated	no	yes	yes	no	no	male	current	100	deceased	ES-SCLC	biopsy	lung	small cell carcinoma	1.cisplatin+etoposide+LDE225	na	cisplatin+etoposide+LDE225/maintenance	1.temodar+ABT-888 or placebo
3	MSK97	84	treated	yes	yes	no	no	yes	female	former	22.5	alive	LS-SCLC	surgical	bone	small cell carcinoma	1.cisplatin+etoposide+radiotherapy; 2. carboplatin+etoposide; 3.temodar	cisplatin+etoposide+radiotherapy	carboplatin+etoposide (rechallenge)	1.temodar+/-ABT-888; 2.paclitaxel
2	MSK95	84	treated	yes, no for NCAM1	yes	yes	no	yes	male	former	55	deceased	LS-SCLC	biopsy	lung	small cell carcinoma	1.cisplatin+etoposide+radiotherapy	cisplatin+etoposide+radiotherapy	cisplatin+etoposide	na
1	MSK6	150	naïve	no	yes	yes	no	yes	male	never	0	deceased	LS-SCLC	surgical	lung	small cell carcinoma	na	surgery only	na	na
Clinical characteristics of the 46 SCLC PDX/CDX models (33 patient donors).
