# Supplementary material for: Genomic and transcriptomic analysis of a library of small cell lung cancer patient-derived xenografts
Source: Nat Commun. 2022 Apr 19;13:2144. doi: 10.1038/s41467-022-29794-4 (PMC9018685; doi:10.1038/s41467-022-29794-4)
Supplement: Supplementary file 5 — Source data File [file 41467_2022_29794_MOESM5_ESM.xlsx]

## Sheet: Figure 3b
H scores	ASCL1	NeuroD1	POU2F3	c-myc	NCAM1	SYN
MSK95	150	20.6667	0	0		193.333
MSK97	3	1.66667	0	31.6667	5	295
MSK239	183.333	0	0	40	133.333	190
MSK276	190	82.3333	0	0	290	186.667
MSK328	133.333	33.3333	0	20	275	166.667
MSK298	250	2.66667	0	0	300	23.3333
MSK304	285	6.66667	0	0	300	180
MSK424	0	190	0	0	76.6667	200
MSK443	0	205	0	0	60	200
MSK731B	176.667	4	0	0.33333	300	90
MSK599	150	100	0	0	300	85
MSK599B	181.667	260	0	0.33333	300	113.333
MSK674C	300	0	0	96.6667	300	200
MSK761	166.667	0	0	116.667	190	275
MSK761C	300	0	0	280	300	200
MSK833	300	61.6667	0	0	300	285
MSK891	300	176.667	0	0.66667	300	300
MSK895	170	81.6667	0	0.66667	300	196.667
MSK900B	113.333	285	0	0	180	0
MSK831B	176.667	76.6667	43.3333	0	285	78.3333
MSK511c	290	10	2	0	183.333	95
MSK973	256.667	185	0	0	300	190
MSK736	270	26.6667	0	0	295	90
MSK325D	166.667	105	0	1.33333	280	176.667
MSK1108	200	0	0	0	300	300
MSK1231	186.667	190	0	1	300	190
MSK1053	285	0	2	0.33333	300	195
MSK773	2.66667	0	290	163.333	300	0
MSK773B	1	0	285	166.667	300	61.6667
MSK773C	2	0	285	156.667	300	11.6667
MSK773D	0	0	300	140	300	65
MSK773E	2	0	217.5	110	300	17.5
MSK773G	3	0	285	247.5	300	65
MSK773H	1.66667	0	300	170	300	56.6667
MSK773I	8	0	300	123.333	300	72.5
MSK773J	4	0	290	176.667	300	81.6667
MSK773L	2.66667	0	300	186.667	300	46.6667

## Sheet: Figure 3c
H scores	ASCL1 PDX	ASCL1 Clinical	NEUROD1 PDX	NEUROD1 Clinical	POU2F3 PDX	POU2F3 Clinical	C-MYC PDX	C-MYC Clinical
MSK95	150	240	20.6667	45	0	0	0	1
MSK97	3	2	1.66667	10	0	0	31.6667	0
MSK328	133.333	300	33.3333	165	0	0	20
MSK298	250	285	2.66667	2	0	0	0	1
MSK731B	176.667	285	4	2	0	0	0.33333	0
MSK599	150	140	100	95	0	0	0
MSK761	166.667	180	0	0	0	0	116.667
MSK900B	113.333	140	285	300	0	0	0
MSK1108	200	160	0	0	0	0	0
MSK773B	1	4	0	0	285	240	166.667	100
MSK773C	2	2	0	0	285	240	156.667	100
MSK773D	0	10	0	0	300	270	140	60
MSK773E	2	14	0	0	217.5	180	110	15
MSK773G	3	1	0	0	285	170	247.5	10
MSK773H	1.66667	4	0	0	300	160	170	2
MSK773I	8	4	0	0	300	270	123.333	40
MSK773J	4	10	0	0	290	270	176.667	80
MSK773L	2.66667	10	0	2	300	150	186.667	10

## Sheet: Figure3d_5a_5b_5c_5d_5e
GeneID	MSK1053	MSK1231	MSK189	MSK325d	MSK731b	MSK761c	MSK895	MSK973a	MSK97	MSK1127	MSK181	MSK239	MSK276	MSK298	MSK304	MSK328	MSK366	MSK376	MSK40	MSK424	MSK443	MSK511c	MSK599	MSK599b	MSK6	MSK674c	MSK736	MSK761	MSK773	MSK773B	MSK773C	MSK773D	MSK773E	MSK773G	MSK773H	MSK773I	MSK773J	MSK773L	MSK831b	MSK833	MSK891	MSK900b	MSK95	GeneSymbol
ENSG00000001084.6	8.8706	10.4305	9.70989	8.6001	8.35171	7.98492	8.55915	8.18697	8.48235	6.95055	8.10251	9.03487	8.67256	8.7219	8.56945	10.1051	9.46558	9.4397	9.23367	7.87343	8.15476	7.93052	9.0162	9.08479	10.2812	9.47805	8.97044	10.9077	8.78097	8.64444	8.73525	8.15995	7.93974	7.95163	7.82409	8.22085	8.81995	8.81021	10.115	9.21676	9.90394	11.367	8.82138	GCLC
ENSG00000005001.5	4.61965	-0.433901	4.36673	1.15971	2.50565	4.41767	-0.433901	0.914674	0.699253	4.10109	1.50314	5.81547	4.00071	5.56648	-0.433901	4.01283	3.04553	4.713	5.35019	-0.433901	-0.433901	6.18868	5.89905	5.16134	5.52148	4.10873	1.64491	9.36273	3.55235	5.05387	4.08622	2.86638	4.21214	6.22447	3.40481	3.10419	4.91925	6.73047	4.48047	4.82392	3.19419	0.949543	1.39038	PRSS22
ENSG00000008056.8	7.72554	7.55732	8.36581	8.95979	7.90046	7.89041	8.56215	8.65098	9.1611	8.4503	8.8145	7.72927	9.08372	7.04178	8.35172	8.22651	9.26447	7.93574	8.25222	7.26353	7.33347	6.87791	7.98504	8.90366	6.72927	8.01835	8.00825	5.20216	4.36308	4.25494	4.47066	3.92416	4.39083	5.60262	5.09541	5.43845	5.18713	3.60224	6.21182	8.37842	7.61384	0.949543	8.74172	SYN1
ENSG00000019549.4	6.24054	8.6923	5.67835	-0.433901	3.41043	1.69547	3.43861	5.95335	1.69316	1.60716	4.7682	2.58684	4.24226	4.86925	-0.433901	6.02148	5.73249	3.67181	3.34558	3.9738	4.94877	2.3796	2.28703	5.38854	0.745744	0.713969	5.63669	9.43204	3.35811	3.58729	2.71726	3.72388	2.64942	4.10063	1.9855	-0.433901	-0.433901	1.29068	5.40698	5.3618	3.5076	11.1449	3.02916	SNAI2
ENSG00000023839.6	2.91251	2.59629	3.61149	2.12143	2.33729	1.69547	2.78484	0.914674	3.18756	2.52353	1.50314	1.86362	1.27435	2.49959	-0.433901	2.29151	1.48838	2.19904	3.12098	2.95428	3.33898	1.96058	1.47991	2.37528	3.03814	3.78528	3.39759	2.86725	2.8659	3.08273	2.71726	2.86638	-0.433901	-0.433901	1.9855	1.89825	2.92196	3.45283	1.50222	3.1851	2.53714	6.65293	2.01615	ABCC2
ENSG00000023909.5	7.56898	7.9009	8.8033	8.0831	7.25188	7.78509	8.35311	7.63118	7.86808	7.71499	8.06687	7.31365	7.91212	7.46446	7.85844	8.93313	8.11611	8.05153	8.31515	7.01214	7.10028	8.42421	8.23614	8.60901	7.59591	7.69641	7.26315	9.43409	6.72692	7.87244	7.24478	6.57994	7.7565	6.92954	7.26033	6.77096	6.02756	5.78179	7.43506	7.13857	7.45943	11.4496	7.14848	GCLM
ENSG00000026025.9	6.8463	8.48758	5.55501	10.5582	5.82509	1.9673	6.0225	5.45556	5.8745	6.12022	10.2334	6.99244	8.23297	8.61986	8.75858	5.33146	8.5173	7.63331	2.25213	8.68663	8.15476	13.403	8.26937	6.30868	9.33179	7.56337	8.9034	12.8292	7.60138	10.6372	6.30668	7.37775	8.4731	10.0699	10.2666	6.54917	7.8181	5.26129	11.5737	7.49633	9.10157	15.0829	6.45736	VIM
ENSG00000035115.17	8.9241	6.94428	8.79359	7.02606	7.97975	9.0919	7.92519	7.21803	7.47471	8.76306	7.648	8.46142	8.63712	8.77562	8.15628	8.64189	8.62679	9.1205	8.6701	7.55255	7.20206	8.19838	8.5767	7.30918	8.09263	8.94074	7.46261	7.16842	9.29167	8.83482	9.36461	9.04806	9.41958	8.86871	8.82772	8.8824	9.08329	9.56882	8.22041	7.29952	7.0782	6.88581	7.2921	SH3YL1
ENSG00000039068.14	12.4592	10.1033	12.043	10.5126	10.7001	9.87184	11.4577	11.6083	9.12554	10.8839	11.1369	12.0471	12.9748	10.7999	12.8402	13.2861	12.6934	11.3565	11.7329	8.05207	8.8751	10.5208	12.9352	13.3572	12.8202	11.007	10.367	11.6127	11.2241	11.0073	11.1319	10.7387	10.9411	11.2348	11.5235	11.7282	11.2274	11.6556	12.4127	12.5183	11.3791	5.28264	8.47786	CDH1
ENSG00000041353.5	2.02377	1.27397	0.823944	3.747	2.79151	1.69547	2.16868	3.28809	6.46713	2.91038	2.31646	4.23042	0.807202	2.49959	-0.433901	2.60725	3.59441	1.79768	1.91161	4.46354	4.74787	5.44572	2.28703	1.85483	1.98464	2.54383	3.12193	9.21324	4.25592	4.49986	2.71726	4.25646	4.21214	6.00678	3.72459	4.91607	5.60812	5.01798	8.23528	-0.433901	1.82156	7.57725	4.02651	RAB27B
ENSG00000049283.13	4.94064	3.94647	1.29628	2.12143	2.79151	5.17633	1.88163	3.38781	5.1919	2.52353	2.31646	8.29373	1.60793	2.49959	-0.433901	4.11444	3.29093	1.79768	4.71256	2.17947	1.73183	5.71478	4.90988	3.68688	3.86004	0.713969	4.84756	6.99047	6.62308	7.61122	7.4722	7.58363	7.1353	8.22842	7.14499	6.9067	6.96448	7.0741	4.48047	2.9646	-0.433901	2.53427	-0.433901	EPN3
ENSG00000052344.11	7.24598	6.37466	6.03551	8.13015	8.15767	5.20175	7.78856	7.1631	3.46516	6.93004	7.95737	9.77687	7.85156	8.18958	3.72951	7.89714	7.44971	5.54525	8.74057	6.15421	6.15001	9.07012	8.74643	8.54269	9.74366	4.06675	3.82739	9.41969	8.50534	8.43978	8.99159	8.3191	8.15267	9.5206	8.74651	8.57796	9.50689	8.78708	10.0248	6.26573	5.11277	-0.433901	5.08168	PRSS8
ENSG00000062038.9	7.30302	7.35157	8.07336	4.28039	6.40804	7.16459	6.42938	5.28589	10.3709	8.63903	7.19393	8.53961	8.38901	6.8279	6.05554	6.85931	9.08626	1.53969	7.2886	10.1959	9.95287	3.95268	9.0384	8.89444	7.39534	1.46668	6.00743	10.4407	6.93204	6.59597	6.91401	6.84913	6.07394	6.11972	6.36855	7.0439	2.92196	3.45283	6.39523	7.77435	6.32009	8.12472	3.44362	CDH3
ENSG00000063015.15	10.7416	10.3093	10.6108	8.47202	8.95426	10.3001	9.24931	9.48854	11.6661	9.4236	9.94941	10.9667	10.1484	8.51847	10.0893	9.64981	9.93543	11.7587	12.035	9.62154	10.0777	10.1449	8.51274	8.92645	10.9436	10.2877	9.57222	5.66003	3.55235	5.19956	4.47066	4.09989	3.12752	6.41357	5.3482	5.93838	5.54595	5.34817	8.69951	10.5039	9.10157	3.79986	11.5165	SEZ6
ENSG00000065361.10	10.0542	9.00668	8.96946	9.24747	9.25156	8.14083	10.0652	8.76143	7.11333	8.57442	9.5436	9.61104	8.9777	9.2302	6.83057	9.7289	8.5702	6.84655	9.53308	7.69731	7.42051	9.41032	9.39946	8.88981	9.77156	11.1901	9.33846	9.85704	10.88	12.0566	12.2619	11.3188	11.8423	12.0507	11.0785	11.3418	11.6966	11.4954	8.81046	10.473	7.42275	4.19723	3.76448	ERBB3
ENSG00000065833.7	6.43455	2.2812	5.85307	5.89256	1.65403	6.46289	2.60806	3.38781	6.77638	2.73021	6.47832	1.60013	4.28605	2.49959	5.42145	7.30773	3.59441	2.50885	4.04416	4.981	5.86559	5.56722	1.73231	2.37528	5.19039	1.92823	3.62856	10.2233	7.82377	6.36844	6.78444	6.00599	7.65534	7.15828	8.2221	6.65579	5.41293	5.90152	6.36849	1.96283	5.28621	9.1473	6.47935	ME1
ENSG00000066926.6	8.07396	7.67295	8.58653	8.72114	8.04823	10.2949	7.98448	7.97608	7.51318	8.36883	8.8823	7.47215	8.30116	8.14673	8.81649	9.06089	7.93075	7.60166	8.4088	8.90032	9.11319	8.31859	8.27171	8.25642	7.67927	7.30858	7.91875	8.29332	7.9493	7.53093	6.91401	7.95844	8.56893	7.35567	8.30205	7.92649	7.51159	7.3723	8.39617	6.69777	8.15101	8.24835	9.31894	FECH
ENSG00000072832.10	11.1275	9.39138	11.426	10.7284	11.0976	11.7659	11.1227	11.827	12.0696	10.8832	12.2245	11.3135	10.0086	11.2787	11.81	11.597	11.066	10.9325	10.8279	11.1281	11.1081	12.027	11.1317	11.2118	10.5107	11.8386	12.1418	8.74348	11.4676	11.0343	10.9662	11.4358	11.0397	10.7947	11.8158	11.3753	11.3632	10.9781	9.80309	10.3875	11.9188	5.80278	11.7611	CRMP1
ENSG00000073578.12	10.2205	10.1455	10.9628	9.81135	10.0125	10.6646	10.3766	10.0832	11.6084	9.72384	11.2604	10.4396	10.4885	10.209	10.4357	10.1453	10.7644	10.7043	10.2772	10.2829	10.3744	10.6059	10.5408	10.732	11.4208	10.8155	9.91485	10.375	9.98949	10.0497	9.56533	10.2735	9.84025	9.13368	10.3572	9.89472	9.95547	9.90593	9.66845	10.6092	10.7118	10.9013	10.3697	SDHA
ENSG00000074181.4	8.62431	7.87966	4.03818	3.85081	8.20344	5.70673	6.41619	6.16389	4.98841	5.31744	6.44455	5.85917	7.31054	7.2785	5.60795	6.35772	6.73324	4.79929	6.43352	4.04495	1.38277	7.54328	7.34465	7.64775	8.2718	4.33774	8.14453	12.502	8.04079	8.26879	8.4233	8.48632	7.91077	9.26225	4.78865	7.99579	7.55957	7.93905	7.34191	8.0705	3.64181	7.67382	5.13811	NOTCH3
ENSG00000074219.9	2.44922	9.13173	1.29628	7.30654	8.89599	3.08464	8.88295	9.08884	4.40334	9.73866	7.24388	2.58684	8.95417	8.95707	2.87152	2.60725	9.08424	1.53969	5.41731	5.41555	5.15245	6.05659	8.58427	7.9796	9.96217	2.10995	10.3419	8.61208	10.004	9.98593	10.4077	10.5438	10.5786	10.0839	10.4997	10.4259	10.404	10.948	7.36238	8.31609	-0.433901	7.78369	1.39038	TEAD2
ENSG00000083307.6	8.57112	7.94928	8.86579	8.9569	9.03241	8.66623	8.5471	8.4303	3.3331	8.25801	7.57963	8.6031	7.66541	8.6585	7.03953	8.30637	8.50225	8.03977	8.7158	3.22461	3.60096	7.60132	9.04527	8.74857	9.16696	4.83916	9.81041	8.88803	9.31851	8.86788	8.85304	9.47938	9.20965	8.94732	8.49236	9.86169	10.0922	10.3675	9.11996	9.41631	8.06436	4.07658	4.89782	GRHL2
ENSG00000084093.11	3.54052	7.87609	3.61149	7.1326	2.33729	3.08464	4.96666	4.76484	4.07284	6.6329	6.9748	3.93548	4.75962	4.12662	2.87152	3.72203	6.24753	3.54395	4.60144	2.95428	3.01782	8.43489	5.60389	6.70652	6.61071	4.22779	5.7871	9.07561	8.33176	9.37672	9.49458	8.29226	8.81548	8.54388	8.39474	8.05543	8.18732	7.8073	7.7877	5.3618	5.01755	8.09402	2.76551	REST
ENSG00000084207.11	12.9226	11.6259	10.642	11.8705	12.0084	11.7699	11.9869	9.4745	10.8947	9.78079	12.7703	13.4445	11.239	12.189	11.0119	12.6999	11.2266	10.5753	11.5773	12.1161	12.267	12.412	11.7359	10.9451	11.4967	7.82766	11.5373	12.1817	12.8845	13.2018	13.2433	12.7377	13.0568	13.6507	13.716	13.1707	12.6163	12.2037	11.8859	11.0601	11.522	11.6532	11.4379	GSTP1
ENSG00000086730.12	6.44585	5.58626	7.17097	3.747	6.01503	3.62745	7.66018	4.23528	4.43578	4.02563	6.78541	8.52611	6.98534	6.12554	5.42145	4.83302	4.9943	7.16613	6.57248	3.89895	3.33898	5.88024	4.86087	3.59848	6.00554	8.88155	6.3021	4.90385	5.25719	5.45305	6.64207	5.86736	4.82307	5.88423	4.78865	5.22409	6.11579	6.03842	5.81618	6.91214	6.05836	5.46167	6.13591	LAT2
ENSG00000087245.8	3.26084	11.605	-0.433901	3.07169	4.86159	1.35088	0.992362	3.94027	4.61642	6.06485	7.90865	2.43846	3.25969	4.44265	4.26229	1.61603	7.2695	1.53969	1.13928	1.5236	0.890274	2.7007	1.94367	2.75233	-0.433901	2.10995	5.34482	6.77456	2.53592	6.96534	4.47066	2.40648	5.15511	7.85706	1.36557	3.29337	2.92196	3.45283	6.03605	3.1851	2.79165	13.2418	5.39119	MMP2
ENSG00000089199.5	10.2754	12.5626	10.8007	10.4614	8.88105	9.23259	10.2688	9.2375	10.6858	12.3716	9.59261	11.6417	9.84004	8.72918	10.7794	10.859	12.3686	10.419	11.0067	10.5782	10.6763	8.22938	9.27295	10.9557	9.68985	10.7131	10.035	4.5272	2.10273	2.29183	4.08622	2.86638	1.91681	2.72981	2.9921	3.10419	3.27069	1.29068	9.99669	10.0155	10.3787	6.42526	9.36101	CHGB
ENSG00000089356.12	7.1176	8.94326	9.30359	4.20413	6.95642	4.23257	7.78344	4.00431	3.18756	10.2013	6.0319	11.7626	6.93815	7.91103	3.72951	6.82232	7.2262	7.34878	10.2896	3.9738	4.33455	6.44264	8.15466	10.4428	4.48419	3.97892	6.42956	9.16223	6.04882	7.75953	7.38548	6.3563	6.55786	8.12399	5.52269	7.16918	5.60812	6.2785	10.139	6.16644	5.88041	1.81913	9.2598	FXYD3
ENSG00000089692.4	6.55425	5.20861	3.61149	8.57764	5.11261	6.98599	6.33441	4.23528	3.26219	7.58984	4.12423	6.16803	5.70444	6.4055	4.95542	4.46143	4.88712	2.87351	4.68557	5.33283	5.0396	5.94145	5.17338	5.36203	5.19039	1.46668	3.91735	4.99556	5.01603	8.34903	7.51368	6.94415	3.12752	5.03907	7.61845	4.4466	8.97542	8.06619	9.0396	4.94875	6.88948	4.59855	6.13591	LAG3
ENSG00000090932.6	10.0216	10.1514	10.323	9.44234	9.59842	9.5728	9.89502	8.94767	8.80735	9.58152	10.4955	10.5127	9.86909	10.1438	10.5425	10.2701	10.4207	9.92761	10.8652	9.84934	10.0007	10.7063	10.4376	9.39535	10.4429	9.87928	8.14453	5.96228	7.01643	6.30548	6.39812	6.42381	6.22281	6.73052	7.35565	7.38085	5.93357	4.5157	8.69951	9.81494	10.2019	4.64167	9.79291	DLL3
ENSG00000091483.6	9.26283	9.55664	9.17189	10.1373	9.24136	8.5985	9.11085	9.44314	9.5025	9.48289	9.77354	9.75294	9.00249	9.19646	9.18221	9.62961	8.98383	9.80097	9.69478	9.98076	10.0045	9.01067	9.36364	9.50542	8.99569	10.4365	9.20675	10.1934	9.88787	9.52917	9.55543	9.65117	10.0574	10.0769	10.1765	9.94815	9.1631	8.48564	9.93765	8.91421	10.0159	8.637	9.64507	FH
ENSG00000096696.9	13.3005	11.8781	13.4192	11.9458	13.5511	10.9078	12.9735	11.6057	6.95467	12.9535	11.8929	11.7134	12.962	13.0567	11.4834	12.3133	12.1982	14.0194	14.335	9.26243	8.39149	12.4899	13.2706	13.0463	12.9889	13.4247	14.0151	13.6217	11.9963	11.382	12.0242	11.6737	11.7203	11.9203	11.2253	11.7614	11.6148	11.1736	13.9912	13.2056	13.509	7.6634	12.6333	DSP
ENSG00000099194.5	9.27555	9.08145	10.1625	8.16069	9.42126	9.84689	10.4593	8.98576	9.85375	8.91689	10.3908	8.96492	5.60433	9.55296	11.1977	11.0824	9.42626	10.5001	11.3466	11.1871	11.5599	9.86	8.91636	8.05601	10.1204	10.2951	9.96437	10.8397	9.29505	9.05176	9.17081	9.02651	9.14271	8.73328	8.4871	8.63555	8.12491	8.25222	10.1789	9.97203	11.0317	10.4759	11.0724	SCD
ENSG00000099250.12	6.0314	10.4814	7.72263	6.19757	5.71141	5.01362	6.62551	8.4098	6.80146	10.6207	7.13691	7.40001	7.61914	4.81551	5.92121	4.7087	10.1242	4.26455	5.10758	5.4421	5.48964	6.64017	7.27625	9.29382	3.50736	4.50415	5.83394	10.2375	10.6297	8.36456	9.56533	9.57156	9.57538	8.15082	9.85626	10.7047	9.7154	9.29591	7.99858	5.60875	5.76791	12.295	8.27275	NRP1
ENSG00000100604.8	11.7808	13.4833	12.7362	11.1092	11.4691	12.0942	10.1069	12.3063	12.9389	9.93154	12.0677	13.1576	11.6693	11.3045	12.9585	12.5732	13.2017	11.0693	11.9752	11.7916	11.4208	12.2827	12.0966	12.0396	10.6678	11.5758	11.4508	6.45746	4.25592	3.58729	6.10433	3.92416	4.00804	2.72981	3.57361	3.98281	5.01419	3.97495	8.97902	11.8586	12.1141	6.41288	11.3807	CHGA
ENSG00000101473.12	5.80437	7.53485	6.6229	7.36016	6.82205	7.47185	7.18785	6.86049	7.88871	7.19361	7.8356	8.30167	6.58247	6.7151	6.97319	6.58675	6.80366	7.60166	6.4416	7.56468	7.12122	6.95413	7.26217	7.27406	6.72927	8.33974	7.57026	6.56611	7.66551	7.73584	7.6314	7.46045	7.80454	7.79039	8.22841	8.06835	7.32061	7.08679	7.3281	7.15161	6.95517	7.65816	7.45636	ACOT8
ENSG00000102003.6	9.55272	9.71392	10.723	10.4522	9.6599	9.51949	10.6439	9.59354	11.4344	10.3233	9.80715	10.9684	10.4098	9.70098	12.5271	10.8065	10.1173	10.3694	11.4789	10.7945	10.7043	9.79931	9.41439	10.1837	9.98989	10.1892	9.94716	5.20216	8.51117	10.2044	10.04	9.91142	8.96388	10.0271	9.36318	9.89109	10.3229	9.13424	9.00747	10.875	10.459	2.33466	11.4196	SYP
ENSG00000102125.11	7.99153	6.86002	8.41982	7.24137	7.07934	7.37466	7.96196	7.33449	8.95717	7.52977	6.50315	8.47787	7.81471	7.82532	8.40303	8.33291	6.78389	8.6299	8.57229	7.9769	7.66351	7.71083	6.46398	6.53913	8.27911	8.36805	7.09068	8.03164	7.77615	9.11738	9.07708	8.81021	7.1353	8.0114	8.38912	7.67931	8.46434	9.22022	7.54661	7.90328	8.15101	9.51194	9.12328	TAZ
ENSG00000102890.10	6.49019	6.88155	7.14677	6.07466	5.98739	6.12055	5.26046	5.50058	4.98841	5.70322	6.75127	8.24515	6.80169	6.34991	6.4945	6.68893	2.90486	5.42381	7.16715	5.54368	5.37805	5.48737	6.98771	5.94777	8.32219	4.73591	5.71385	7.15854	4.87841	6.09819	6.30668	5.91507	3.4846	5.25235	2.7298	4.18659	5.54595	6.80912	5.45862	5.88345	5.24477	6.01431	7.25433	ELMO3
ENSG00000103222.14	8.56854	8.40821	3.98445	8.64399	8.6669	9.80295	9.27328	8.2835	8.58884	8.96557	8.34607	4.0905	8.5921	7.4469	8.75858	8.54304	8.21539	8.5093	8.12	8.56811	8.64626	8.93369	8.6452	9.06644	8.91356	9.13954	6.97006	10.4987	9.06476	8.97292	8.3791	9.24287	8.64126	8.56398	8.66976	9.13365	10.1085	10.4198	9.21495	8.68681	8.40247	9.21126	10.34	ABCC1
ENSG00000103257.4	10.5804	8.59357	10.3999	10.9251	8.84685	9.92239	11.051	10.2465	8.82733	12.1878	9.64095	11.0286	10.9471	9.79069	9.65393	11.8696	11.7114	11.1152	10.7323	9.76512	10.4714	12.0541	11.8358	11.5989	7.97458	10.9324	9.75521	11.3188	7.27124	9.28178	7.4722	5.659	6.31414	7.3088	9.05773	5.75864	6.86615	4.96397	10.9591	10.9974	10.5091	11.7178	10.6893	SLC7A5
ENSG00000103855.13	9.69329	9.73674	10.4082	8.77805	8.46376	10.1384	9.37733	9.09985	9.06856	8.58102	9.43275	8.56182	9.03649	9.22763	8.79744	8.48977	8.5931	9.83368	9.68631	6.30645	6.12258	9.16298	8.22409	8.49163	9.08872	7.84636	9.19334	10.6025	8.98323	9.36132	9.04914	9.14626	9.37255	9.18649	9.87448	9.49606	9.2965	8.70307	8.79798	8.54579	9.15286	10.4714	9.84466	CD276
ENSG00000104112.4	11.1579	11.1909	11.5777	10.5037	9.74901	9.74903	10.8639	9.86389	10.7925	9.10474	10.4632	11.8976	10.3786	10.2103	10.3337	10.0676	10.972	11.5191	10.6206	11.2848	11.2855	9.75737	10.3565	10.3623	10.474	10.7232	11.528	6.33996	4.25592	3.08273	-0.433901	2.40648	3.4846	2.72981	2.7298	2.88589	2.92196	3.73753	9.32683	10.3582	10.5837	2.33466	10.046	SCG3
ENSG00000104381.8	9.38381	9.17451	9.85885	9.11599	9.83874	9.20459	9.56382	9.67679	9.71212	9.03683	9.54758	10.4926	9.9272	9.38339	8.73875	9.35832	9.95324	9.80618	9.32823	9.74127	9.8247	9.49441	10.1699	9.95452	9.48077	9.59322	9.67869	8.09	7.22942	6.88148	6.30668	6.87348	6.59476	6.79995	7.96679	7.46145	7.65099	7.6623	9.252	9.84133	9.21853	6.77407	9.97423	GDAP1
ENSG00000104413.11	10.6687	9.21888	11.2355	10.7645	11.1873	10.903	10.9619	11.0988	9.19225	9.93412	9.98656	11.8056	10.7519	10.5679	11.8931	10.7024	10.8969	10.5288	10.0823	10.8301	10.9673	10.4316	10.9845	10.6786	10.0819	9.39158	10.9881	11.0136	10.9396	10.0059	10.4931	10.5112	10.8657	10.4123	10.6577	10.9295	10.836	10.2928	10.9148	10.8818	10.5003	5.48553	10.3004	ESRP1
ENSG00000104687.8	9.81048	9.67746	9.57811	10.0597	9.50161	9.9176	8.48529	9.46033	10.064	9.54826	9.6456	9.85988	9.69145	9.3365	9.07557	10.5192	10.2266	9.06647	9.37011	10.5744	10.734	9.72293	10.1998	9.99174	8.71954	9.4406	8.91161	9.34541	8.76642	8.20122	8.75268	8.29226	8.82328	8.88478	9.13366	8.66988	8.41303	8.42699	9.61968	8.95196	9.88552	9.798	9.34013	GSR
ENSG00000104892.12	6.40011	1.87164	7.45341	2.88749	4.35576	4.07621	2.40571	0.914674	3.40066	2.2808	2.46137	2.72099	5.87166	6.59274	4.95542	5.10368	3.68278	6.68984	6.28873	1.89164	1.73183	2.3796	5.09078	4.35904	4.6737	5.75008	7.11932	6.00703	6.04882	4.49986	5.4229	5.76694	4.21214	5.75029	5.39384	5.35649	5.01419	4.17864	2.76767	7.21509	7.504	3.79986	8.26644	KLC3
ENSG00000105281.8	10.5355	11.7612	6.47523	12.0112	10.0193	8.27555	10.8356	10.2605	9.19462	11.5402	11.7924	13.1869	11.4087	11.507	10.7842	12.5135	12.3594	9.05337	10.1455	10.358	10.721	10.4276	11.3091	11.7943	11.0496	10.6934	7.15665	9.83549	11.7554	10.6436	10.7403	10.8035	11.0842	10.4932	11.0387	11.063	9.82415	10.2484	10.4226	9.70868	10.2771	10.517	8.64287	SLC1A5
ENSG00000105289.10	5.09223	2.44766	7.44351	2.42603	6.99163	6.0383	4.64326	1.41444	2.51358	4.83402	4.65452	8.4802	4.52406	5.63009	2.87152	5.07879	5.24636	6.92536	7.15737	5.5919	5.94604	7.16127	5.41317	5.89327	7.26401	8.12938	7.21088	6.07164	5.9145	4.70911	5.02405	5.54232	5.72029	6.99022	3.40481	5.90994	7.18444	7.12419	4.42957	7.40127	6.71843	2.53427	6.77445	TJP3
ENSG00000105374.5	-0.433901	-0.433901	-0.433901	8.82647	1.92229	0.865764	0.992362	-0.433901	-0.433901	1.60716	1.1832	-0.433901	-0.433901	-0.433901	-0.433901	-0.433901	-0.433901	-0.433901	-0.433901	3.7364	2.23492	6.00017	-0.433901	-0.433901	-0.433901	-0.433901	-0.433901	2.10389	3.72336	8.9002	-0.433901	1.71173	-0.433901	-0.433901	6.9902	-0.433901	2.92196	-0.433901	6.35493	1.96283	3.64181	0.949543	-0.433901	NKG7
ENSG00000105388.10	9.41001	6.10863	10.7668	2.67563	12.4338	2.84534	8.02414	4.00431	3.02543	3.34424	6.96887	7.24392	5.04076	9.00883	4.95542	9.10776	8.93761	11.1222	12.112	3.09587	2.23492	10.9152	11.6935	9.00993	13.8344	5.88883	11.4371	5.08178	4.25592	5.05387	4.47066	1.71173	3.12752	4.10063	2.7298	5.99364	2.92196	3.09693	13.3051	9.80466	6.62464	0.949543	4.02651	CEACAM5
ENSG00000105971.9	2.44922	1.60749	2.12133	3.23472	1.92229	1.69547	2.94189	2.47345	3.46516	-0.433901	4.62464	3.56387	2.59685	2.75248	2.87152	3.51425	3.68278	3.24782	5.57258	3.81998	2.89231	5.56722	2.28703	1.49106	1.51508	4.53525	2.96109	9.09388	7.80491	7.08264	7.03289	7.69712	8.11507	8.0114	7.45586	7.48092	6.3521	7.21942	2.38963	3.95567	4.86175	10.6047	3.76448	CAV2
ENSG00000105974.7	3.97538	2.85328	3.10571	4.03831	3.71112	3.28938	4.03122	2.47345	3.75017	3.86164	4.03609	4.71612	2.4482	5.23935	5.77307	4.83302	4.84955	5.38714	3.86304	5.98398	4.07271	5.81631	3.95366	3.77014	2.16908	5.19101	5.96598	8.83628	5.68619	6.96534	6.39812	5.71398	6.76629	7.10441	4.78865	5.58959	5.34152	5.07004	3.52104	4.6137	5.32649	12.0341	4.24804	CAV1
ENSG00000106546.8	4.73478	4.59471	8.02107	8.72455	6.98466	4.58165	3.72296	8.10919	5.43576	7.40157	6.43598	8.29903	5.70444	8.6585	-0.433901	4.60788	9.02231	4.4539	1.91161	6.45723	6.90482	10.5082	7.5747	9.55892	8.04199	8.72028	7.84063	11.4901	8.99159	8.33334	8.23775	8.45439	8.22506	7.92079	7.84888	8.66988	8.08175	8.45661	8.84481	2.38207	7.52146	11.3742	7.4227	AHR
ENSG00000106853.12	7.43929	9.14217	7.88871	7.57944	8.07145	4.76342	8.04999	7.48766	7.17221	7.45996	8.67945	8.15159	7.81843	6.88115	4.95542	6.43817	8.29088	2.01326	5.12777	7.14734	7.53936	7.76263	8.85984	8.25642	8.57464	5.44117	8.50439	8.26597	6.41497	7.50314	6.56525	7.68341	7.52759	6.92954	7.54956	6.9352	6.07235	6.71421	5.58016	6.16644	5.15813	10.213	6.47935	PTGR1
ENSG00000107295.8	9.94399	9.14958	7.44351	9.80974	9.31687	7.82243	9.4632	8.67326	6.1335	8.11089	8.16865	8.45669	8.61372	9.83522	7.74373	8.03932	10.0873	8.47041	8.70241	8.08613	8.00509	8.79963	10.1899	9.97762	9.54784	8.03746	8.90888	4.58743	7.89683	6.36844	6.85068	7.25338	7.95401	7.52927	7.48778	8.22085	8.09266	7.98042	8.62803	9.86923	8.93249	1.45956	7.32891	SH3GL2
ENSG00000108309.8	9.5488	9.15401	9.76658	9.0977	8.65157	9.68065	9.0244	9.06469	9.43096	9.65365	10.1136	7.79074	10.0895	9.1753	9.73625	9.32564	9.12016	9.49026	10.389	8.40901	7.94763	10.1803	8.70886	8.80379	9.18393	9.57931	8.85597	6.83784	4.64368	5.76534	5.73499	5.27614	5.15511	6.49957	6.09229	6.60346	7.07864	6.25621	7.93622	9.68646	9.61382	2.10123	10.4856	RUNDC3A
ENSG00000108515.13	7.6832	6.74727	5.72814	3.07169	6.21895	5.67079	6.68171	6.2188	5.78928	6.15598	7.90244	7.14735	6.04714	6.74414	6.29165	6.04736	5.73249	5.73225	5.85268	9.03066	8.46157	8.8839	6.17433	5.19178	10.3522	7.82452	4.002	5.48127	8.14943	7.4748	9.73274	6.21099	6.44114	8.94732	6.43554	6.37284	7.66568	8.64422	4.711	6.00339	4.96746	6.77407	7.07815	ENO3
ENSG00000108602.13	5.55582	4.93411	3.92864	3.747	5.21152	5.67079	5.93271	5.00257	2.24158	4.96082	5.86317	5.73954	4.84987	5.46547	5.20719	6.4576	6.85194	1.21494	4.91197	3.45173	4.818	5.11465	4.28655	4.24744	5.14843	4.98135	5.52692	7.40411	-0.433901	5.76534	6.30668	2.40648	-0.433901	6.49957	3.98588	5.22409	5.66772	3.73753	5.32588	3.54433	5.58078	7.76919	5.48117	ALDH3A1
ENSG00000108846.11	2.62121	4.75894	1.63305	-0.433901	3.13439	1.9673	2.78484	2.6462	2.93684	4.5942	1.97074	5.07869	3.64426	2.75248	4.65016	4.01283	4.35476	1.79768	2.8541	3.22461	3.13311	3.95268	3.80582	4.41175	4.51755	5.72335	3.26641	5.31325	3.55235	4.70911	5.4229	2.40648	3.12752	4.48537	3.40481	1.89825	3.55065	3.60224	6.61592	3.69494	3.19419	12.4192	2.44083	ABCC3
ENSG00000109107.9	8.63669	7.44129	7.43355	6.62011	7.34738	5.88986	7.76794	7.30307	9.54767	7.93679	10.5301	8.64531	9.07283	8.2566	8.63528	7.06965	3.29093	9.80445	8.68549	8.96124	9.0215	6.83016	9.50882	9.51748	9.55086	9.12557	7.85773	8.6372	7.27124	7.58495	8.21278	7.4114	8.08944	7.68421	6.3221	7.66237	7.03406	6.69777	9.04805	8.10443	7.56418	6.47376	8.82138	ALDOC
ENSG00000109814.7	7.47834	7.4605	8.49843	8.48817	8.1944	7.18385	7.60893	9.26384	8.65914	9.06532	9.59357	8.38376	7.82586	7.73419	8.61367	8.06171	10.0139	7.82706	7.46149	7.91192	8.03114	8.14083	8.88455	9.29732	8.64985	8.91883	8.2902	9.89919	10.1827	9.83806	9.15778	9.5185	10.1093	9.36892	9.95279	9.58869	9.49461	8.69481	9.84976	7.85627	7.78256	10.7397	5.99031	UGDH
ENSG00000109819.4	6.00107	4.32789	5.59134	6.786	5.23523	9.63708	7.26345	8.91271	0.699253	9.20844	7.22411	10.592	9.38708	8.21053	9.32205	3.08237	9.86778	8.44389	8.3691	3.9738	5.25709	6.69452	8.61413	9.51447	9.19427	11.4485	7.85205	3.92512	9.06871	4.70911	5.8689	6.63794	6.35773	7.04844	5.2019	7.26212	8.20754	8.95905	10.4063	8.40044	1.82156	0.949543	3.61302	PPARGC1A
ENSG00000110092.3	6.92108	4.75894	4.13995	4.77777	5.13798	3.55012	5.03732	4.12443	4.46751	6.12022	6.75127	6.69572	3.25969	6.78662	6.75361	5.96828	8.98816	5.40559	5.1673	6.21705	5.55266	6.44264	5.92311	5.6737	5.58576	5.75008	6.47459	11.5927	6.38988	8.41016	7.38548	5.27614	5.96542	8.12399	5.85187	5.17711	6.11579	5.07004	5.64845	5.68248	5.58078	12.5662	5.29522	CCND1
ENSG00000111319.8	11.7323	5.71977	12.9098	11.4985	11.865	9.96381	11.9928	11.0042	6.19159	8.47882	11.0762	12.0205	11.8358	11.9841	11.1721	12.075	11.8664	12.4927	11.5411	11.3357	11.2948	11.6223	12.1783	11.7226	13.0846	11.1941	10.0274	8.22395	5.80485	6.30548	6.30668	5.34743	3.4846	7.68421	4.56738	5.516	6.15796	6.9125	9.91358	11.0558	13.095	5.07817	10.8221	SCNN1A
ENSG00000111348.4	4.80672	1.87164	3.10571	9.9692	4.35576	2.70855	4.03122	3.28809	2.74107	3.86164	4.65452	3.15772	2.28173	4.75969	4.65016	6.30506	5.48553	2.64121	3.5396	5.15162	4.818	12.4231	3.99974	3.84883	7.64575	2.66281	3.91735	6.8624	6.62308	9.2403	6.10433	5.20114	4.54977	7.68421	9.07184	2.88589	5.72496	3.73753	8.96124	4.82392	7.66969	9.52494	4.52711	ARHGDIB
ENSG00000111674.4	11.4437	11.2299	11.9885	10.9041	11.6705	11.5443	11.3426	11.5409	12.1366	11.1558	11.5801	11.4283	11.249	10.9367	11.81	11.2397	11.9009	11.9988	10.6475	11.5034	11.5065	11.2724	10.6911	11.2974	10.4347	10.0617	11.1844	8.30232	10.8946	11.2249	11.3763	11.122	10.914	11.1509	11.2496	11.2276	11.1525	11.472	10.1857	10.7827	10.9111	9.41126	11.5058	ENO2
ENSG00000112182.9	4.49451	7.19987	3.68078	5.6841	6.66517	5.09727	6.05691	7.1631	7.45903	5.25283	5.82429	4.80825	7.10615	4.44265	4.26229	3.27108	8.82361	2.50885	3.34558	6.92072	7.52895	6.5837	5.21297	8.42916	0.745744	3.29579	6.84987	7.22633	7.03273	6.17065	7.55399	5.91507	6.91958	6.11972	7.41218	7.6191	7.37525	5.87251	3.94076	8.1244	3.5076	4.25395	6.19027	BACH2
ENSG00000112796.5	6.59542	6.31261	6.77275	6.32887	6.74161	4.69344	6.48097	6.73427	6.353	5.75078	7.19393	6.62996	6.14539	5.63009	6.05554	6.04736	6.39819	6.21259	7.11252	5.9658	5.23164	5.74943	7.08689	6.34973	7.54832	5.45748	6.38307	5.8684	5.68619	5.45305	6.30668	6.63794	6.52	6.00678	6.14662	6.62112	6.70484	6.85434	7.28585	5.17002	7.03024	1.45956	4.43996	ENPP5
ENSG00000115109.9	7.9082	9.95892	8.39435	7.92606	7.58721	8.0031	8.25651	8.96784	7.88871	9.53305	8.53245	7.91672	8.23018	8.15756	8.47671	8.20942	9.56739	7.70951	9.04502	7.91192	7.76456	9.10397	10.0405	9.22194	9.59642	8.77335	8.48251	9.00844	9.37394	8.41016	8.69975	9.26144	9.2622	9.26225	8.9962	9.47922	9.40553	9.80015	9.39797	8.76948	8.88272	7.84027	7.17568	EPB41L5
ENSG00000115221.6	5.95436	2.59629	5.72814	3.85081	2.65585	2.97004	4.77319	2.47345	2.51358	2.52353	3.27451	4.97652	2.4482	4.21237	4.26229	4.29837	3.50023	3.84445	6.8586	2.61985	2.89231	6.28628	7.88447	6.22288	7.43076	3.36695	2.32631	10.5287	4.72625	3.95958	5.8689	3.21267	3.77007	4.78866	-0.433901	2.88589	-0.433901	2.62084	7.4156	4.17626	5.36568	6.75457	3.61302	ITGB6
ENSG00000115339.9	8.49429	8.07296	9.3886	7.85936	7.37431	7.07118	7.89698	7.93568	4.03095	4.91978	7.53619	9.72467	8.02288	7.13242	6.97319	8.93832	8.70772	7.58153	9.23367	7.16338	6.99833	8.32435	8.81393	8.1788	7.98355	8.26527	7.75804	9.06507	7.52277	6.64765	6.91401	7.37775	7.91077	7.92079	7.41218	7.8537	7.33906	7.44306	8.95001	7.16453	9.12174	5.04644	5.29522	GALNT3
ENSG00000115414.14	3.36028	11.336	9.59609	5.91662	8.51063	8.62926	10.859	8.35876	5.98812	8.31449	10.1021	7.61919	7.71824	8.68868	8.35172	12.8349	10.9026	11.3514	13.894	4.981	5.15245	7.12215	9.87692	11.0505	13.6336	13.0782	10.107	12.9515	7.06479	9.85465	6.71501	8.0785	8.17721	11.1674	5.2019	5.62502	6.23878	5.34817	14.0249	6.35862	13.1336	13.76	5.92768	FN1
ENSG00000115415.14	9.90256	10.6808	9.05647	12.1788	10.8875	9.55196	9.63101	9.88314	9.09416	10.6985	9.43813	9.78445	11.4059	9.35308	8.61367	8.8873	9.8783	9.70837	9.64141	10.097	9.36216	12.3733	11.2461	10.1913	10.6506	9.99552	10.0733	10.3557	10.5242	11.9831	8.99159	9.33781	9.65177	9.61994	13.0912	9.52448	9.85652	9.3574	12.9898	9.4109	10.2577	9.72225	7.98827	STAT1
ENSG00000115657.8	6.47924	5.62081	5.77626	5.59744	5.32633	6.29597	5.91406	4.90545	6.90924	5.84144	6.09858	6.04727	6.16894	5.85973	6.90364	6.85199	3.91925	4.7711	5.65831	6.33507	5.51095	5.44572	4.04438	4.85392	7.17281	5.15145	4.15767	5.51264	7.48773	6.30548	7.70487	7.59831	7.0043	6.32211	6.83344	7.2164	7.54375	9.25435	5.01694	6.05981	5.6137	6.71477	6.82686	ABCB6
ENSG00000116990.9	9.47901	4.44834	6.90848	10.1614	8.55367	6.72192	9.74221	8.74282	5.03147	7.409	10.1533	7.96752	8.73108	9.93302	12.2768	12.6875	9.32729	10.2785	10.6666	15.8936	15.9817	9.5835	10.061	8.54269	10.3172	6.64031	8.43394	5.81906	3.55235	4.70911	5.02405	4.64423	6.07394	7.40107	4.10062	4.85767	2.92196	4.0804	7.69389	8.4593	10.286	3.55048	4.3472	MYCL
ENSG00000117450.9	10.6687	10.4672	11.3791	12.123	9.34844	10.8825	11.0966	9.75549	10.6344	11.1821	11.2473	10.1019	11.1615	10.5309	9.78541	11.3536	10.4563	10.7844	11.0967	11.5349	11.7514	11.3943	11.1902	11.6763	11.3199	10.5992	10.2745	12.0117	11.5682	11.4509	11.0637	10.9932	11.3926	11.9378	12.0798	11.4277	10.9104	9.90414	11.4889	10.5266	11.9879	12.522	11.5258	PRDX1
ENSG00000117592.8	9.15163	9.62843	9.42176	10.539	9.01712	9.42691	9.16311	9.82128	10.0979	9.60273	10.7787	8.38376	10.2022	9.30518	9.26773	9.47016	10.6095	8.89432	9.34664	9.5224	9.74713	9.93716	8.80587	10.2118	9.88844	10.3114	9.05193	11.7111	10.8366	10.5885	10.7315	10.5209	10.8544	10.6329	11.3485	10.8447	10.3367	9.76506	11.7217	9.31564	9.76066	11.2418	10.2723	PRDX6
ENSG00000119411.10	10.4299	5.81238	9.29398	8.35806	9.74076	7.0221	8.32516	8.66587	5.07328	7.70899	8.28535	9.93753	9.04765	9.85199	8.06367	8.92791	8.26259	9.47506	8.56306	7.8928	8.06034	9.29488	9.59746	7.9796	10.7494	9.11147	8.39542	6.44125	8.25741	8.09353	8.08102	7.77673	8.31625	9.10653	8.59359	8.46031	7.57522	7.53849	8.36269	7.42295	8.78496	1.81913	8.28529	BSPRY
ENSG00000119888.6	12.5173	11.1575	12.7843	11.8176	12.0774	12.0354	12.0159	11.8527	10.6791	11.6284	12.7741	12.7378	11.8559	12.3384	11.9927	12.9001	12.2734	12.0628	11.8943	11.5771	11.7155	11.4755	12.4849	12.11	12.7471	12.5054	11.0832	11.8252	12.0382	11.0773	11.6094	10.9118	11.3834	11.7132	11.5496	11.5502	11.0316	10.5629	11.7014	11.6401	11.6355	8.13606	11.3489	EPCAM
ENSG00000120217.9	4.49451	4.32789	3.38088	6.36429	6.51838	3.38169	4.39669	4.47996	2.63193	4.02563	2.82311	4.27418	7.12433	4.2933	2.87152	4.20934	4.18398	6.02252	3.59883	3.7364	3.33898	5.31302	4.73051	5.25079	5.12699	5.04751	4.93614	5.74174	5.14165	5.19956	3.55975	4.7533	3.12752	3.57362	4.48536	4.08831	4.16226	3.09693	7.93622	1.96283	4.74767	6.29636	2.76551	CD274
ENSG00000120708.11	6.63546	9.69783	7.77489	3.07169	2.79151	2.1932	5.98725	3.28809	-0.433901	2.91038	2.5926	6.35263	6.86073	5.35684	6.6723	4.25455	7.84748	3.3278	8.63	3.81998	3.01782	7.23646	3.16117	4.9987	4.99114	5.61119	3.26641	12.4628	5.08021	6.36844	5.4229	5.60184	5.15511	8.12399	4.30581	5.22409	3.78469	7.00895	5.43303	6.86542	3.5076	10.9669	4.02651	TGFBI
ENSG00000122861.11	7.89177	6.77054	2.88737	3.51367	6.00128	3.28938	8.21902	4.97092	2.51358	4.42845	5.93791	6.66321	7.89103	7.71232	6.29165	8.72641	9.6652	4.13769	4.48103	5.05169	5.33088	5.40283	10.5004	10.6294	9.37107	5.13125	5.98685	10.9106	4.36308	5.66857	5.58738	4.39765	5.96542	7.10441	4.64497	4.52379	4.91925	6.61261	7.0112	8.16997	4.91558	12.6196	4.02651	PLAU
ENSG00000124216.3	6.30402	2.73065	4.97393	4.12361	5.2815	5.22673	5.93271	3.72895	4.61642	3.21379	6.93886	5.55694	5.76751	7.42017	2.87152	3.58692	4.35476	7.62546	4.95779	4.981	5.20572	3.69201	5.55853	4.06191	6.58735	5.66836	3.82739	6.81286	4.25592	4.49986	4.47066	3.72388	1.91681	4.48537	1.36557	2.88589	4.91925	4.0804	5.17967	5.64609	5.28621	6.32308	6.79214	SNAI1
ENSG00000124942.9	9.40422	8.01569	8.04746	10.7361	8.89413	6.47336	8.02848	7.85132	5.26588	6.13821	5.95	8.22858	8.80622	8.64317	7.74373	8.50619	7.7692	9.23708	9.6032	8.09033	7.49727	13.0478	8.98512	8.8087	7.71922	8.5615	7.91875	11.8185	10.3317	10.2636	9.8748	10.3163	9.76131	9.91418	8.76833	9.88745	10.6079	11.8218	9.8118	7.67852	8.98061	13.9083	6.6246	AHNAK
ENSG00000125166.8	10.3734	9.59624	9.48103	10.1309	9.17093	9.44564	8.71808	9.72381	10.0928	9.74013	10.48	10.2953	9.64182	9.36715	10.3663	10.9377	9.68265	9.02233	9.89564	11.4081	11.5273	9.6674	10.0925	10.0634	10.0098	9.93639	9.42513	9.93869	9.60952	9.46579	9.31854	9.46743	9.60733	9.60061	10.0052	9.55235	9.09419	8.80638	9.03748	9.54045	9.93683	10.7128	10.2517	GOT2
ENSG00000129354.7	9.30843	7.21126	10.1648	9.69794	9.13674	9.34946	8.98474	8.0115	5.76398	9.78935	9.34394	10.123	9.12192	9.32213	8.85384	9.27041	9.85717	9.2111	9.13497	7.11471	7.77781	8.7955	8.99933	9.57343	9.25852	9.39899	9.17072	11.0674	8.06477	8.25219	7.9662	7.92388	8.56893	8.5838	8.90066	8.77611	8.26654	7.3619	10.0534	8.43817	9.78254	3.45667	9.50198	AP1M2
ENSG00000130294.10	12.043	11.087	12.3177	12.536	11.8707	11.6897	12.1589	12.9926	10.2599	13.038	11.1796	11.9774	10.8832	11.8118	12.7917	13.5606	12.6028	12.3578	12.6285	12.4174	12.615	11.8242	13.0491	12.6195	12.2395	11.2074	11.1668	8.10036	13.7641	12.559	13.3183	13.3383	12.8682	12.5921	13.215	13.551	13.2829	13.8172	10.949	11.8039	12.9689	4.50821	12.8042	KIF1A
ENSG00000130545.11	6.24054	4.28539	7.75901	2.67563	6.99163	6.48376	6.24771	6.41965	1.13211	6.42876	6.20329	7.02478	7.45643	7.22801	-0.433901	6.8148	7.58153	7.59766	7.38394	5.74902	6.02224	7.34237	7.39713	7.05986	6.51492	7.9934	7.00117	7.07695	6.72692	5.33187	6.30668	5.659	5.5801	6.8662	7.06262	5.99364	4.91925	5.61665	8.09553	6.60602	7.30675	0.949543	2.01615	CRB3
ENSG00000131203.8	-0.433901	-0.433901	-0.433901	1.72809	-0.433901	-0.433901	1.51474	-0.433901	0.699253	-0.433901	0.73789	-0.433901	-0.433901	-0.433901	-0.433901	-0.433901	3.17351	-0.433901	0.704664	-0.433901	-0.433901	4.17322	2.89293	4.06191	5.43687	-0.433901	-0.433901	8.67235	3.1332	7.82833	-0.433901	-0.433901	-0.433901	4.48537	1.9855	-0.433901	3.27069	1.89249	8.1515	-0.433901	-0.433901	-0.433901	-0.433901	IDO1
ENSG00000131981.11	8.5159	5.58626	6.16165	6.91102	5.69441	3.28938	5.42758	3.72895	2.74107	5.00072	3.8417	4.92259	7.64876	7.76993	5.60795	6.84463	4.40746	4.62121	5.24326	8.55297	8.81639	9.62139	7.94741	9.61752	7.38634	2.54383	4.97847	11.1705	7.71686	7.97715	8.33351	7.19661	7.95401	9.66716	8.7154	7.5925	7.4279	7.44306	8.53791	7.44429	5.79687	10.4443	4.02651	LGALS3
ENSG00000132170.15	3.26084	1.60749	6.13729	3.51367	3.41043	4.72886	4.16363	3.18087	1.13211	4.87754	2.31646	5.21953	0.807202	4.12662	4.95542	4.49946	5.35758	5.45956	5.33291	5.01677	4.42725	7.24862	2.56156	3.68688	1.51508	6.54433	2.57126	3.92512	2.8659	4.49986	2.71726	-0.433901	3.77007	4.10063	3.72459	3.46037	3.27069	1.89249	3.78728	1.34726	4.86175	8.81929	5.08168	PPARG
ENSG00000132357.9	0.900884	6.48193	3.68078	2.42603	2.91526	-0.433901	0.992362	-0.433901	1.69316	1.60716	1.75773	-0.433901	1.87211	2.19035	2.87152	0.812598	3.29093	0.761971	-0.433901	0.999252	1.38277	5.21724	3.2404	4.06191	2.94235	1.15159	2.96109	4.99556	2.8659	-0.433901	2.71726	-0.433901	1.91681	3.57362	1.36557	-0.433901	1.75488	1.89249	5.98414	2.70332	2.53714	5.74467	1.39038	CARD6
ENSG00000132470.9	5.59696	4.32789	5.33699	4.42174	4.51928	3.70081	5.31835	3.28809	5.46746	5.72719	4.79527	5.69199	4.56016	5.80565	6.17842	6.32636	6.39819	4.65246	6.12775	5.77013	4.38164	5.60555	4.83572	4.55921	4.05467	5.15145	6.02772	8.69303	7.47585	7.894	7.80849	8.15995	7.0043	8.62265	6.69449	7.14498	7.41057	7.11183	6.83684	4.7572	5.73836	10.8552	4.89782	ITGB4
ENSG00000132698.9	8.44164	7.6312	9.11221	8.17572	7.87806	8.22688	8.141	8.7287	4.58785	7.98233	8.89954	9.23473	8.87584	7.91742	7.93014	8.23498	8.50829	8.85962	9.08684	8.73036	8.59977	8.5176	9.13941	9.27973	8.27667	8.85717	8.4935	9.36058	8.92765	8.73084	9.00619	8.88397	9.2793	9.62951	9.45213	9.45482	8.92136	8.92767	9.71562	7.99294	7.9911	0.949543	7.22858	RAB25
ENSG00000132718.7	9.26921	10.2029	10.2034	11.8072	9.51135	10.2098	10.4777	11.2109	9.71707	10.6279	10.56	9.78445	10.4011	10.2974	10.0005	9.14569	11.0904	9.33775	11.2316	9.50205	9.47626	8.89554	10.9744	11.2183	5.55398	10.1147	10.147	5.76797	5.60128	6.17065	5.73499	4.64423	5.34038	6.73052	6.41355	4.36504	4.70828	5.87251	9.82416	10.1087	10.151	5.55481	11.0859	SYT11
ENSG00000132849.14	9.18573	7.87609	9.59944	9.47915	9.04252	8.91885	9.88429	9.36162	7.83809	9.84107	8.40653	8.7064	9.79629	8.45842	9.0436	8.91743	9.50837	9.12607	9.74544	7.88798	7.64435	8.30119	9.63345	9.74096	9.59349	8.92177	8.85313	9.19402	9.26776	9.18015	9.66072	9.33781	9.17352	9.12017	8.7154	9.32352	9.43584	9.79049	9.10383	9.05617	8.45337	8.2553	8.31617	INADL
ENSG00000132872.7	11.5361	2.2812	10.9924	3.23472	9.0904	8.66166	10.7574	9.37981	9.65993	9.98968	8.7153	12.3072	10.4768	12.3138	11.4715	10.9424	4.84955	10.0739	12.3482	4.74538	4.38164	9.53964	11.1958	10.7946	10.195	10.7847	10.2303	6.35734	2.8659	2.29183	5.23723	-0.433901	1.91681	-0.433901	1.9855	2.88589	2.92196	2.30431	9.44672	10.2119	9.9848	1.81913	9.75959	SYT4
ENSG00000133169.5	9.44422	10.4618	10.231	11.0941	9.87219	10.766	10.9573	10.2564	11.5797	9.58644	11.7608	3.0605	11.3046	11.2731	10.5931	10.318	11.277	12.0894	11.2777	7.60047	7.0282	10.7689	10.1967	10.3954	9.6129	11.58	10.9926	8.35519	7.20085	7.66237	6.64207	7.2347	6.59476	8.64168	9.21535	8.11893	2.92196	6.23358	10.507	10.3526	11.0431	4.01224	11.0133	BEX1
ENSG00000134250.13	8.68994	4.96134	7.99758	7.39482	7.48221	7.87075	6.27719	4.83686	8.65398	3.86164	5.81109	5.91546	3.34533	5.35684	7.5296	5.94093	5.21716	8.24829	6.0453	6.26244	6.02224	9.47643	8.59179	7.68031	9.97272	7.66867	8.39152	9.4844	9.32183	8.36456	8.54832	9.20979	9.37785	9.06482	7.82409	9.41237	8.48933	8.59623	8.9657	5.40601	6.74838	11.2691	5.08168	NOTCH2
ENSG00000134317.13	7.25243	6.0964	6.40554	6.21708	7.51161	7.93276	6.40288	6.65685	5.35332	7.47419	5.83737	6.10891	6.12145	7.0182	7.27805	7.42588	6.06296	5.9739	4.31479	3.34268	3.13311	7.50324	6.91159	6.71702	7.40872	5.90081	5.87931	9.44633	6.55699	6.83765	6.64207	7.13752	6.94838	6.58073	5.3482	6.39353	7.59069	8.76751	7.14327	8.05671	6.10541	4.50821	5.64585	GRHL1
ENSG00000134323.10	3.54052	8.30577	2.47954	-0.433901	2.91526	-0.433901	-0.433901	2.47345	8.19115	6.82287	3.78869	3.98904	1.27435	3.8336	3.72951	-0.433901	3.91925	2.19904	2.09252	2.17947	0.890274	4.82079	-0.433901	-0.433901	1.19356	0.713969	-0.433901	4.01568	4.87841	2.29183	3.55975	4.52621	3.77007	4.10063	3.72459	4.73325	4.16226	4.78862	-0.433901	1.96283	-0.433901	0.949543	13.8203	MYCN
ENSG00000134531.5	7.18659	3.25908	3.61149	7.70906	4.39842	1.9673	6.77766	4.97092	4.07284	3.77204	4.92349	6.12093	8.56129	8.09695	6.58614	5.22206	9.89568	5.85813	2.25213	6.34916	4.78336	6.46366	9.11089	9.37561	5.03786	5.42467	6.26839	13.6839	5.72684	5.66857	6.56525	4.94942	6.17487	8.8194	4.10062	4.4466	5.54595	3.86115	7.88996	7.32276	5.28621	12.6855	4.89782	EMP1
ENSG00000135046.9	9.5076	4.2416	6.81943	8.87332	6.24253	4.54238	5.64675	5.38528	5.55858	4.5942	6.31032	5.67578	4.10225	10.084	6.6723	5.49087	6.27612	5.7468	5.24326	6.00193	4.85182	11.6147	10.0931	11.2683	9.42367	4.73591	5.46874	14.7465	14.0892	12.9485	13.4097	13.2611	13.7488	14.7419	14.2515	13.7903	13.49	12.6142	7.29298	7.62343	6.48929	12.9245	5.89532	ANXA1
ENSG00000136542.4	2.44922	5.13878	3.38088	2.67563	1.65403	1.35088	-0.433901	-0.433901	2.51358	4.02563	2.46137	3.93548	-0.433901	3.15287	2.87152	1.61603	-0.433901	1.79768	2.64331	2.79696	3.23976	2.96187	3.80582	4.81534	2.47691	-0.433901	-0.433901	4.99556	1.46078	-0.433901	4.08622	-0.433901	1.91681	2.72981	-0.433901	1.29531	-0.433901	-0.433901	-0.433901	1.34726	2.53714	9.38773	1.39038	GALNT5
ENSG00000136810.8	10.3622	9.86297	10.3223	9.69794	10.119	9.3251	9.7316	8.95779	10.5761	8.79176	10.699	11.1892	9.94266	10.6735	9.43727	10.2514	10.5667	10.6656	9.90517	10.6813	10.7939	10.512	10.5687	11.1733	10.4803	10.7467	9.98656	11.3651	10.6163	10.2801	10.3227	10.1543	10.2373	10.5191	10.8211	10.338	9.62809	8.85908	9.98022	9.13049	10.5847	11.6283	10.1678	TXN
ENSG00000136872.12	-0.433901	2.09182	0.823944	2.12143	2.14553	0.865764	1.88163	2.04581	2.74107	4.42845	3.11074	1.26756	3.07123	-0.433901	-0.433901	1.28142	2.90486	-0.433901	0.704664	-0.433901	1.73183	-0.433901	1.94367	2.37528	0.745744	-0.433901	-0.433901	1.14731	-0.433901	-0.433901	-0.433901	1.71173	1.91681	-0.433901	-0.433901	1.29531	-0.433901	-0.433901	-0.433901	1.34726	1.23396	-0.433901	-0.433901	ALDOB
ENSG00000136997.10	8.21603	4.44834	7.07163	4.72422	7.38494	10.7342	5.23062	7.322	7.16256	5.94729	6.78541	10.0996	6.30271	8.612	5.92121	6.1584	9.84291	4.93252	5.43361	5.56799	4.51434	8.30701	9.06568	8.84265	6.78508	12.143	5.46874	13.9325	13.3653	12.554	12.1062	12.9569	12.4065	12.1371	12.0732	11.9867	12.4697	13.1387	7.69389	4.17626	5.51258	10.8122	4.68701	MYC
ENSG00000137693.9	3.54052	7.84355	2.12133	3.94762	3.02905	2.84534	3.5398	3.38781	4.43578	5.25283	6.40118	3.63289	4.62976	3.72093	5.60795	5.17587	4.35476	4.13769	2.52473	4.46354	4.12903	7.50324	5.7855	8.15584	4.75985	4.02351	4.08194	9.96444	4.64368	5.19956	5.58738	4.09989	6.12529	7.10441	2.9921	3.98281	4.16226	3.97495	8.0116	3.1851	4.17142	10.6067	3.61302	YAP1
ENSG00000137709.5	4.15168	2.44766	1.63305	3.51367	4.59456	0.865764	0.992362	4.52428	1.44417	1.60716	2.92561	1.26756	5.18639	2.96678	3.72951	1.61603	2.1365	1.21494	-0.433901	-0.433901	0.890274	3.54143	5.71833	4.81534	4.45003	0.713969	2.02827	8.03705	10.1115	10.5483	10.2571	11.0742	10.7601	10.5447	10.5484	10.6337	10.9211	11.7632	5.79625	3.83122	1.82156	-0.433901	3.02916	POU2F3
ENSG00000138061.7	1.74753	5.88525	2.12133	4.72422	3.49173	3.28938	3.32971	3.06491	2.24158	4.42845	3.9899	3.41497	2.73122	4.64111	5.77307	5.31023	4.4583	2.01326	3.5396	1.5236	2.4305	5.81631	4.21027	4.06191	5.19039	3.05812	3.91735	8.86391	5.76637	5.85603	5.99141	3.92416	5.6519	4.48537	1.9855	4.52379	4.91925	4.35701	5.40698	2.38207	2.53714	7.61557	2.44083	CYP1B1
ENSG00000138119.12	6.04633	9.03417	3.61149	8.35806	5.80939	3.96165	6.09051	5.52258	3.94332	5.46734	3.42139	5.36814	6.58247	5.77784	5.92121	6.44792	7.30461	5.45956	5.82823	6.01967	4.74787	6.78078	7.86907	9.27973	7.61528	5.7098	6.28535	8.27971	5.60128	6.83765	6.71501	5.27614	6.12529	6.8662	4.56738	4.73325	5.48097	4.27059	5.96642	8.55072	4.80584	11.5321	5.24473	MYOF
ENSG00000138413.9	8.44446	7.40211	8.54315	8.50413	8.22431	8.21445	8.37031	8.20408	7.30092	8.00702	8.97394	7.76033	7.33156	9.24805	8.71864	8.21228	8.241	7.81676	8.21735	8.27146	8.31479	9.70318	9.12003	8.1788	9.83656	9.08022	8.26905	9.62558	8.85158	8.26879	8.28642	8.36276	9.22149	9.06482	8.96631	8.76821	8.15645	8.0338	9.47363	7.45485	8.42119	10.3395	7.79133	IDH1
ENSG00000138755.5	-0.433901	-0.433901	-0.433901	6.92294	-0.433901	-0.433901	-0.433901	-0.433901	-0.433901	-0.433901	-0.433901	-0.433901	-0.433901	-0.433901	-0.433901	0.812598	1.48838	-0.433901	-0.433901	-0.433901	-0.433901	4.36439	-0.433901	-0.433901	-0.433901	-0.433901	-0.433901	1.14731	2.53592	10.8031	-0.433901	2.86638	-0.433901	-0.433901	3.40481	-0.433901	5.01419	1.89249	6.32742	-0.433901	1.82156	-0.433901	-0.433901	CXCL9
ENSG00000138771.10	10.105	8.56945	9.44551	9.19434	9.49304	10.4887	9.08816	11.2625	7.10831	8.5678	9.13746	8.90016	8.36882	10.2839	9.99218	10.1127	9.89683	10.8604	9.90663	4.56374	4.59647	9.46344	9.64072	9.82221	10.033	11.515	9.40006	8.57542	10.0205	9.05176	9.44184	9.27978	9.32393	8.78557	9.99781	10.0264	8.83302	8.53275	9.96022	9.0068	10.4118	3.1314	9.04801	SHROOM3
ENSG00000139193.3	1.39655	0.806911	-0.433901	7.32464	2.14553	1.35088	0.992362	0.914674	-0.433901	1.98585	2.31646	-0.433901	1.27435	-0.433901	-0.433901	0.812598	-0.433901	0.761971	-0.433901	2.17947	1.38277	6.08399	0.722639	-0.433901	1.19356	-0.433901	-0.433901	2.65603	2.53592	7.3863	-0.433901	1.71173	-0.433901	2.72981	4.48536	-0.433901	-0.433901	1.29068	4.37682	2.70332	5.70819	1.45956	2.76551	CD27
ENSG00000139352.3	12.8868	12.4283	14.2034	10.9624	14.1369	12.9886	13.6708	13.2922	9.04643	12.3723	11.9619	13.7822	11.1088	14.2945	12.5184	12.4024	13.9514	15.4504	13.0635	6.30645	5.79784	13.3358	13.2031	13.2024	13.1284	14.9108	13.7503	5.71501	6.76645	6.42878	7.6314	5.81803	5.96542	7.35567	5.94679	8.15573	7.41057	6.63005	12.7713	13.9313	13.8405	4.87639	12.4149	ASCL1
ENSG00000139970.12	0.900884	10.4072	8.56157	8.60381	8.16694	8.88396	2.16868	8.32475	5.57322	9.77649	9.04187	7.50462	2.85387	10.535	8.83529	7.39598	9.59034	2.19904	8.61936	2.79696	1.38277	5.74943	6.39683	6.75826	0.745744	1.71782	8.40709	3.05095	5.94927	3.95958	5.4229	4.8547	5.72029	5.25235	6.2983	6.5675	5.83303	4.43854	7.39587	6.89673	7.85318	2.53427	9.89258	RTN1
ENSG00000142089.11	4.15168	5.71977	3.46195	5.56736	5.39106	2.55701	3.32971	2.47345	3.02543	6.82287	4.24708	5.52111	6.74014	4.75969	2.87152	5.88462	8.30482	3.07296	7.64765	3.22461	2.23492	8.1921	6.72574	6.68529	6.06312	3.43474	4.80114	10.2882	7.95786	9.70412	7.74024	7.25338	6.35773	6.32211	9.48939	6.19566	5.41293	2.87884	9.83884	5.78647	5.6137	9.5855	3.61302	IFITM3
ENSG00000142627.9	8.66356	4.96134	4.23499	3.85081	6.09492	3.55012	5.52912	4.8013	4.75138	4.54104	6.87054	6.13285	7.36763	7.60562	4.95542	7.87201	8.34922	5.87147	7.38813	6.96715	6.88863	6.05659	8.76983	8.69383	10.932	6.21085	6.35123	9.7007	7.97483	6.92402	8.56814	6.57994	7.0043	8.67902	4.7186	5.75864	7.24438	8.22952	7.30007	6.31292	6.94227	10.7606	5.75809	EPHA2
ENSG00000142657.16	11.3785	10.6508	9.54145	11.7539	10.1238	9.45888	10.8675	10.0014	9.98407	10.4655	10.9903	10.448	10.4458	10.2851	9.07557	8.89622	9.16097	9.28891	9.27383	10.1493	10.3465	10.1384	10.2482	10.8458	10.6904	10.0914	9.93244	9.58558	12.1908	11.5458	11.9124	11.6719	12.0476	11.6791	12.4702	12.1612	11.7073	10.7912	10.0988	9.95167	9.9417	11.4504	11.0505	PGD
ENSG00000142871.11	4.49451	5.41961	5.27133	5.71186	4.55741	4.13024	4.64326	6.2717	7.9234	4.64546	7.80265	7.03752	4.87873	6.42356	6.6723	7.69506	7.93971	6.02252	4.60144	6.7612	4.97969	6.86217	9.89299	10.567	8.29601	5.90081	6.73118	11.5654	6.04882	7.3863	5.73499	5.96124	7.50838	7.75586	3.86117	5.43845	6.61687	5.81267	7.15896	5.2691	3.64181	11.8883	5.08168	CYR61
ENSG00000143198.7	9.73534	9.2468	10.081	9.97494	9.5366	9.59814	9.32888	8.65844	8.98891	8.7219	10.5291	9.10007	10.2602	9.42433	8.9432	9.51605	8.85947	10.2191	9.40256	7.95403	7.88372	9.05635	9.1017	9.23843	9.38016	8.11404	8.88127	10.241	9.6733	8.82363	8.78691	9.27522	9.84409	9.80019	10.1385	10.1194	9.10501	8.4712	9.82416	9.27154	9.44118	9.59101	9.28812	MGST3
ENSG00000143252.9	8.93817	9.08764	9.31178	9.30783	8.76172	8.9807	8.73411	7.90253	9.16835	8.56448	9.86256	9.19549	8.80057	8.05122	8.50046	9.31503	8.62679	9.02681	9.68546	9.13603	9.27453	9.5322	9.23981	9.16557	9.7179	9.67394	8.60908	10.1265	9.60135	9.08025	8.99159	9.5566	9.84409	10.1318	9.60545	9.69877	9.25339	8.30745	10.0184	8.50573	9.18881	8.93205	8.62324	SDHC
ENSG00000144485.6	12.6203	11.714	12.08	13.0558	11.981	12.2077	12.6761	12.9196	10.6586	12.9757	12.604	14.2703	11.3289	13.657	11.5012	11.8655	11.5449	12.9289	11.5697	14.1817	13.8886	12.1609	13.0349	11.2252	11.7574	12.3359	11.6039	9.65926	10.0766	10.2553	10.3051	10.0594	10.527	10.7905	11.0855	11.0386	10.7088	10.8342	11.7572	12.4203	12.9066	4.64167	11.2572	HES6
ENSG00000144834.8	9.66093	9.53302	10.2136	10.9537	9.52102	10.2114	8.94855	10.3095	11.9672	8.1733	11.5929	8.96492	8.20192	11.1865	10.73	9.34794	9.37762	10.3647	9.05559	10.2239	9.77382	10.2799	9.45724	9.8712	8.00721	7.13189	11.2942	6.50503	4.87841	6.48669	4.08622	6.39045	5.78559	6.00678	7.2229	7.60142	6.38798	6.08974	7.7877	10.5721	10.6206	2.33466	11.8183	TAGLN3
ENSG00000146072.6	9.86832	10.882	9.96474	7.22219	7.39549	8.07361	7.68239	8.41568	7.58356	9.48465	8.01604	10.6187	9.99135	10.0466	9.57784	11.4828	12.3104	10.4703	10.5059	7.83388	8.13773	8.79963	11.4276	10.6671	10.4412	9.7329	9.92975	10.9577	9.30515	8.45437	8.82035	8.60012	8.74337	9.54102	8.80257	8.86027	8.9396	9.19115	12.1385	9.89271	10.2221	9.55624	10.1712	TNFRSF21
ENSG00000146701.7	10.6741	10.3466	10.5744	11.1617	10.1214	10.8593	10.2231	9.63198	10.7987	10.1765	11.2655	11.5511	10.0693	9.87021	10.5195	10.8286	10.4247	10.5517	10.7211	11.2528	11.2929	10.896	9.55093	9.70581	11.1058	10.627	9.79273	10.9194	11.14	10.4607	10.544	10.9974	11.1115	11.2095	11.4812	11.1755	10.393	9.48266	9.15949	9.66161	10.2732	9.65286	11.3623	MDH2
ENSG00000146904.4	-0.433901	3.34472	4.59875	3.381	0.837971	1.35088	1.51474	3.72895	0.699253	3.07017	5.64254	-0.433901	3.42613	-0.433901	2.87152	2.29151	5.94327	2.01326	4.51209	0.999252	-0.433901	4.68413	1.16306	0.973964	6.23329	2.27023	4.70356	7.76482	5.51105	6.36844	5.58738	5.54232	4.82307	5.25235	5.97709	5.7902	5.26639	5.50764	5.45862	1.34726	2.2256	3.00407	3.90147	EPHA1
ENSG00000147676.9	9.93198	9.86477	11.3436	10.6897	11.2005	12.0014	10.484	10.9301	7.80746	9.21481	10.5327	11.5119	10.3614	10.1774	9.19682	10.2885	10.5182	10.7066	11.4556	10.2984	10.5319	11.0156	10.7266	11.519	10.4227	10.8785	10.8897	11.0608	11.77	10.7028	10.8657	10.8911	11.4147	11.1707	11.3222	11.1122	10.6435	10.1045	11.4674	10.46	10.0894	6.70465	10.6389	MAL2
ENSG00000148344.10	2.44922	0.806911	1.29628	2.12143	2.14553	2.1932	2.16868	0.914674	1.90192	1.60716	2.71257	4.23042	2.28173	1.78988	-0.433901	3.35682	3.04553	1.79768	3.19985	0.999252	1.73183	2.96187	2.98809	1.85483	2.7288	1.71782	1.09412	5.16314	2.8659	3.95958	4.47066	2.40648	3.12752	5.03907	1.9855	3.46037	2.45798	-0.433901	4.01175	1.34726	2.53714	5.16937	2.44083	PTGES
ENSG00000148516.17	1.39655	10.195	6.385	7.76313	6.74986	6.52461	7.12439	8.439	7.52828	7.58984	6.25293	4.35792	7.9329	5.53359	9.18221	6.82979	7.15872	7.03011	4.20498	8.17189	7.97089	7.69315	6.48837	7.08439	2.33155	7.84326	7.50664	4.8059	7.31188	7.58495	7.99577	5.0383	7.08432	5.75029	6.74818	6.70628	4.70828	3.97495	6.40842	7.91862	7.42275	10.6223	3.2514	ZEB1
ENSG00000149294.12	12.0439	12.1742	11.6572	11.0735	11.9861	11.1205	11.8397	11.038	8.02006	9.18266	11.6699	8.53062	11.4843	11.2774	10.8869	11.2644	11.927	11.5782	10.2313	9.49097	8.41993	10.063	11.522	11.4476	10.7433	10.8008	10.9527	10.3029	11.5828	11.7068	11.2834	12.1982	11.5996	11.1173	11.7883	11.9631	11.7267	11.6052	11.8291	11.6279	11.5772	2.70888	12.6537	NCAM1
ENSG00000149418.6	11.5969	9.93595	11.7072	10.8126	11.8834	10.1211	11.1409	10.1224	4.26573	8.62634	10.393	11.3411	10.7741	11.2941	10.3856	11.6743	11.2261	12.2435	12.1572	6.69652	6.49834	11.5225	11.7081	11.8392	12.7493	11.3982	8.92519	11.4012	9.41494	9.96571	10.8127	9.22879	8.89159	10.1385	10.0891	9.40474	9.72595	10.4223	11.2076	10.2243	10.5971	7.19874	10.4951	ST14
ENSG00000149573.4	6.21435	6.37466	6.18561	6.31083	5.58799	5.49692	7.7258	6.92796	1.44417	7.01038	5.59714	6.70373	7.54459	7.30797	3.72951	6.1101	7.97937	9.0058	5.57258	2.17947	3.51885	6.83016	8.92681	9.27085	8.31746	9.07759	7.1474	9.05179	6.53427	5.76534	6.56525	5.54232	6.48111	7.48779	4.7186	5.88092	5.48097	5.98521	8.2933	8.07735	5.6137	3.72146	3.61302	MPZL2
ENSG00000149926.9	8.25188	8.34762	7.34059	8.54714	8.50577	9.51443	9.49961	8.66587	9.18274	6.64554	8.57405	7.82052	8.68691	8.35869	8.06367	7.88642	8.00521	7.93891	10.0026	9.90049	9.7415	8.70574	7.93563	7.20116	6.10758	5.77632	8.59895	3.35953	5.76637	7.00551	6.20905	7.76376	5.96542	8.17715	7.99668	7.64521	7.55957	8.11654	3.61539	8.29275	6.03424	1.45956	10.2013	FAM57B
ENSG00000150054.14	7.87515	5.81238	1.89946	3.23472	2.14553	2.70855	8.03281	8.55021	2.51358	6.4577	6.33819	4.86655	4.28605	6.7726	-0.433901	2.10169	4.0577	3.16307	7.22915	3.64765	3.88914	7.96777	7.5973	7.691	8.20942	8.59873	5.34482	7.00157	7.20085	7.08264	6.78444	7.34329	7.48891	6.8662	6.94494	7.71263	7.55957	7.82255	7.61077	2.70332	2.53714	6.03062	6.60473	MPP7
ENSG00000150457.7	1.39655	5.13878	1.29628	3.51367	1.31462	2.38701	3.08324	2.47345	4.26573	2.91038	2.82311	1.26756	4.15045	3.15287	4.26229	2.86469	3.50023	2.19904	3.47781	3.34268	3.01782	5.16686	2.89293	5.33501	2.7288	3.29579	3.51773	9.08868	5.01603	3.95958	5.02405	1.71173	3.77007	-0.433901	2.9921	1.29531	2.92196	1.89249	4.37682	1.96283	3.19419	8.12472	2.01615	LATS2
ENSG00000150540.9	4.4046	2.44766	5.13029	2.88749	0.837971	2.38701	0.992362	0.914674	1.13211	1.98585	5.96199	5.52111	-0.433901	4.12662	-0.433901	4.20934	3.39941	3.67181	3.19985	-0.433901	-0.433901	5.40283	5.71833	3.68688	3.69452	5.82741	3.12193	7.32681	-0.433901	3.58729	2.71726	2.40648	1.91681	4.48537	1.36557	1.89825	2.92196	4.43854	10.013	2.70332	2.2256	7.38777	1.39038	HNMT
ENSG00000151012.9	8.85797	6.23667	8.6738	8.36682	7.61005	6.19835	9.68974	7.93568	4.72538	8.04566	8.98279	9.29166	1.27435	9.07317	7.16372	9.63602	9.32387	8.74842	10.4159	2.95428	3.82234	6.76393	8.61043	9.72284	9.16301	9.17448	7.77614	8.84246	9.03674	7.55819	8.13518	8.0785	9.31843	7.04844	8.77697	9.15502	8.68947	8.32897	8.17483	6.94246	7.11315	12.0658	7.71923	SLC7A11
ENSG00000151715.3	8.01068	6.8085	8.53618	6.9925	7.34738	6.30772	7.62622	6.91138	2.08236	6.56801	8.45399	7.35493	8.31442	6.67042	6.58614	9.24408	6.34521	7.97332	7.50841	1.89164	2.4305	8.12113	8.53438	7.32984	8.15486	7.0536	4.08194	3.05095	5.55687	4.70911	4.47066	4.64423	5.72029	5.75029	5.91584	5.69338	4.58995	3.86115	7.87103	5.88345	7.95302	4.01224	6.10794	TMEM45B
ENSG00000152022.7	3.03835	7.28312	7.54885	7.92012	5.60628	6.79051	7.34923	7.28389	7.90905	7.11402	7.65909	5.52111	8.12875	5.69102	6.90364	6.46722	7.59294	7.17153	5.85268	6.90172	6.85569	8.14083	8.17734	8.08466	7.04719	5.8523	7.081	6.30455	6.2294	5.85603	5.73499	6.09152	6.22281	6.32211	6.71261	6.51181	6.55509	6.36436	6.94939	6.66176	7.4952	9.29124	8.07026	LIX1L
ENSG00000152104.7	2.91251	3.4255	3.10571	4.12361	3.90135	4.54238	5.89517	5.09357	10.075	5.90588	2.31646	3.24873	3.94712	5.91184	4.65016	4.20934	4.18398	4.82694	5.10758	4.65742	3.75228	5.60555	3.95366	6.94845	3.21228	4.22779	5.7871	9.15975	8.37715	8.7546	9.50491	7.75068	8.76781	9.21219	6.00676	6.72272	7.44503	7.72043	6.35493	5.3618	5.67738	11.1294	4.68701	PTPN14
ENSG00000152766.5	2.02377	2.44766	3.46195	2.42603	-0.433901	-0.433901	2.40571	0.914674	0.699253	-0.433901	0.73789	6.77391	1.60793	1.20873	-0.433901	1.88094	1.85179	4.04644	3.34558	0.999252	1.38277	1.96058	6.11289	4.35904	1.77079	3.05812	1.09412	6.68101	2.10273	3.95958	4.47066	3.72388	2.64942	6.8662	2.9921	3.46037	4.31938	4.0804	1.86747	-0.433901	1.82156	0.949543	1.39038	ANKRD22
ENSG00000153234.9	8.95804	5.87096	8.32055	8.34482	8.17615	5.47624	6.78794	9.8235	10.6744	9.05115	8.50404	11.7208	9.17377	9.45538	7.27805	6.19359	9.36437	7.61757	9.14491	8.74908	8.37123	10.2439	9.1291	8.25281	8.20432	6.85864	9.45727	9.55201	8.97903	8.9422	8.28642	8.25568	9.52847	8.90067	7.14499	9.10885	9.53517	9.56882	9.34752	7.62343	6.3399	11.5968	6.98897	NR4A2
ENSG00000153292.11	3.54052	1.60749	2.31203	3.85081	2.14553	2.38701	2.40571	1.76788	2.08236	3.07017	2.92561	3.41497	2.09232	4.92105	2.87152	3.90347	4.24318	2.50885	2.39512	2.95428	3.33898	6.71219	4.5567	4.4626	5.6473	2.77249	3.12193	5.31325	3.1332	5.05387	5.02405	3.491	3.12752	3.57362	3.40481	4.36504	4.91925	3.60224	3.19365	3.69494	3.98233	3.45667	3.2514	GPR110
ENSG00000153563.11	2.02377	6.95786	0.823944	9.29412	3.64166	3.83715	3.63431	3.94027	1.44417	4.36867	3.9899	3.76168	1.27435	2.19035	-0.433901	-0.433901	3.91925	-0.433901	4.51209	4.17747	0.890274	3.37313	5.43006	3.40341	0.745744	-0.433901	2.57126	3.21358	3.87612	8.74277	3.55975	2.86638	-0.433901	2.72981	7.99668	3.46037	3.78469	3.09693	3.42003	-0.433901	4.74767	-0.433901	1.39038	CD8A
ENSG00000156711.12	9.47763	7.2559	9.96647	6.95814	9.39914	9.48886	8.64363	8.25423	9.64442	6.32261	8.91812	11.5571	8.97603	9.16996	9.54396	10.3154	7.27659	9.66501	9.13497	8.87863	8.99338	9.96321	9.21322	8.09275	9.93158	10.3964	9.85224	8.43921	9.57098	9.59646	9.61381	9.26144	9.59827	10.1585	10.0663	9.50797	8.85882	8.70718	8.92957	9.06309	10.459	8.21664	9.58294	MAPK13
ENSG00000157110.11	3.15394	7.08703	4.36673	3.747	2.14553	3.08464	4.50044	2.27618	2.93684	3.94597	3.34984	6.3424	2.85387	4.12662	3.72951	7.24762	5.85126	2.3626	5.44973	2.61985	2.4305	4.27198	5.64788	6.4285	5.23117	5.53638	4.08194	5.51264	3.72336	4.49986	4.77377	2.86638	3.12752	4.48537	1.9855	1.29531	1.75488	3.28595	2.59138	2.9646	6.03424	6.04674	2.44083	RBPMS
ENSG00000157992.8	6.98445	5.18571	7.62528	6.96969	6.84533	7.59682	7.03229	6.04737	5.58772	6.27461	6.63629	7.6107	7.16589	7.24842	6.83057	7.70322	5.12583	5.7468	7.67874	7.33609	7.11427	4.53312	6.31736	5.87463	6.18224	6.68254	5.46874	8.81756	5.31167	4.49986	5.02405	1.71173	6.07394	6.99022	2.7298	4.4466	3.98585	4.17864	6.7669	6.64342	5.93353	2.53427	7.98058	KRTCAP3
ENSG00000158164.6	8.15537	9.10757	9.52041	7.95538	9.54017	9.80398	8.75783	9.1413	8.80115	8.60061	10.0278	7.09956	9.55064	9.5591	8.32537	8.16579	9.85244	10.0818	8.47722	6.78213	6.47684	8.73196	8.5028	8.31977	7.16757	5.33923	10.6653	7.21683	8.96635	8.6571	8.21278	9.30237	9.79737	9.66716	9.75062	9.5056	8.86519	8.30202	9.19797	9.28343	8.90284	5.04644	9.0915	TMSB15A
ENSG00000158427.10	7.17305	7.08084	8.12692	7.20276	8.01439	8.28747	7.09985	7.90253	7.81979	7.48126	7.65909	3.33427	8.21894	8.00399	7.74373	7.23641	8.05143	8.8546	7.19131	7.04715	6.56099	7.19935	7.37985	7.47915	6.35815	5.00375	8.58532	7.10809	4.25592	3.58729	4.47066	4.94942	4.82307	3.57362	4.85545	4.66675	4.31938	5.16883	8.23898	7.98568	9.08992	-0.433901	7.58366	TMSB15B
ENSG00000158769.13	10.9876	9.52962	11.4887	10.1987	10.7984	10.4029	10.6261	9.96471	9.43498	10.5171	10.9859	11.1564	11.1611	11.0251	10.3002	11.421	10.5159	10.6464	10.5574	9.61572	9.78698	10.5157	11.4693	11.2225	11.2706	10.8744	10.2083	11.2117	11.099	12.0055	12.2044	10.7136	10.721	11.9531	11.1019	10.8085	10.8713	11.3245	11.6105	11.2509	10.9623	6.65293	10.4175	F11R
ENSG00000159228.8	8.19609	7.7685	8.51506	8.68658	7.76051	9.2464	8.145	7.92746	8.30516	8.22472	8.78612	10.1297	8.11669	8.49304	7.93014	8.5521	8.65427	8.46382	9.11237	6.78213	6.61119	8.6969	7.99925	8.01831	7.8912	8.9836	8.25621	9.67321	5.64436	6.64765	5.73499	6.55003	6.35773	6.73052	6.67614	6.62112	5.66772	5.90152	8.29685	7.37927	8.89616	10.4182	8.92919	CBR1
ENSG00000159409.10	8.39867	7.16518	7.15892	7.20276	8.01097	8.53993	8.60637	8.70486	8.72944	8.53762	8.15044	8.69036	9.02686	8.46279	7.6191	8.12384	7.42439	7.01217	8.13253	8.16394	7.924	7.71083	8.62334	8.87348	8.6233	9.23012	7.7641	4.90385	2.8659	2.29183	2.71726	2.40648	1.91681	3.57362	4.20687	3.98281	5.41293	5.81267	7.84702	7.94132	7.76068	3.72146	9.17474	CELF3
ENSG00000160180.14	12.1698	8.97198	14.4454	11.1767	11.0119	10.1988	10.6823	8.30586	5.33625	10.4358	11.8492	12.0315	10.0504	12.3543	9.38719	10.6352	12.156	15.2089	11.8271	5.05169	4.88486	11.384	10.0162	9.45457	11.5663	10.7623	9.85792	8.25674	7.09615	8.30143	8.82035	8.90775	9.25645	7.10441	7.98181	8.93274	7.18444	6.88371	11.8681	9.53797	11.2272	5.16937	10.7751	TFF3
ENSG00000160211.11	8.22917	7.38713	8.1331	9.66103	7.82048	8.19876	8.72344	8.53407	9.06727	8.27437	8.86005	7.82787	9.12494	7.49039	8.92577	8.61186	9.02862	9.75496	8.54442	9.70884	9.99696	9.0178	8.23854	8.18259	9.34462	8.55583	7.7149	9.22985	10.2399	10.5069	10.9811	10.4046	10.0803	11.3779	10.0125	9.88014	9.34293	9.63292	9.17114	8.15062	8.94548	13.1148	9.05535	G6PD
ENSG00000160883.6	0.900884	-0.433901	-0.433901	1.72809	0.837971	-0.433901	-0.433901	0.914674	1.69316	1.06449	0.73789	-0.433901	0.807202	-0.433901	-0.433901	-0.433901	-0.433901	1.21494	-0.433901	0.999252	1.73183	-0.433901	-0.433901	1.49106	0.745744	-0.433901	-0.433901	-0.433901	-0.433901	-0.433901	-0.433901	-0.433901	1.91681	-0.433901	-0.433901	-0.433901	-0.433901	1.89249	-0.433901	-0.433901	-0.433901	-0.433901	-0.433901	HK3
ENSG00000161570.4	1.74753	1.87164	-0.433901	9.63045	2.50565	0.865764	2.60806	-0.433901	1.69316	-0.433901	0.73789	2.43846	2.85387	-0.433901	-0.433901	2.10169	1.48838	1.21494	2.25213	4.04495	3.13311	9.60494	1.73231	-0.433901	2.7288	3.43474	2.02827	4.46436	5.36416	11.0463	2.71726	3.92416	3.77007	-0.433901	9.9278	1.29531	5.41293	1.89249	7.98544	2.70332	5.01755	0.949543	1.39038	CCL5
ENSG00000162992.3	3.15394	11.3072	7.9942	7.90817	4.79933	4.46045	8.81422	9.06843	5.81415	10.3858	4.46517	1.26756	4.19709	4.12662	4.65016	5.10368	9.68931	5.94897	4.34961	10.799	10.8881	5.84863	9.0818	9.72804	-0.433901	2.27023	7.3136	2.10389	-0.433901	-0.433901	-0.433901	1.71173	1.91681	4.10063	2.40708	-0.433901	1.75488	1.29068	7.18984	9.13706	9.00562	2.86417	3.90147	NEUROD1
ENSG00000163106.6	-0.433901	-0.433901	-0.433901	-0.433901	-0.433901	-0.433901	-0.433901	-0.433901	-0.433901	-0.433901	-0.433901	-0.433901	-0.433901	-0.433901	-0.433901	0.812598	-0.433901	-0.433901	-0.433901	-0.433901	-0.433901	3.95268	-0.433901	-0.433901	-0.433901	-0.433901	-0.433901	-0.433901	-0.433901	-0.433901	-0.433901	-0.433901	-0.433901	2.72981	-0.433901	1.29531	-0.433901	-0.433901	-0.433901	-0.433901	-0.433901	-0.433901	-0.433901	HPGDS
ENSG00000163297.12	1.74753	8.44964	9.32397	7.25086	1.31462	8.20506	4.16363	8.389	5.26588	7.09573	6.41868	5.21953	1.87211	5.83294	5.60795	1.61603	6.88943	7.60566	1.13928	8.05637	8.1343	9.08036	7.2336	6.13166	1.51508	3.29579	8.40709	7.25443	7.67593	7.68728	6.4841	7.47643	8.74337	5.4381	8.0758	8.84533	7.65099	6.76245	8.46721	6.31292	6.52433	11.2383	5.39119	ANTXR2
ENSG00000163513.13	3.70058	7.21126	3.29492	7.1326	2.65585	1.35088	4.4495	1.76788	4.19165	1.60716	7.82251	2.95612	4.19709	3.8336	4.65016	4.53652	8.77686	2.87351	2.25213	3.34268	3.33898	9.56903	6.18432	7.09248	6.44734	6.40833	5.92329	7.62112	2.8659	6.69755	-0.433901	4.09989	4.21214	5.75029	5.60261	2.88589	4.70828	1.29068	6.83684	5.4489	5.40384	10.5314	4.14154	TGFBR2
ENSG00000163624.5	6.6935	7.22816	7.51616	7.8024	7.48715	7.68504	6.97047	6.53232	5.68529	7.88446	6.82533	6.86247	7.13633	7.76285	7.10296	8.45636	8.71817	7.83047	6.96335	6.47018	7.27239	7.61077	7.6269	8.21998	7.96555	7.12169	7.998	8.95235	8.04079	8.05577	7.9662	8.17961	8.29399	8.66047	7.84888	7.94062	8.01449	8.39675	7.63901	7.74024	8.0282	6.77407	5.89532	CDS1
ENSG00000163898.5	5.0032	3.07063	2.62904	1.15971	2.65585	1.69547	3.43861	1.76788	1.13211	1.60716	2.71257	5.57453	0.807202	5.53359	4.26229	3.7851	3.39941	2.19904	7.14752	1.5236	0.890274	4.17322	4.73051	6.41567	7.05288	4.9355	3.39759	8.83318	1.46078	2.29183	-0.433901	-0.433901	-0.433901	4.78866	1.36557	-0.433901	3.27069	2.87884	7.66671	5.64609	1.23396	6.91245	3.02916	LIPH
ENSG00000163931.11	9.45404	9.02453	9.57357	10.9295	9.21031	9.79566	9.6732	9.00931	8.52815	9.93926	9.95542	10.3651	9.46287	10.0008	9.33531	9.12458	10.6421	9.10365	9.88679	10.0654	10.2164	10.4891	9.2541	9.73838	10.2586	10.897	9.17754	11.9262	9.94927	10.1155	9.95227	9.75966	9.57999	9.80019	10.1911	9.58195	9.67966	9.15848	9.77027	8.95196	9.4204	12.9161	11.1779	TKT
ENSG00000164061.4	7.76668	7.75689	8.04746	9.46291	8.37323	8.29339	7.73114	8.15566	6.95467	8.38776	7.49965	7.64439	7.73806	6.65522	8.40303	7.54874	8.68924	8.39165	8.19362	7.23345	7.59531	6.71219	7.40142	8.12069	7.77196	7.98218	7.81751	4.25744	5.31167	5.66857	4.08622	5.60184	4.94245	4.78866	5.78494	6.12318	6.19894	5.87251	6.44727	7.36815	7.504	2.10123	8.58825	BSN
ENSG00000164904.11	9.09713	9.15401	8.78185	9.26865	9.21031	8.44205	8.26757	8.31534	7.93761	8.70086	9.34622	5.62605	9.4218	8.73642	9.43727	8.67547	8.88985	7.97641	7.4171	9.05451	8.99149	7.04059	8.37562	8.6643	8.24469	8.15461	8.66519	9.10421	9.98322	9.75213	9.63276	10.0909	9.18566	10.1847	10.303	10.2242	10.1245	9.60674	9.32683	8.64131	7.51276	9.14543	5.344	ALDH7A1
ENSG00000165140.5	7.84131	4.84919	8.33936	5.62691	7.18044	8.18609	6.17125	6.76226	1.44417	5.43858	8.4283	7.24941	7.40282	7.94893	6.83057	4.83302	6.89865	8.83262	8.82793	0.999252	0.890274	7.79615	7.00472	5.77766	6.98896	8.47604	2.77961	5.44919	3.1332	2.29183	2.71726	-0.433901	1.91681	2.72981	1.36557	-0.433901	-0.433901	-0.433901	7.05379	4.68724	7.81122	2.86417	4.24804	FBP1
ENSG00000165929.8	5.49183	8.04779	2.88737	9.48318	10.2396	3.19069	7.91116	10.0131	3.1088	7.67241	8.97985	2.27231	10.5002	8.40032	3.72951	8.23216	9.78317	3.54395	6.40074	3.22461	2.4305	9.62606	10.5876	10.0079	9.95838	7.97086	5.05956	9.40304	10.4087	9.79859	9.7845	10.0831	10.5809	10.4667	10.2574	10.4777	10.1111	10.3226	11.7894	4.53621	4.17142	3.24826	3.61302	TC2N
ENSG00000166123.9	8.35138	9.58316	9.39247	10.1437	8.12634	8.81566	9.69657	9.87568	8.72125	9.90421	10.2736	10.8095	8.81184	8.99077	9.68535	10.3644	9.77067	7.61361	9.72572	9.17414	9.29157	8.30701	9.62797	10.2798	9.68344	9.22179	9.461	9.17699	9.75908	9.26533	9.66993	8.94843	9.14271	8.66047	9.57359	9.25733	8.93355	8.34489	8.59669	9.46412	9.4526	9.48409	10.4965	GPT2
ENSG00000166167.13	7.62474	8.08847	6.66611	7.37759	7.39549	7.03629	7.88267	7.83823	8.10814	7.57009	7.67009	6.89782	8.21045	6.12554	8.27118	7.87201	7.55261	6.79151	7.33706	7.75138	7.87553	7.05451	6.9705	7.43533	6.89697	6.68947	7.83488	7.79702	8.01641	7.29201	7.14272	7.32575	7.89607	6.49957	6.92953	7.42172	7.76452	7.8073	6.95838	7.99294	7.88048	7.11713	7.22858	BTRC
ENSG00000166710.13	12.4491	12.1709	11.75	15.1568	11.263	9.59575	12.5523	11.8684	11.9607	11.5202	12.2046	15.1696	13.0785	11.5843	9.84227	9.67286	13.0173	11.9511	11.8067	12.3795	11.0291	15.0393	11.7079	11.9708	11.709	13.6561	11.4142	13.9067	12.0498	13.9312	10.7576	11.3625	10.6743	11.8607	14.4862	11.2547	11.1999	10.1581	15.5171	11.0883	12.4882	12.8905	10.3385	B2M
ENSG00000166949.11	6.57498	7.76464	7.62089	7.61663	7.18044	8.48666	5.85663	5.90394	4.33618	7.50225	5.17088	8.64115	7.36763	6.59274	7.85844	7.79009	8.5817	9.14266	8.9103	4.90666	5.468	7.74557	5.99298	6.9032	7.31704	9.43443	6.33504	9.96586	8.75664	8.46881	8.83679	9.07456	9.44506	8.76835	8.89273	8.83402	9.45287	9.57333	8.27542	6.88116	6.84858	10.2938	4.60927	SMAD3
ENSG00000167468.12	10.6327	11.0997	11.5543	11.4632	11.2569	11.1193	10.5383	9.79781	11.204	10.9142	10.8781	10.9253	10.9724	11.4079	10.3403	10.2507	11.3469	10.3564	10.2957	10.744	10.8283	10.0664	10.9017	10.9966	9.89321	10.239	11.4878	11.4516	10.4319	10.9154	10.8001	10.4699	10.3441	10.6751	11.4626	10.7566	10.5075	9.80591	11.2123	11.4897	10.9235	11.0601	11.7305	GPX4
ENSG00000167601.7	3.45324	2.2812	2.31203	2.88749	3.32422	1.35088	3.63431	3.28809	3.46516	3.46377	2.82311	3.0605	2.59685	4.70162	5.77307	1.61603	2.1365	5.94897	0.704664	6.58183	4.85182	2.3796	4.39388	3.92343	1.19356	5.3911	6.19852	7.12848	5.14165	4.49986	2.71726	5.12202	5.42479	6.11972	1.36557	4.27858	4.70828	2.62084	3.42003	5.68248	3.5076	12.7931	4.3472	AXL
ENSG00000167608.7	8.20277	4.96134	9.32262	8.13529	8.03479	7.53319	8.3392	6.34757	6.02053	8.34192	7.22411	10.114	8.53208	9.02074	9.05968	8.2766	7.8711	8.68567	9.34986	7.65255	6.97551	9.18529	7.91178	8.16736	9.26712	9.09333	8.57157	7.85324	6.53427	7.87244	7.24478	6.77351	6.82958	9.2745	6.39123	6.72272	8.09266	7.83011	7.92708	8.00017	9.51926	3.00407	8.76877	TMC4
ENSG00000167642.8	11.8605	12.023	12.8509	11.9769	11.9749	11.4886	12.3413	10.95	12.1276	11.8421	13.465	14.475	12.0617	12.349	12.6569	12.4817	12.7491	12.662	12.561	11.4018	11.5283	12.9539	12.2376	12.5841	13.2191	12.332	11.4098	12.8819	11.7067	11.5096	11.3763	11.2249	11.5698	11.9086	12.0824	11.9725	11.3393	11.0398	13.0451	11.7508	12.6324	11.7042	12.1308	SPINT2
ENSG00000167701.9	3.15394	3.77253	2.31203	4.42174	3.23246	2.97004	3.63431	-0.433901	3.26219	3.07017	1.1832	3.24873	2.96671	2.19035	2.87152	3.17985	0.97188	8.3777	6.03466	3.45173	2.60189	4.36439	4.24892	4.60519	5.85718	1.71782	2.02827	6.8624	4.36308	5.33187	5.73499	5.27614	2.64942	3.57362	2.40708	3.74525	5.01419	5.92996	2.15341	4.53621	3.00716	4.30853	3.61302	GPT
ENSG00000167880.3	7.73017	8.36556	5.66136	6.88687	4.63077	8.37383	6.42938	6.70572	4.67193	6.91967	6.0319	4.27418	8.20192	5.69102	6.90364	6.27252	5.21716	5.16691	2.52473	3.22461	3.82234	6.54479	4.08769	3.50427	6.12931	5.66836	4.42605	7.7252	6.17168	7.08264	7.93601	5.12202	5.15511	8.32581	5.5632	4.66675	5.60812	6.9684	6.32742	4.6137	4.74767	9.12849	6.34204	EVPL
ENSG00000168003.12	10.7558	9.30106	10.3583	11.1376	11.4635	10.7649	11.2429	12.0817	9.81424	10.7874	10.4215	11.6028	11.2808	11.2467	10.5019	12.5013	11.5081	10.4915	10.156	9.71294	9.90538	10.8217	11.1506	11.5465	10.7175	10.648	9.98137	10.5879	12.4773	11.5628	11.5027	11.9989	12.3037	11.5338	11.6227	12.5966	11.5706	12.1147	11.3033	11.1152	10.4083	11.8163	11.001	SLC3A2
ENSG00000168280.12	12.0847	11.9687	11.2748	10.2181	9.6098	10.0494	11.1858	10.6451	10.1036	8.8475	10.9596	11.2551	9.66685	12.0268	11.7091	11.7803	10.291	10.166	11.4884	11.1352	11.0651	9.82997	11.6186	11.0459	10.0215	11.3392	10.413	6.00703	9.32514	9.5766	10.1295	9.22406	8.59648	9.79169	9.76154	9.44247	8.96951	8.32362	9.70631	10.8199	11.7295	3.1314	11.836	KIF5C
ENSG00000168528.7	9.91582	7.63965	7.40322	8.48012	8.4461	5.93602	9.5846	8.68306	9.93036	9.23166	9.79631	9.42243	8.91467	8.28157	5.42145	8.14496	9.58891	9.53493	7.90599	14.6321	13.3348	8.70133	9.44587	9.31988	10.4713	7.36154	6.3021	9.03838	8.10387	8.37992	8.31016	8.7523	7.46918	8.56398	8.7109	7.69607	7.1219	6.08974	8.98784	8.36729	7.5301	6.46179	5.79364	SERINC2
ENSG00000170017.8	11.7628	10.1712	14.3684	7.35136	11.7178	12.1564	11.0332	7.85998	5.85066	7.94704	9.79296	10.7818	10.5537	10.8425	10.8224	11.1733	5.24636	14.6399	13.3528	7.32187	6.725	10.5713	11.1004	10.887	8.89783	11.3857	12.2334	9.61116	9.84697	9.18015	9.27096	9.5262	8.97791	9.61031	8.70186	9.06438	7.70887	7.0741	11.3117	11.8039	13.5595	10.9347	12.9721	ALCAM
ENSG00000170190.11	1.74753	4.32789	3.00074	2.12143	3.02905	0.865764	1.51474	1.41444	-0.433901	2.2808	3.61678	2.08331	3.77317	3.59865	3.72951	3.7851	3.39941	0.761971	4.41682	0.999252	2.23492	3.54143	1.16306	0.973964	2.47691	2.10995	2.57126	1.7124	1.46078	3.08273	5.02405	-0.433901	1.91681	3.57362	1.9855	2.31069	3.55065	3.45283	2.38963	-0.433901	3.5076	7.54923	2.01615	SLC16A5
ENSG00000171174.9	4.61965	5.09027	4.03818	4.28039	4.0693	3.96165	4.03122	4.83686	3.46516	6.54121	5.10751	7.32408	4.19709	4.51189	3.72951	3.4377	5.94327	2.97674	4.48103	3.45173	3.01782	4.94561	5.79857	4.51172	4.00843	3.43474	4.002	3.05095	3.72336	4.70911	-0.433901	2.86638	4.54977	3.57362	3.40481	3.10419	1.75488	2.87884	4.711	3.83122	3.87755	5.94719	3.44362	RBKS
ENSG00000171345.9	12.5762	7.6564	11.0461	7.57944	9.70514	9.10879	9.50118	9.29612	10.6049	9.57493	9.6184	11.1104	10.1893	11.4465	9.89698	10.5035	11.4099	9.98085	10.7446	10.8469	10.6973	10.6189	11.1285	11.7032	10.5867	9.68176	9.20675	14.3626	9.23292	9.93484	10.0957	9.28433	9.05275	10.6138	9.32541	8.8378	8.34164	8.59179	10.9978	10.577	11.1402	11.0183	11.7085	KRT19
ENSG00000171786.5	3.26084	4.69548	1.89946	7.46175	2.65585	2.70855	7.24119	8.91687	10.6392	8.53082	5.65737	0.802017	5.4398	3.72093	-0.433901	2.60725	4.4583	1.53969	2.75265	10.4377	10.3583	2.7007	7.31768	8.15584	4.26589	1.92823	5.20924	3.49193	3.35811	4.25494	3.55975	3.491	1.91681	3.57362	1.9855	3.86894	4.81763	4.35701	3.52104	5.3618	3.00716	2.53427	3.76448	NHLH1
ENSG00000172215.5	1.74753	-0.433901	-0.433901	7.05886	0.837971	1.35088	-0.433901	-0.433901	-0.433901	-0.433901	-0.433901	1.26756	-0.433901	1.20873	-0.433901	1.28142	1.48838	-0.433901	-0.433901	1.5236	2.23492	10.0264	0.722639	1.49106	1.51508	-0.433901	-0.433901	-0.433901	4.25592	7.22554	-0.433901	2.40648	2.64942	2.72981	7.32064	1.29531	4.58995	1.29068	9.27378	1.34726	5.51258	2.53427	-0.433901	CXCR6
ENSG00000172238.3	-0.433901	-0.433901	1.89946	1.15971	-0.433901	-0.433901	-0.433901	-0.433901	9.60489	-0.433901	1.1832	1.60013	-0.433901	2.19035	-0.433901	-0.433901	1.48838	1.21494	-0.433901	10.4459	10.5648	-0.433901	0.722639	0.973964	1.19356	1.46668	1.09412	-0.433901	-0.433901	2.29183	-0.433901	-0.433901	-0.433901	2.72981	-0.433901	-0.433901	-0.433901	-0.433901	-0.433901	1.34726	1.23396	0.949543	-0.433901	ATOH1
ENSG00000172340.10	7.05993	6.95786	8.49603	8.17073	6.84533	5.67079	6.46825	7.00807	6.10356	8.94782	6.92054	8.37626	7.48486	6.93251	5.77307	5.56442	6.52271	7.63331	7.53509	6.91125	7.29099	8.42421	7.4519	7.56301	7.12495	8.88456	7.68328	9.26711	7.55699	7.15586	7.34009	7.27182	8.25994	7.26035	7.40105	7.93357	7.14305	6.11473	8.63926	5.22041	6.6084	8.93639	6.58457	SUCLG2
ENSG00000172830.8	7.13865	7.38713	7.78668	6.25531	7.83993	6.8399	6.89641	5.87004	4.19165	6.71911	7.14219	7.3084	6.46371	6.21122	6.29165	6.20514	5.92534	5.91074	7.1961	5.41555	5.23164	7.06829	6.45575	5.51427	7.90386	6.89502	6.18051	6.32236	5.14165	6.0219	6.20905	4.7533	5.34038	5.60262	3.98588	3.98281	5.01419	5.26129	6.6045	5.64609	6.17324	7.96849	7.2921	SSH3
ENSG00000173404.3	11.4976	11.3859	11.4476	12.3508	12.1483	12.624	12.412	12.8347	11.8563	9.407	12.4169	11.7284	11.8224	11.5773	11.6572	11.1667	12.8665	12.6694	11.4524	12.9048	13.3364	10.8298	10.7266	11.9218	10.1325	12.3929	12.2459	4.01568	8.06477	7.11972	7.84144	7.64149	8.7017	8.76835	9.00725	9.16408	8.73892	7.96676	10.5969	11.517	12.1873	3.94488	12.1808	INSM1
ENSG00000174600.9	-0.433901	-0.433901	-0.433901	2.67563	0.837971	-0.433901	-0.433901	-0.433901	0.699253	1.06449	1.75773	-0.433901	-0.433901	1.20873	-0.433901	-0.433901	-0.433901	0.761971	0.704664	-0.433901	-0.433901	-0.433901	-0.433901	-0.433901	-0.433901	-0.433901	-0.433901	4.01568	-0.433901	4.25494	-0.433901	-0.433901	1.91681	-0.433901	-0.433901	-0.433901	-0.433901	-0.433901	-0.433901	-0.433901	-0.433901	5.46167	-0.433901	CMKLR1
ENSG00000175707.7	8.01448	5.68754	7.91402	8.15564	7.63698	8.04581	8.01979	7.87288	5.07328	7.44558	7.99577	7.7832	7.79214	7.50743	5.92121	8.11162	7.68642	8.31078	6.8766	6.70751	6.80482	6.79742	7.5747	8.32664	8.45285	7.60422	6.94894	7.40411	8.11157	7.80576	7.93601	8.12994	8.33818	8.0688	8.83187	8.08116	7.66568	7.98042	7.77758	6.83341	7.01799	2.33466	7.82608	C1orf172
ENSG00000176153.10	10.1973	2.85328	7.64269	3.51367	6.61186	7.68504	7.79367	5.64793	7.88871	5.15013	8.23684	9.73643	8.20762	9.7872	8.42801	9.28135	7.01347	9.2689	7.61943	6.94876	7.1622	5.91117	9.25647	8.12857	6.6712	6.61872	7.1474	6.05042	4.46282	5.66857	6.30668	4.25646	4.00804	7.98183	5.5632	5.12855	3.27069	5.30538	6.593	6.58695	8.36429	0.949543	9.87194	GPX2
ENSG00000177156.6	10.306	10.4487	10.2411	9.86796	10.5867	9.8307	9.71419	8.89807	9.53183	9.40143	10.4296	10.2806	8.83778	10.1774	10.0893	10.1617	9.36935	10.4398	9.67607	10.293	10.3014	10.6513	10.3134	10.0448	10.1677	10.4132	10.6117	10.3085	10.7846	11.244	11.0706	10.7971	10.8826	10.4123	11.4963	10.8568	10.3459	8.75565	10.7703	9.87513	9.89392	11.3545	9.5599	TALDO1
ENSG00000177551.5	5.7507	7.92874	3.29492	1.72809	-0.433901	1.35088	7.69337	7.44799	9.00789	8.34966	5.43454	0.802017	6.39547	5.01939	-0.433901	0.812598	4.40746	2.19904	4.57227	8.72766	9.24781	-0.433901	8.1572	9.44197	1.19356	6.54433	6.14381	1.14731	1.46078	-0.433901	-0.433901	-0.433901	1.91681	2.72981	-0.433901	-0.433901	-0.433901	1.89249	8.5676	1.96283	1.23396	1.81913	2.44083	NHLH2
ENSG00000177697.13	9.75137	10.2043	9.4129	8.96268	9.71466	9.72842	9.55332	5.85278	8.26514	8.42853	10.4857	8.11601	8.11669	8.84092	7.82121	8.43446	7.17399	10.0818	9.69478	9.60842	9.52159	9.80549	8.12125	6.93052	11.0306	9.9829	8.33158	9.37771	10.5009	9.93484	10.8374	10.4253	9.3884	9.13368	9.82953	9.92524	9.94948	9.12197	9.68208	8.73957	9.51273	11.3857	10.3815	CD151
ENSG00000178078.7	7.47834	7.38211	8.2794	8.73473	7.9621	7.86678	7.38352	6.52145	4.37015	7.01038	7.56398	8.28575	6.95179	8.00998	6.39664	7.07595	8.31519	8.56369	7.86452	5.74902	5.17933	7.36488	7.70876	7.68566	3.75184	8.28824	9.50869	8.67928	8.20083	9.30611	9.34176	7.92388	7.85103	8.85246	9.19938	8.2776	8.60815	8.52811	8.52586	8.29862	6.12838	7.09405	4.76076	STAP2
ENSG00000179178.6	6.55425	3.94647	6.68303	5.22597	5.58799	6.00981	7.45621	3.8029	2.51358	5.96756	6.04323	8.25063	5.16312	5.93721	5.20719	8.31438	5.81275	6.02252	8.13752	4.61135	4.07271	7.77948	6.87505	6.91237	7.90071	6.21085	4.84756	6.1733	7.04885	7.68728	7.51368	7.64149	7.65534	7.98183	8.19658	7.96847	7.62116	7.90364	8.30393	4.17626	6.45336	-0.433901	6.86077	TMEM125
ENSG00000179344.12	0.900884	0.806911	-0.433901	6.48183	3.23246	1.35088	2.94189	1.41444	-0.433901	-0.433901	2.71257	0.802017	-0.433901	1.20873	-0.433901	6.63874	-0.433901	-0.433901	2.52473	0.999252	2.00676	10.2117	0.722639	0.973964	4.14292	3.56136	1.09412	9.60208	7.42735	8.18382	6.30668	7.61285	8.03679	6.65757	7.2229	8.2942	6.42298	7.38262	11.2671	2.38207	4.62376	-0.433901	-0.433901	HLA-DQB1
ENSG00000181019.8	9.37052	9.31695	6.97185	8.26275	6.05553	5.9208	6.10702	7.06911	5.07328	6.50006	10.1527	8.18632	8.87584	7.58971	6.39664	6.95811	6.78389	5.07767	6.73911	5.90983	5.84895	8.94868	7.59356	6.78844	8.72846	6.54433	7.12874	10.4819	6.31187	6.64765	7.55399	5.659	6.22281	7.75586	6.36855	6.12318	6.27755	5.71799	7.76738	5.75263	6.41653	12.1235	5.02296	NQO1
ENSG00000181847.7	-0.433901	-0.433901	0.823944	8.06707	0.837971	1.69547	0.992362	-0.433901	4.30139	1.60716	-0.433901	-0.433901	-0.433901	-0.433901	-0.433901	0.812598	-0.433901	0.761971	1.45246	3.34268	2.00676	9.82186	0.722639	1.49106	2.16908	0.713969	-0.433901	2.86725	4.14013	6.83765	-0.433901	2.86638	-0.433901	-0.433901	6.34551	-0.433901	3.55065	1.29068	8.66421	-0.433901	6.23801	-0.433901	1.39038	TIGIT
ENSG00000181885.14	10.1227	6.79343	10.231	5.96357	9.69877	9.27361	10.2624	8.595	3.94332	9.07002	10.1818	11.7341	9.14734	11.063	9.99218	11.0515	11.0676	8.1883	10.7789	9.94409	10.2139	9.60966	9.51081	9.89451	10.4665	10.4755	9.28679	10.7011	12.7947	12.1648	12.1901	11.842	12.4201	13.1502	12.492	12.3192	12.1708	12.8803	10.6561	9.78178	9.47516	7.61557	9.07715	CLDN7
ENSG00000182054.5	11.793	10.3251	11.6968	11.0037	10.5553	11.2978	11.2293	10.8306	10.5596	9.98472	11.3489	13.512	10.3252	10.8944	10.0577	10.8512	10.1369	11.6811	12.5388	11.8862	11.7871	10.937	10.142	9.84751	10.6326	12.1796	11.0408	10.6125	10.4335	11.1282	10.7959	10.7907	10.8938	11.466	11.8402	11.1808	10.8197	10.1339	10.7931	9.92913	10.3546	8.18786	11.5277	IDH2
ENSG00000182107.5	9.92292	8.70644	9.51096	9.24272	9.80649	9.48369	9.64803	10.1676	7.53204	9.69678	10.1696	10.1937	10.1147	9.84027	9.98378	9.69041	11.3904	10.1741	10.0343	7.60047	8.13773	9.16298	10.7283	10.1376	9.82911	9.05767	8.98088	8.90586	9.62842	8.78953	8.18737	9.08502	9.36189	9.68562	9.31062	9.0836	8.41303	8.55118	10.2225	9.76066	9.8112	2.10123	5.64585	TMEM30B
ENSG00000182795.12	7.06727	2.59629	7.05222	3.07169	5.23523	5.65247	6.81834	3.87323	3.18756	4.69496	3.89282	7.21057	2.85387	5.31873	4.26229	8.46358	7.65411	8.79813	7.91182	3.34268	3.23976	6.42132	6.10239	7.66412	5.43687	9.28254	5.92329	7.62829	3.87612	3.95958	5.4229	1.71173	-0.433901	3.57362	2.7298	3.74525	5.66772	3.60224	6.7669	5.81953	6.50692	3.00407	6.79214	C1orf116
ENSG00000182985.11	11.3536	10.7216	11.8777	9.22356	10.8201	10.4029	11.3104	10.8968	10.2684	8.90117	12.1884	10.2461	10.5042	11.0184	11.0527	11.6372	10.3711	12.2122	9.20903	9.84562	9.9144	9.67418	11.2999	11.1376	10.7551	9.81192	10.6243	10.6676	9.85845	10.1292	9.64214	10.0567	10.0307	9.8745	9.67178	10.5289	9.86927	9.33896	10.8933	10.4295	11.1073	3.1314	11.238	CADM1
ENSG00000184292.5	8.90171	4.32789	4.44829	5.22597	4.89174	5.70673	6.20232	5.43251	5.24774	4.74282	4.59413	8.65154	6.97202	8.87413	5.92121	7.76691	5.90717	4.5566	6.27069	4.56374	4.51434	9.25926	10.8777	12.4578	9.19169	5.00375	4.59888	13.7918	7.75666	7.29201	9.55543	5.41537	7.38742	10.204	4.7186	5.43845	6.19894	8.37106	7.11941	9.5577	5.64589	8.3972	5.95933	TACSTD2
ENSG00000185201.12	2.2529	3.70953	2.12133	7.3425	2.79151	2.1932	0.992362	0.914674	-0.433901	4.10109	1.75773	1.60013	3.89145	2.49959	-0.433901	4.20934	5.02833	4.4539	6.58713	3.09587	2.23492	8.86427	3.45468	3.68688	1.77079	3.43474	2.32631	4.18129	4.46282	7.08264	2.71726	2.40648	3.12752	5.60262	6.11971	1.89825	3.55065	1.89249	7.0112	4.53621	4.68705	6.44972	-0.433901	IFITM2
ENSG00000185499.12	9.28187	4.00006	7.94943	6.799	8.76985	7.30016	7.90645	6.64687	5.712	5.8193	8.01316	8.38376	8.68078	8.4715	6.4945	8.0001	6.48647	6.93173	7.70584	8.00833	7.70108	9.53716	7.77966	7.51569	9.31649	8.69986	4.486	6.13349	3.87612	6.74578	5.58738	4.94942	3.4846	5.88423	5.03906	3.98281	5.34152	7.0484	7.94981	6.58695	6.37872	4.91204	8.24734	MUC1
ENSG00000186654.16	6.2275	1.27397	5.20253	4.87926	5.6598	6.05234	5.5044	-0.433901	7.72792	3.94597	5.30873	5.59191	2.28173	6.12554	5.77307	7.26977	4.18398	4.04644	5.73923	6.66306	6.87225	6.72964	3.58154	2.57648	5.89572	4.95861	1.64491	6.07164	5.46373	6.69755	7.03289	6.04939	5.42479	4.48537	6.24949	5.6596	6.52318	6.42556	5.2978	4.07019	6.54154	5.22712	7.91753	PRR5
ENSG00000187134.8	6.7764	2.59629	6.6141	3.63508	3.41043	1.69547	3.5398	1.41444	2.93684	3.21379	4.68379	4.54813	4.44901	6.4055	4.65016	4.83302	5.06157	5.25094	2.8541	2.41706	3.43174	4.82079	5.77232	1.49106	6.01724	2.27023	4.65217	12.3072	2.8659	5.66857	4.08622	1.71173	4.21214	6.00678	2.9921	3.10419	4.31938	5.65122	2.76767	3.54433	4.86175	12.9546	1.39038	AKR1C1
ENSG00000188643.6	8.23244	7.57504	4.13995	9.39817	4.63077	2.38701	9.50118	7.83384	3.98781	3.46377	9.93047	6.51626	7.7997	8.76504	3.72951	5.65138	5.62545	7.7677	8.90008	4.868	3.33898	7.62949	8.62517	6.93052	8.66294	9.0101	4.70356	11.2425	5.01603	6.36844	5.4229	3.72388	5.42479	7.68421	4.20687	3.74525	4.16226	4.43854	5.64845	5.11781	3.76452	11.7338	4.14154	S100A16
ENSG00000189143.8	13.7632	9.43207	11.5512	12.776	12.7754	10.8043	12.0656	11.5446	6.58016	12.7904	13.7434	13.015	12.6183	12.7059	11.3129	11.3429	13.614	11.7095	11.4648	9.51617	9.37384	11.6466	13.1972	12.7889	12.3641	10.877	10.1213	12.9905	11.961	12.1537	11.9842	11.6108	12.193	13.245	11.1484	11.9079	11.8314	12.3689	12.8159	11.2008	10.5617	9.53354	7.44523	CLDN4
ENSG00000189334.4	9.7203	5.04007	3.00074	8.39706	7.17433	3.38169	9.17881	7.40128	2.84235	3.34424	9.75471	9.59498	9.31503	8.98166	5.60795	8.19212	6.67002	7.34401	4.38361	3.81998	3.75228	9.15007	6.58956	5.96549	8.71954	3.22089	3.62856	12.0846	4.80434	6.23964	5.99141	4.25646	4.94245	8.64168	2.40708	3.74525	4.58995	4.78862	9.39134	5.81953	4.17142	2.10123	5.64585	S100A14
ENSG00000196126.6	-0.433901	0.806911	-0.433901	8.34482	3.02905	1.35088	1.88163	0.914674	-0.433901	2.2808	2.31646	0.802017	0.807202	1.20873	-0.433901	1.28142	-0.433901	-0.433901	1.13928	3.55304	3.60096	11.074	-0.433901	1.49106	0.745744	2.10995	-0.433901	7.64254	3.72336	8.78953	3.55975	4.64423	2.64942	5.03907	8.45518	1.29531	4.70828	2.62084	11.2971	3.54433	6.50692	-0.433901	-0.433901	HLA-DRB1
ENSG00000196132.7	8.79529	6.40472	7.94943	8.03995	9.16014	8.88199	7.66577	9.13596	8.76653	7.72693	8.96205	6.4794	8.78161	8.36337	9.23978	7.13144	7.61548	9.1177	6.77792	8.47798	8.31176	8.86032	8.21193	7.42255	6.90958	7.77333	8.29857	2.10389	7.96637	8.52516	7.9662	8.69197	7.93974	7.52927	8.41148	8.75228	9.69048	9.65864	5.94847	8.42749	7.93359	1.45956	9.00317	MYT1
ENSG00000196502.7	6.65507	6.85277	3.46195	7.51787	7.48221	6.57409	6.77766	4.60901	7.54695	3.46377	6.41868	7.00546	4.62976	6.45902	6.05554	5.02768	5.41013	4.41797	5.91205	7.03848	6.20335	6.00017	5.44676	4.81534	4.55017	6.53668	4.29811	8.01531	6.55699	7.15586	6.4841	6.84913	6.94838	8.48185	6.58071	5.88092	7.96784	8.46635	6.97621	5.40601	6.73348	5.014	7.48925	SULT1A1
ENSG00000196735.7	-0.433901	0.806911	-0.433901	7.05886	2.65585	0.865764	2.60806	-0.433901	-0.433901	-0.433901	1.75773	-0.433901	-0.433901	-0.433901	-0.433901	0.812598	-0.433901	-0.433901	0.704664	1.5236	2.00676	9.60494	-0.433901	-0.433901	-0.433901	-0.433901	-0.433901	5.66003	5.46373	7.73584	7.93601	6.42381	6.35773	6.11972	6.00676	3.74525	6.19894	4.27059	8.77271	3.1851	5.24477	-0.433901	-0.433901	HLA-DQA1
ENSG00000197063.6	10.068	8.68823	9.74558	9.13918	10.1246	9.37062	10.1038	10.1143	9.76966	8.99795	9.74607	9.92302	9.73647	11.1652	9.94968	10.9765	9.92305	9.918	9.55	9.30644	9.51765	9.83401	9.2422	9.34379	9.12567	9.97017	9.46286	8.48737	10.8167	11.5441	11.0982	10.7584	11.192	11.0151	10.6889	10.3326	11.1021	10.5629	8.34565	10.5648	10.52	10.3386	8.87214	MAFG
ENSG00000197646.6	-0.433901	-0.433901	-0.433901	-0.433901	1.31462	-0.433901	-0.433901	-0.433901	-0.433901	1.06449	-0.433901	-0.433901	0.807202	-0.433901	-0.433901	-0.433901	-0.433901	-0.433901	-0.433901	0.999252	0.890274	2.7007	2.12615	1.49106	-0.433901	0.713969	1.64491	1.7124	-0.433901	2.29183	-0.433901	-0.433901	-0.433901	-0.433901	-0.433901	2.31069	-0.433901	-0.433901	1.50222	-0.433901	-0.433901	3.24826	1.39038	PDCD1LG2
ENSG00000197713.10	8.52924	8.86075	8.41223	8.28139	9.2237	9.20459	8.49159	9.52983	8.77289	8.81152	8.85524	8.26964	8.82857	9.33172	9.6	8.95721	8.61004	8.21469	8.08173	8.75174	8.92358	9.04594	9.13555	8.20514	8.62712	9.26875	8.71609	9.50013	8.43349	7.55819	8.16151	8.57064	8.54084	8.66047	8.30205	8.50378	8.08175	8.24092	8.88782	8.10443	8.72219	8.96423	7.81747	RPE
ENSG00000197747.4	6.7942	5.98145	9.82779	7.61663	7.4267	4.95502	8.96676	3.8029	3.40066	6.00727	7.02709	8.77265	8.19906	9.20953	4.95542	8.99925	8.08008	4.5566	9.87565	7.87343	8.04216	10.2917	10.1103	9.99713	7.81951	6.99894	4.89253	12.437	5.55687	8.16621	6.64207	5.12202	5.50454	7.26035	7.14499	3.60988	5.26639	4.17864	7.33502	6.97216	6.12838	12.1939	4.96175	S100A10
ENSG00000198431.11	11.3618	11.7795	10.9427	10.6975	10.613	11.2148	10.7436	11.5583	11.9635	10.7068	11.9024	10.0408	11.1107	11.4158	10.7148	10.7802	11.3299	11.1637	9.62021	11.4307	11.616	10.512	11.3874	11.5028	10.1392	11.0673	11.475	12.2077	11.5862	10.9748	10.7662	11.1258	11.5905	11.8361	11.5906	11.4914	11.2797	10.4484	11.0534	12.0652	11.1723	13.4571	11.5018	TXNRD1
ENSG00000198502.5	-0.433901	-0.433901	-0.433901	6.13742	-0.433901	0.865764	0.992362	-0.433901	-0.433901	1.06449	0.73789	-0.433901	1.27435	1.20873	-0.433901	-0.433901	-0.433901	-0.433901	1.13928	2.61985	2.60189	10.3436	0.722639	-0.433901	-0.433901	-0.433901	-0.433901	5.79374	2.8659	6.54236	-0.433901	-0.433901	1.91681	-0.433901	4.78865	1.89825	2.45798	-0.433901	9.05226	1.96283	4.41529	-0.433901	-0.433901	HLA-DRB5
ENSG00000204252.8	-0.433901	1.87164	-0.433901	4.92744	1.31462	-0.433901	0.992362	0.914674	1.13211	-0.433901	1.97074	-0.433901	-0.433901	1.20873	-0.433901	-0.433901	0.97188	-0.433901	-0.433901	-0.433901	1.38277	6.99801	-0.433901	0.973964	-0.433901	-0.433901	-0.433901	6.35734	-0.433901	3.95958	-0.433901	2.86638	-0.433901	-0.433901	3.57361	1.89825	1.75488	1.29068	8.08324	1.34726	2.53714	-0.433901	-0.433901	HLA-DOA
ENSG00000204257.10	6.1467	3.94647	2.12133	7.20276	4.89174	1.69547	3.80645	2.04581	3.64287	2.73021	6.30092	2.95612	2.59685	2.75248	2.87152	0.812598	2.1365	1.79768	2.09252	1.5236	1.38277	8.18579	4.95728	2.13978	3.12788	4.47237	-0.433901	7.99324	5.01603	6.96534	5.99141	5.34743	1.91681	7.64701	6.39123	4.27858	5.18713	6.2785	10.1722	1.96283	4.62376	3.8742	1.39038	HLA-DMA
ENSG00000204287.9	2.02377	2.73065	1.29628	9.92837	3.95954	2.55701	4.39669	1.41444	-0.433901	1.60716	3.42139	0.802017	0.807202	1.20873	-0.433901	2.29151	0.97188	1.21494	-0.433901	4.04495	4.18323	11.7709	-0.433901	2.75233	2.83961	0.713969	-0.433901	9.54633	5.76637	10.1427	2.71726	5.48024	2.64942	6.58073	10.4179	3.29337	5.60812	3.28595	13.8669	4.17626	7.2132	0.949543	-0.433901	HLA-DRA
ENSG00000204525.10	11.1745	10.809	9.48707	13.8899	9.74901	5.93602	9.77745	6.47709	11.206	10.1255	10.5912	16.088	10.837	10.2142	10.266	11.094	10.777	6.36174	12.4697	12.5444	11.7475	13.4852	9.79536	9.96886	10.3546	14.3231	10.4111	12.7549	12.2643	14.3538	10.9587	11.2261	9.21558	10.4452	15.0148	10.7606	11.094	10.9137	15.6669	10.3764	12.5129	11.1691	7.24151	HLA-C
ENSG00000204592.5	6.81177	8.42052	5.59134	12.5018	6.25417	4.37358	6.26252	3.8029	11.7612	10.8556	6.83187	11.4149	10.3258	6.16902	5.42145	7.23641	10.3577	4.38112	10.8945	10.51	9.85314	12.6477	9.78719	9.07462	9.85052	11.9787	7.49939	12.0911	9.40245	12.9172	9.31854	7.68341	6.91958	9.22487	12.9976	7.01749	8.27615	8.09787	13.5613	6.64342	9.84451	11.0925	4.76076	HLA-E
ENSG00000204632.7	-0.433901	-0.433901	-0.433901	2.67563	-0.433901	-0.433901	-0.433901	-0.433901	0.699253	-0.433901	1.1832	2.84344	1.60793	-0.433901	-0.433901	-0.433901	0.97188	-0.433901	1.45246	-0.433901	-0.433901	3.1823	-0.433901	-0.433901	-0.433901	-0.433901	-0.433901	6.23102	-0.433901	3.58729	-0.433901	-0.433901	-0.433901	-0.433901	1.9855	-0.433901	-0.433901	-0.433901	4.20584	-0.433901	1.23396	-0.433901	-0.433901	HLA-G
ENSG00000204642.9	2.44922	4.59471	1.29628	8.1455	2.50565	1.35088	3.80645	1.76788	4.33618	5.2194	2.82311	10.4581	5.06608	2.19035	2.87152	4.80293	2.57289	1.53969	7.56868	5.11907	2.4305	9.5322	1.16306	2.37528	3.29196	8.14709	2.32631	8.7302	7.31188	10.7685	7.19465	6.09152	3.4846	5.25235	10.9498	6.0205	6.73301	6.99556	10.9647	2.38207	7.08994	5.16937	2.44083	HLA-F
ENSG00000205220.7	6.73093	6.44384	5.42014	8.40558	6.25417	4.02007	4.89236	5.95335	4.30139	4.5942	5.61243	6.24692	6.14539	4.12662	6.17842	5.373	5.02833	6.74881	5.96907	5.05169	4.38164	8.49736	5.44676	5.71619	6.56361	5.13125	4.2296	5.34846	5.08021	7.63702	5.02405	4.09989	4.54977	6.22447	7.74708	5.02623	5.01419	4.90786	8.20159	4.53621	5.441	7.48562	4.14154	PSMB10
ENSG00000205336.7	9.84076	8.7636	10.0826	9.18941	8.75149	9.50681	9.46481	10.0072	9.13049	7.02012	9.91283	11.65	9.38457	9.24043	9.19682	10.0005	8.0306	9.75316	11.0443	9.88726	9.62172	9.2978	9.50684	7.64775	9.54279	10.7545	8.95463	9.88577	7.99161	8.14838	7.6314	7.27182	6.44114	9.22487	7.34408	7.2164	8.91522	8.71945	9.14774	9.29816	9.76249	8.37822	10.193	GPR56
ENSG00000206503.7	10.4953	11.8193	10.0722	14.2242	9.15082	7.9175	10.2734	8.20748	11.0791	10.9997	11.285	15.5672	11.3211	10.2702	12.1936	12.3894	11.4543	8.73025	13.1844	10.7041	8.23058	13.9696	10.3213	10.109	11.6386	13.4574	10.1723	13.4188	11.9785	14.73	11.0982	11.0676	9.6735	10.4774	15.1335	10.9765	10.581	10.5776	15.403	10.5215	12.0247	12.0794	8.66703	HLA-A
ENSG00000213366.8	3.15394	4.84919	4.44829	4.12361	3.64166	5.39042	4.09895	5.03355	6.8801	2.91038	5.74324	1.60013	6.51974	3.46494	5.77307	5.00143	4.35476	1.21494	1.45246	7.05577	7.49727	4.68413	4.64622	4.81534	3.29196	3.9329	5.3121	6.19279	4.46282	4.25494	3.55975	5.12202	5.42479	5.03907	-0.433901	4.52379	1.75488	6.73047	6.05294	5.60875	2.79165	7.85408	5.72164	GSTM2
ENSG00000223865.6	-0.433901	1.27397	-0.433901	8.83281	1.92229	1.69547	2.40571	-0.433901	2.63193	2.73021	2.5926	-0.433901	5.92796	2.19035	-0.433901	1.28142	0.97188	-0.433901	7.86452	1.5236	2.60189	10.2194	-0.433901	-0.433901	0.745744	-0.433901	1.09412	7.67756	3.87612	8.4831	-0.433901	4.39765	-0.433901	4.48537	8.43349	1.29531	3.27069	1.29068	11.9337	2.70332	6.03424	-0.433901	-0.433901	HLA-DPB1
ENSG00000227184.3	8.77304	7.08703	7.14066	8.55483	9.12886	8.24533	9.17686	7.15608	2.84235	7.66623	8.78781	8.09179	8.0099	8.70723	9.64331	10.7754	8.70509	8.5093	9.23832	3.89895	5.28211	8.98183	9.95484	8.06014	9.14313	8.76682	6.90575	6.42485	10.7269	10.672	10.8934	10.9279	8.46316	11.0476	9.32246	9.46951	10.5945	12.0017	7.76738	7.75739	9.03022	2.33466	9.04801	EPPK1
ENSG00000231389.3	2.2529	1.27397	0.823944	9.16702	3.23246	0.865764	2.60806	1.41444	1.44417	2.2808	2.15453	-0.433901	4.36984	-0.433901	-0.433901	1.28142	-0.433901	0.761971	5.41731	3.22461	2.75458	10.9594	-0.433901	0.973964	3.21228	-0.433901	-0.433901	8.58651	4.14013	8.4831	2.71726	3.491	-0.433901	3.57362	8.28399	1.29531	4.16226	1.29068	12.3425	3.54433	7.00564	1.45956	-0.433901	HLA-DPA1
ENSG00000232629.4	-0.433901	0.806911	-0.433901	3.381	2.65585	0.865764	-0.433901	-0.433901	-0.433901	-0.433901	-0.433901	-0.433901	-0.433901	-0.433901	-0.433901	-0.433901	-0.433901	-0.433901	-0.433901	0.999252	-0.433901	7.39801	-0.433901	0.973964	3.43911	-0.433901	-0.433901	-0.433901	4.46282	4.49986	-0.433901	4.7533	4.39083	3.57362	3.72459	5.22409	3.27069	2.87884	7.07875	-0.433901	-0.433901	-0.433901	-0.433901	HLA-DQB2
ENSG00000233276.2	9.48724	10.4878	9.36651	10.1851	8.83721	9.02051	9.57276	8.82916	8.86351	9.79928	10.1907	10.9742	8.82301	11.005	8.83529	8.87831	9.43103	9.50744	9.11111	9.63022	9.63148	9.50205	9.61787	9.71762	9.55388	10.1714	9.74299	10.4819	9.38668	9.71627	9.35323	9.27978	9.47999	10.0769	10.514	9.81644	8.69664	8.57838	9.29168	8.98147	9.03022	10.3686	10.0913	GPX1
ENSG00000234745.5	7.85409	7.97287	7.79059	14.9378	7.50188	5.15046	8.99808	5.25994	10.0339	10.2641	9.09455	16.0411	9.64498	7.89817	8.47671	9.38012	9.46402	4.93252	13.2195	11.448	10.3428	14.2312	6.64124	7.14784	8.93068	14.3021	7.9133	13.4923	13.0339	15.2278	12.008	12.4658	9.61183	11.0794	15.6146	11.6796	12.2667	12.4361	15.3469	8.36169	12.5463	9.61553	6.58457	HLA-B
ENSG00000237541.3	-0.433901	-0.433901	-0.433901	5.76584	-0.433901	-0.433901	-0.433901	-0.433901	-0.433901	-0.433901	-0.433901	-0.433901	-0.433901	-0.433901	-0.433901	-0.433901	-0.433901	-0.433901	-0.433901	1.5236	1.38277	-0.433901	-0.433901	-0.433901	-0.433901	-0.433901	-0.433901	-0.433901	2.10273	3.95958	-0.433901	2.86638	3.12752	-0.433901	2.9921	-0.433901	2.92196	1.29068	2.59138	1.34726	2.53714	-0.433901	-0.433901	HLA-DQA2
ENSG00000241106.2	-0.433901	0.806911	-0.433901	2.42603	0.837971	-0.433901	1.88163	-0.433901	2.08236	-0.433901	1.1832	0.802017	-0.433901	-0.433901	-0.433901	-0.433901	-0.433901	-0.433901	0.704664	0.999252	-0.433901	4.94561	-0.433901	-0.433901	2.33155	0.713969	-0.433901	5.41639	1.46078	3.95958	-0.433901	-0.433901	-0.433901	-0.433901	1.9855	2.31069	-0.433901	3.73753	4.52962	1.34726	3.35948	0.949543	-0.433901	HLA-DOB
ENSG00000242574.4	2.77437	4.28539	0.823944	6.54493	3.71112	0.865764	3.43861	-0.433901	2.08236	1.98585	4.03609	-0.433901	1.27435	-0.433901	-0.433901	0.812598	-0.433901	-0.433901	0.704664	0.999252	0.890274	7.36488	-0.433901	1.49106	1.98464	-0.433901	-0.433901	4.75431	1.46078	4.70911	-0.433901	2.86638	1.91681	4.48537	4.39838	2.31069	3.27069	2.87884	9.4371	-0.433901	3.19419	-0.433901	-0.433901	HLA-DMB
ENSG00000243955.1	2.02377	-0.433901	0.823944	-0.433901	-0.433901	0.865764	-0.433901	-0.433901	3.46516	-0.433901	-0.433901	1.86362	0.807202	-0.433901	-0.433901	2.10169	-0.433901	-0.433901	1.45246	-0.433901	-0.433901	6.08399	-0.433901	-0.433901	9.80737	1.46668	1.64491	2.86725	-0.433901	2.29183	2.71726	-0.433901	-0.433901	2.72981	-0.433901	-0.433901	1.75488	1.29068	7.54064	-0.433901	-0.433901	-0.433901	-0.433901	GSTA1
ENSG00000270149.1	2.91251	3.25908	2.47954	4.42174	2.50565	3.19069	1.51474	4.56726	1.69316	3.57407	4.46517	3.82199	5.31866	1.78988	-0.433901	4.64228	4.5074	2.01326	2.25213	2.41706	1.38277	1.96058	4.12972	2.37528	2.94235	1.15159	2.32631	3.49193	5.46373	2.29183	2.71726	2.40648	-0.433901	-0.433901	1.36557	3.29337	2.92196	4.0804	2.92433	2.38207	1.82156	1.45956	-0.433901	F11R
ENSG00000271303.1	2.02377	4.10159	3.53867	5.50524	1.92229	4.32809	3.72296	4.83686	4.37015	3.94597	4.71248	2.43846	3.94712	1.78988	-0.433901	2.74185	4.30005	-0.433901	3.12098	2.17947	2.4305	4.94561	1.16306	1.85483	3.03814	5.48956	2.32631	5.9161	4.80434	4.25494	-0.433901	2.40648	4.39083	4.78866	4.10062	3.98281	2.45798	3.09693	4.94633	1.34726	3.00716	8.23082	3.90147	SRXN1

## Sheet: Figure 4a
Sample	PC1	PC2	SubType	Subtype__from_IHC_
MSK1053	-41.5888	1.22782	ASCL1	ASCL1
MSK1231	-35.6359	-25.8085	ASCL1/NEUROD1	ASCL1/NEUROD1
MSK189	-33.9015	28.0324	unk	/
MSK325d	-14.5291	-33.1719	ASCL1/NEUROD1	ASCL1/NEUROD1
MSK731b	-32.2359	-18.1035	ASCL1	ASCL1
MSK761c	-24.9159	21.884	ASCL1	ASCL1
MSK895	-39.3296	-11.2723	ASCL1/NEUROD1	ASCL1/NEUROD1
MSK973a	-34.3413	-25.9576	ASCL1/NEUROD1	ASCL1/NEUROD1
MSK97	-16.4987	19.9952	unk
MSK1127	-23.1069	-25.6467	unk	/
MSK181	-31.9735	-25.2527	unk
MSK239	-15.9363	32.1495	ASCL1	ASCL1
MSK276	-31.4376	-23.7307	ASCL1/NEUROD1	ASCL1/NEUROD1
MSK298	-35.0956	-0.637118	ASCL1	ASCL1
MSK304	-35.2992	36.1905	ASCL1	ASCL1
MSK328	-27.0699	34.0097	ASCL1	ASCL1
MSK366	-36.7725	-26.155	unk
MSK376	-31.8278	29.2067	unk	/
MSK40	-28.3718	26.077	unk	/
MSK424	-4.91094	13.4129	NeuroD1	NeuroD1
MSK443	-4.16328	11.9853	NeuroD1	NeuroD1
MSK511c	-5.20864	-34.6619	ASCL1	ASCL1
MSK599	-41.2989	-21.307	ASCL1/NEUROD1	ASCL1/NEUROD1
MSK599b	-39.1503	-23.6535	ASCL1/NEUROD1	ASCL1/NEUROD1
MSK6	-16.5278	5.3198	unk	/
MSK674c	-13.0147	31.4702	ASCL1	ASCL1
MSK736	-31.2861	11.477	ASCL1	ASCL1
MSK761	21.4658	-22.5931	ASCL1	ASCL1
MSK773	73.5085	-6.3497	POU2F3	POU2F3
MSK773B	82.5723	-12.5174	POU2F3	POU2F3
MSK773C	72.4778	4.23523	POU2F3	POU2F3
MSK773D	84.5997	2.29158	POU2F3	POU2F3
MSK773E	79.7952	7.69672	POU2F3	POU2F3
MSK773G	73.582	-4.92057	POU2F3	POU2F3
MSK773H	81.6414	-8.96803	POU2F3	POU2F3
MSK773I	78.8475	5.79466	POU2F3	POU2F3
MSK773J	72.5184	0.0165402	POU2F3	POU2F3
MSK773L	76.7027	7.8119	POU2F3	POU2F3
MSK831b	-4.97913	-40.9218	ASCL1/NEUROD1	ASCL1/NEUROD1
MSK833	-36.5226	-3.84352	ASCL1	ASCL1
MSK891	-29.6727	11.1555	ASCL1/NEUROD1	ASCL1/NEUROD1
MSK900b	21.3478	20.5363	ASCL1/NEUROD1	ASCL1/NEUROD1
MSK95	-22.4561	33.4963	ASCL1	ASCL1

## Sheet: Figure 4b
Sample	MSK1053	MSK1231	MSK189	MSK325d	MSK731b	MSK761c	MSK895	MSK973a	MSK97	MSK1127	MSK181	MSK239	MSK276	MSK298	MSK304	MSK328	MSK366	MSK376	MSK40	MSK424	MSK443	MSK511c	MSK599	MSK599b	MSK6	MSK674c	MSK736	MSK761	MSK773	MSK773B	MSK773C	MSK773D	MSK773E	MSK773G	MSK773H	MSK773I	MSK773J	MSK773L	MSK831b	MSK833	MSK891	MSK900b	MSK95
ENSG00000228877.2	0	0	0	0	0	0	0	0	0	0	0	0	0	0	0	0	0	0	0	0	0	0	0	0	0	0	0	0	0.680491	1	0.964932	0.774885	0.759083	0.835727	0.870013	0.873459	0.799384	0	0	0	0	0	0
ENSG00000147381.7	0	0	0	0	0	0	0	0	0.170626	0.136131	0.106459	0.112285	0.112756	0.149235	0.907538	0	0	0	0.10344	0	0	0.161657	0	0	0.977395	0	0	1	0	0.319491	0	0.194934	0	0	0	0	0	0.156681	0	0	0	0.798553	0.613405
ENSG00000253148.1	0	0	0	0	0	0	0	0	0	0	0	0	0	0	0	0	0	0	0.115076	0	0	0	0	0	0	0	0	0	0.697166	0.699471	0.785725	0.996222	1	0.405044	0.712909	0.789845	0.33918	0.392836	0	0	0	0	0
ENSG00000211662.2	0	0	0.123033	0.155875	0.204226	0.127123	0.226488	0	0	0.342742	0	0	0	0	0	0	0	0	0	0	0	0.893105	0	0	0	0.112276	0	0.209935	0.488082	0.810322	0	0	0	0	0.309449	0	0.412631	0	0.736434	0	1	0	0
ENSG00000160791.12	0	0.132511	0	0.868141	0	0	0.247285	0	0	0.16002	0.12514	0	0	0	0	0	0	0	0	0	0.3059	1	0	0	0	0	0	0	0.425708	0.814306	0	0.229141	0	0	0.70558	0	0.358385	0	0.840358	0	0.55336	0	0
ENSG00000172238.3	0	0	0.21215	0.144891	0	0	0	0	0.912728	0	0.147027	0.184934	0	0.238598	0	0	0.174774	0.149913	0	0.989191	1	0	0.105153	0.128003	0.147969	0.172801	0.138927	0	0	0.247824	0	0	0	0.287645	0	0	0	0	0	0.161944	0.151642	0.125783	0
ENSG00000229723.1	0	0	0	0	0	0	0	0	0	0	0	0	0	0	0	0	0	0	0	0	0	0	0	0	0	0	0	0	0.786455	0.837297	0.927217	0.77549	0.828881	0.942998	1	0.908192	0.867331	0.720086	0.197718	0	0	0	0
ENSG00000170627.5	0.720726	0.132481	0	0.272832	0.135797	0	0	0	0.200521	0	0	0	0	0	0.662716	0.841797	0	0.21072	0	0	0.141382	0.189981	0	0	0.856505	0	0	0.168825	0.202295	0.291025	0	0	0	0	0.192129	0	0	0	0	0	0	1	0.414001
ENSG00000104722.9	0.256229	0	0	0.613745	0.430003	0	0.113909	0	0.12507	0	0.614745	0.0987068	0	0.209587	0	0.0995518	0.254174	0	0	0.114459	0	0.142108	0	0	0.129977	0	0	1	0.151319	0	0	0	0	0	0	0	0	0.137734	0.279469	0	0.180132	0.151222	0
ENSG00000163519.9	0.134067	0	0	0.84494	0.127748	0.130539	0	0	0	0.1505	0	0.124137	0	0	0	0.125199	0	0	0	0.262489	0.133001	1	0.116164	0.141407	0	0	0	0	0.298291	0.739035	0	0	0	0	0.640881	0	0.443923	0	0.681875	0	0.395887	0	0
ENSG00000260719.1	0	0	0	0	0	0	0	0	0	0	0	0	0.162165	0	0	0	0	0	0.429618	0	0	0.312869	0	0	0	0	0	0	0.466085	0.695865	0.765263	0.69102	0.63041	0.970052	0.501574	0.720236	0.981606	1	0	0	0	0	0
ENSG00000185247.10	0	0	0.178563	0	0.180455	0	0.147197	0	0.116947	0	0	0	0.495769	0	0.848023	0.778262	0.145083	0.12342	0.277212	0	0	0	0	0	0.78666	0	0.157699	1	0.195541	0	0	0	0	0	0	0	0	0	0.199817	0	0.172131	0.232524	0.881364
ENSG00000258484.3	0.764081	0.140969	0	0.181051	0	0	0	0.209991	0.177915	0	0.769379	0	0	0	0	0	0	0	0.874792	0.812577	0.798138	0.202153	0	0.218696	0	0	0.610092	1	0	0	0	0	0.267066	0	0	0	0	0	0	0	0	0	0.797372
ENSG00000092377.9	0	0	0	0	0	0	0	0	0	0	0.177308	0	0	0	0	0	0	0	0	0.216856	0.433424	0	0	0	0	0	0	0.573999	0.913207	0.951754	0.886217	0.894892	1	0.860409	0.940998	0.856134	0	0.462225	0	0	0.25237	0	0
ENSG00000227195.3	0	0	0	0	0	0	0	0	0	0	0	0	0	0	0	0	0	0	0	0	0	0	0	0	0	0	0	0.757469	0.924761	0.924594	0.85471	1	0.762533	0.963744	0.868116	0.896146	0.843963	0.835811	0	0	0	0	0.604852
ENSG00000183918.9	0	0	0	0.935229	0.138893	0	0	0	0	0	0	0.134967	0	0	0	0.18732	0	0	0.171797	0.253959	0	1	0	0	0	0.125352	0	0	0.277011	0.773334	0	0.234312	0	0.34549	0.631428	0	0.366473	0.254051	0.637848	0	0.502919	0	0
ENSG00000112936.14	0.155519	1	0	0.242985	0.108061	0	0	0.286538	0	0.25127	0.439638	0	0	0.139561	0	0	0.500829	0	0	0.121764	0	0.151178	0	0.194456	0	0.182815	0.17662	0	0	0.500168	0	0	0.261966	0	0	0	0.31475	0	0.272012	0	0	0	0
ENSG00000243955.1	0.239977	0	0.122821	0	0	0.126905	0	0	0.380721	0	0	0.224339	0.121186	0	0	0.247585	0	0	0.184192	0	0	0.636434	0	0	1	0.18558	0.202983	0.322337	0	0.266151	0.307692	0	0	0.308918	0	0	0.213722	0.168395	0.778666	0	0	0	0
ENSG00000197953.5	0	0	0.964461	0	0	0	0	0	0	0.211295	0	0	0	0	0	0	0.198236	0	0	0	0	0	0	0	0.166347	0	0	0	0.716012	0.886971	0.637402	0.94753	0.592821	1	0.639433	0.570232	0.473225	0.663401	0	0	0	0.267005	0
ENSG00000148156.6	0	0	0	0	0	0	0.142257	0	0.755738	0	0	0	0.123789	0	0	0.230885	0	0.119278	0.113562	0.968788	1	0	0.115355	0.256703	0.303454	0	0	0	0.188979	0.401079	0	0.214008	0	0	0.179482	0	0.28844	0.232037	0	0.177656	0.166354	0.137987	0.319114
ENSG00000178562.12	0	0	0	0.796269	0.169991	0	0.138661	0	0.152247	0	0.113921	0	0	0	0	0	0	0	0.110691	0.27717	0.237281	1	0	0.136872	0	0.111596	0	0	0.368659	0.698008	0	0	0	0	0.451176	0	0.36016	0	0.601738	0	0.503752	0.288566	0
ENSG00000197177.11	0.839592	0.302266	0	0	0.644248	0	0	0.176804	0	1	0	0.514619	0	0.215356	0.952404	0.732363	0.613186	0.610605	0	0	0	0.5751	0	0	0	0	0.20033	0	0	0	0	0.281302	0	0	0	0	0	0	0	0	0.816881	0	0
ENSG00000248801.3	0	0	0	0	0	0	0	0	0.148239	0	0	0	0	0	0	0	0	0	0	0	0	0	0	0	0	0	0	0.570245	0.895966	0.967965	0.952965	0.982428	0.703332	1	0.737272	0.721103	0.621821	0.726595	0.395765	0	0	0	0
ENSG00000133574.5	0	0.144271	0	0.921795	0.147882	0	0	0	0	0.17422	0	0	0	0	0.384324	0	0.163452	0	0	0.303859	0.153963	1	0	0	0	0	0	0	0.220297	0.759493	0	0	0.27332	0.367848	0.561855	0.201057	0.390189	0	0.539467	0	0.535465	0	0
ENSG00000211677.2	0	0	0	0.247952	0.123414	0	0.224684	0	0.244161	0.263417	0	0	0	0	0	0	0	0	0.110479	0.189943	0	1	0.112223	0	0	0.111382	0	0	0.541014	0.832767	0	0.380846	0	0	0.372482	0	0.386634	0	0.518505	0.273243	0.980762	0	0
ENSG00000066294.10	0	0	0	0.804888	0.14367	0	0.261561	0	0	0.273334	0	0	0	0	0	0	0	0	0	0.364956	0.20521	1	0	0	0	0	0	0	0.372744	0.849064	0.355953	0.372798	0	0.357371	0.555677	0	0.326665	0	0.585908	0	0.3887	0	0
ENSG00000168515.3	0.563561	0	0	0.973753	0.698562	0	0	0.682642	0	0.439564	0.593973	0	0.51312	0.407525	0	0	0.389776	0	0	0	0	0.435464	0.693302	0.615178	1	0	0	0	0	0	0	0	0	0	0	0	0	0	0.841858	0	0	0	0
ENSG00000181234.8	0.284148	0.161625	0	0	0.436254	0	0.67279	0	0	0.999064	0.21064	0	0.265964	0.507854	0	0	0.839743	0.155772	0	0.657183	0.665364	0	1	0.958095	0	0	0	0.402488	0	0	0	0	0	0	0	0	0	0	0	0	0.494117	0	0
ENSG00000162621.5	0	0.128245	0	0.223453	0	0	0	0.139383	0.260069	0.154867	0.167136	0	0	0	0	0.352608	0.265665	0.1236	0.531914	0.94966	1	0	0.491675	0.520817	0	0.331398	0.157929	0	0	0	0	0	0	0	0	0	0	0	0.267412	0.184093	0.274874	0.142986	0
ENSG00000160593.13	0	0	0	0.637249	0	0	0	0	0	0.173707	0	0	0.143879	0	0.383193	0.144505	0.222847	0	0	0.302964	0.15351	1	0	0	0.136755	0.133071	0	0.183307	0.344287	0.729183	0	0	0	0	0.756572	0	0.429469	0.199928	0.683112	0	0.523288	0	0
ENSG00000054803.3	0.871685	0	0	0	0.915021	0.172522	0.189327	0.935899	0.207878	0	1	0	0.43643	0.476122	0	0	0.706332	0	0	0	0	0	0.211986	0	0.922413	0	0	0.209895	0	0	0	0.284819	0	0	0	0.309578	0.290547	0	0.82161	0	0	0	0
ENSG00000157335.15	0	0.199513	0.169097	0.342615	0	0	0.190449	0.131801	1	0.146444	0.235015	0.198794	0.121298	0.16054	0	0.226238	0.137392	0.161147	0	0.936493	0.942299	0	0.113033	0	0.270278	0.112186	0	0	0.185175	0	0	0	0	0	0	0.169002	0	0	0	0.17408	0	0.135209	0.178293
ENSG00000122420.5	0	0	0	0.483877	0.151249	0	0.169609	0.475961	0.134753	0	0.327068	0.241884	0	0	0	0	0	0.142211	0	0.339032	0	0.334577	0.189907	1	0.772614	0	0	0.828836	0.225313	0	0	0	0.279543	0	0	0	0	0	0.230241	0	0	0.746113	0.291356
ENSG00000129277.9	0	0.164665	0	1	0	0	0	0.178966	0	0.198849	0.214601	0	0	0	0	0	0	0	0	0.594378	0.241086	0.875488	0	0	0	0	0	0.520988	0	0.932918	0	0.376941	0	0.419849	0.693073	0	0.710405	0.308729	0.918206	0	0.299317	0	0
ENSG00000205927.4	0	0	0	0	0.177666	0	0.323454	0	1	0	0.829152	0.638738	0	0.409776	0	0.424815	0.486039	0.230325	0.677592	0.973238	0.863103	0	0	0	0	0	0	0.724736	0	0	0	0	0	0	0	0	0.305749	0	0	0	0.371503	0	0.401569
ENSG00000211934.2	0.15474	0.143846	0	0.250636	0.147446	0	0.165345	0.214276	0	0.236617	0.135844	0	0.334118	0	0	0	0.795024	0	0	0.330508	0	1	0.315434	0	0	0.133071	0	0.329374	0.294069	0	0	0	0	0.464587	0	0	0	0	0.664468	0.326452	0.977423	0	0
ENSG00000214105.2	0	0.820805	0	0.201848	0.351001	0	0	0	0	0.805643	0.488314	0	1	0.430732	0	0.157882	0.403103	0	0.144211	0.409223	0.621316	0.799753	0.242405	0.325984	0.206135	0	0.19354	0	0	0	0	0	0	0	0	0	0	0.294662	0	0	0	0	0
ENSG00000224557.3	0	0	0	0	0	0	0.152877	0.14455	0	0	0	0	0	0	0	0	0	0	0	0	0	0	0	0	0	0	0	0.35384	0.791385	0.769568	0.750218	0.880073	0.65965	0.73396	0.740923	0.831985	0.881662	1	0	0	0.178773	0	0
ENSG00000263429.2	0	0	0	0	0	0	0	0	0	0	0	0.658506	0	0	0	0	0	0	0	0	0	0	0	0	0.232009	0.163639	0	0.829227	0.990086	0.855175	0.569331	0.930258	0.99674	1	0.830798	0.8735	0.733065	0.657559	0	0	0	0	0
ENSG00000214415.3	0	0	0.164587	0	0	0	0	0	0.709499	0	0	0	0	0	0	0	0	0	0	0.187525	0	0.313314	0	0	0	0	0	0	0.789692	0.798497	0.840741	0.982644	1	0.842751	0.961453	0.978457	0.833172	0.720181	0	0	0	0	0
ENSG00000096996.10	0	0	0	0.726728	0.205847	0	0	0	0	0	0	0	0.146111	0	0	0	0.269087	0	0.185205	0.273779	0.213871	1	0.188004	0	0	0	0	0.388633	0.29863	0.814738	0	0	0	0	0.675158	0	0.43613	0	0.674775	0.209691	0.446582	0.433489	0
ENSG00000198523.5	0.386976	0.190339	0	0	0.194869	0	0.316469	0.472184	0	0.372714	0	0	1	0.183068	0.368383	0	0.539561	0	0	0	0	0.31356	0.556193	0.887303	0.500243	0	0.170295	0.176223	0	0	0	0	0	0	0	0	0	0.340445	0	0.198508	0	0	0
ENSG00000270230.1	0	0	0	0.146853	0	0	0	0	0.144309	0	0	0	0	0	0	0.114866	0	0	0	0	0	0	0	0	0	0	0	0.23386	0.826949	0.91424	0.953573	0.774406	0.85016	1	0.661834	0.728463	0.85982	0.742108	0	0	0	0	0
ENSG00000213886.3	0	0	0.169545	0.38549	0	0	0	0	0	0	0	0.16659	0.167288	0.22141	0	0	0	0.526945	0.885793	0	0	0.606701	0	0	0.262703	0.710757	0	0.947522	0	0.793504	0	0	0	0.540175	0.326111	0.23308	0	0	1	0	0.224811	0.186475	0.245895
ENSG00000240747.2	0.23309	0.217481	0	0.325396	0	0.1655	0	0	1	0.308132	0.149216	0	0.158042	0	0	0	0.952624	0.889027	0.200329	0.182498	0.168621	0.791695	0.147274	0.179278	0.207241	0	0.194578	0.848712	0	0.347095	0	0	0	0	0	0	0	0	0.293057	0.226814	0	0	0
ENSG00000182601.6	0.398355	0	0	0	0.288486	0	0.643785	0.940358	0	0.969266	0	0	0.581283	0.469865	0	0	1	0	0.260634	0.361084	0.299235	0.636557	0.934059	0.951664	0	0	0	0.392561	0	0	0	0	0	0	0	0	0	0	0.317975	0	0	0	0
ENSG00000167286.5	0.117891	0	0	0.763464	0.154433	0	0	0	0	0	0	0	0	0	0	0	0.124162	0	0.10056	0.375711	0.304863	1	0	0.124346	0	0	0	0.139656	0.38067	0.742882	0.352727	0	0	0	0.737903	0	0.327198	0	0.714001	0.157316	0.57341	0	0
ENSG00000163554.6	0.792856	0	0	0	0	0	0.810327	0	0	0.245914	0	0	0	0.538482	0.565815	0.246983	0.169374	0.966217	0	0.172672	0.218879	0	1	0	0.570919	0.885166	0.296652	0.19051	0	0	0	0	0	0	0	0	0	0	0	0	0.20095	0.397364	0.219796
ENSG00000197888.2	0.188586	0	0.177715	0	0	0	0	0	1	0	0	0	0	0	0.663504	0.176112	0	0	0.160863	0	0	0	0	0	0	0	0	0	0.50398	0.726633	0.692944	0.747202	0.553627	0.640664	0.655674	0.571329	0.408581	0.622907	0	0	0	0	0.257744
ENSG00000231106.1	0.231217	0	0	0	0	0	0	0.582932	0.606835	0.519211	0.623048	0	0	0.49249	1	0.679757	0	0	0.79714	0	0	0.7722	0	0	0.782778	0	0	0.199734	0	0	0	0	0	0	0	0	0	0	0.744327	0	0	0.434275	0.309483
ENSG00000139915.13	0	0	0.381208	0	0	0	0	0	1	0	0	0	0	0.188537	0	0	0	0	0	0.164494	0.151985	0	0	0	0.135397	0.13175	0	0.464506	0.217467	0.40363	0	0	0.269809	0.363123	0.607098	0.406093	0.457337	0.197943	0.453939	0	0.394956	0	0.880965
ENSG00000040731.6	0	0.160662	0.579051	0.628716	0.52771	0	0	0	0.243176	0.518957	0.458965	0.697091	1	0	0	0.222103	0	0.154843	0	0	0	0.609324	0	0	0	0.784605	0.839251	0.204737	0	0	0	0	0	0	0	0	0	0	0.297984	0	0	0	0.524001
ENSG00000152910.14	0.211085	0.913096	0.238357	0	0	0.149875	0	0.155515	0	0	0	0	0	0	0	0	0.484326	0	0.217531	0.328768	0.350083	0.43902	0.371879	0.808162	0.136035	0	0	0.182342	0.342475	0	1	0.247431	0	0	0.207512	0	0	0	0.163352	0	0	0	0.484151
ENSG00000159251.6	0	0.414108	0.134965	0.585112	0	0.139452	0.209087	0.438302	0.168031	0.160776	0.518249	0	0	0	0	0.184052	0	0	0.122166	1	0.996621	0	0.124095	0.276152	0.174624	0.170121	0	0.304855	0	0	0	0	0	0.339462	0	0	0	0	0	0.191116	0	0.565864	0
ENSG00000224373.2	0	0	0	0	0.330806	0.227982	0	0	0	0.259073	0	0.362955	0	0	0	0.133457	0	0.56616	0.39705	0	0	0.654512	0	0	0	0.169752	0	0	0.271586	0.291832	0	0.229724	0	0.429068	0.259035	0.293852	0.492091	0	0.400985	0	1	0	0
ENSG00000131203.8	0	0	0	0.237418	0	0	0.21399	0	0.124437	0	0.12868	0	0	0	0	0	0.396147	0	0.125031	0	0	0.50593	0.365335	0.493707	0.644697	0	0	1	0.39172	0.907314	0	0	0	0.540209	0.265686	0	0.406819	0.255471	0.942803	0	0	0	0
ENSG00000235034.2	0.234264	0.158801	0.712112	0	0	0.727597	0	0	0.646347	0	0.247905	0.158174	0	0.210226	0.532839	0.296256	0.837672	0.98407	1	0	0	0.88541	0	0	0	0	0.972623	0.445996	0	0	0	0	0	0	0	0	0	0	0	0	0.340367	0	0
ENSG00000229676.2	0	0	0.785301	0	0.186633	0	0	0	0	0	0.875764	0	0	0	0	0.781423	0.757827	0	0	0	0	0.2611	0	0	0.1731	0.315741	0.942173	0	0.278024	0	0	0	0	0	0	0	0.32118	0.253063	0.966165	1	0.632658	0.695898	0.727972
ENSG00000146151.8	0	0.778614	0.525819	0.844869	0.504637	0	0	0.6871	0.545051	0.824462	0.919709	0	0.293258	0	0	0	0	0	0	0	0	0.620798	0.856742	0.914219	0	0	0	0.924335	0	0	0	0	0	0	0	0	0	0	0.825862	0	0	0	1
ENSG00000077274.7	0	0.826435	0	0.16786	0.2717	0	0.428518	0	0.164953	0.624567	0.363936	0	0	0	0	0	0.54399	0	0	0	0.13948	0	0.369843	0.466441	0.124256	0	0	1	0	0	0	0	0	0	0	0.245653	0.304611	0.181656	0.318662	0	0	0.237319	0.302805
ENSG00000265579.1	0.167083	0	0.383407	0	0	0	0.178534	0.584471	0	0	0.301004	0	0	0.328494	0.841879	0.156032	0.35121	0	0.464213	0.951	1	0.516465	0.478257	0.66191	0	0.760315	0.191271	0	0	0	0	0	0	0	0	0	0	0	0	0.222959	0	0	0
ENSG00000166741.3	0	0	0	0.19034	0	0	0	0	0	0.178967	0	0.300653	0.275428	0.313439	0	0	0.167905	0.142834	0.717409	0.171174	0	0	0.30577	0.335526	0.403256	0.18937	0	0.837851	0	0.524753	0	0.339252	0	0	0	0	0	0	0.604011	0	0.317648	1	0.21789
ENSG00000250654.3	0	0	0	0	0	0	0.235725	0	0.310397	0	0.267265	0.204265	0	0	0	0	0	0	0	0.236863	0	0.518069	0	0	0	0	0	0.510687	0.735153	0.931066	0.810598	0.648686	0.868842	0.81303	0.939788	0.729968	0.929011	1	0	0	0	0	0
ENSG00000131080.10	0.492345	0	0	0	0	0	0	0	0	0	0	0	0.826373	0.499885	0	0.363177	0.187328	0.297371	0	0.695771	0.670324	0.319078	0	0	0	0	0.84127	0.698232	0.338021	0	0	0	0	0.421582	0	0.230427	0	0	1	0.319377	0	0.542673	0
ENSG00000108798.4	0	0.172796	0	0.859656	0.243499	0	0	0	0.157803	0	0.225198	0	0	0.679111	0	0.173588	0	0	0	0.272603	0.25299	1	0	0	0	0	0	0	0.353253	0.65297	0	0.298802	0.327362	0.44058	0.71754	0	0	0	0.888812	0	0.505249	0.963618	0
ENSG00000164265.4	0.159434	0	0.206662	0.25824	0.151919	0	0.170361	0.220776	0.187053	0	0.361502	0.343091	0	0.350392	0	0.801051	0.528432	0	0.404043	0	0	0.62765	0.572489	0.431356	1	0	0	0.673202	0	0	0	0	0	0	0	0	0	0	0	0.286278	0	0	0
ENSG00000100055.16	0	0	0	0.653084	0.16878	0	0	0	0	0	0	0	0	0	0	0	0	0	0.570212	0.405238	0	0.943581	0	0	0	0	0	0.462446	0.336616	0.747571	0.418165	0	0.311944	0.531806	0.483997	0	0	0.228855	0.671082	0.31805	0.456635	1	0
ENSG00000105374.5	0	0	0	0.992101	0.252428	0.139238	0.152801	0	0	0.218667	0.173246	0	0	0	0	0	0	0	0	0.446781	0.285922	0.689308	0	0	0	0	0	0.271884	0.445384	1	0	0.22987	0	0	0.795374	0	0.359527	0	0.727314	0.256771	0.436648	0.148214	0
ENSG00000236279.2	0	0.183937	0.186339	0.357711	0.188314	0.535942	0.209868	0.145241	0.168658	0.161376	0.698794	0.183246	0.632594	0.282631	0.505777	0.184739	0	0.24034	0	0.15435	0	0	0	0.246495	0.60349	0.170756	0	0	0	0	0	0	0	0	0	0	0	0	0	0	0	0	1
ENSG00000125910.4	0	0	0.135452	0.812577	0.136963	0.139955	0.153588	0	0	0.219793	0	0	0	0	0	0.220748	0.151383	0	0	0.250428	0.262824	1	0	0.207291	0	0	0	0	0.319807	0.718645	0	0	0	0	0.739741	0	0.398932	0	0.637248	0.258094	0.408493	0.429061	0
ENSG00000152977.5	0	0	0.990634	0	0.234997	0.174673	0	0.181246	0.285872	0.552426	0.791008	0.166105	0.940615	0	0	0	0	0.160723	0	0	0	0	0.402585	0.189214	1	0	0	0.890615	0.254642	0	0	0	0	0	0	0	0	0	0.906834	0	0.993077	0.185932	0.910674
ENSG00000077984.4	0.145582	0	0	1	0.190706	0	0.212534	0	0	0	0.127804	0	0	0	0	0	0	0	0.12418	0.285034	0.291082	0.79748	0	0	0	0	0	0.397822	0.276664	0.877461	0	0	0.256387	0	0.741926	0	0.460111	0	0.789777	0.194267	0.594576	0.424335	0
ENSG00000134343.8	0	0.160787	0.162994	0	0	0	0	0	1	0	0	0.326185	0	0.288162	0.69836	0.161524	0	0	0.695721	0	0.28064	0	0.149867	0.182434	0.841897	0	0	0.204896	0	0	0.408333	0.278035	0	0	0.233179	0.396718	0.283627	0	0.298216	0	0	0.847904	0.317482
ENSG00000139209.11	0.205429	1	0	0	0	0.122392	0	0.174062	0.442573	0.227873	0.11035	0.116389	0.160869	0.15469	0	0.217993	0	0.112617	0.148149	0.184342	0.335912	0	0.180227	0.132581	0.645554	0.149309	0	0.410498	0	0	0	0	0.221371	0	0	0	0	0	0.265897	0	0	0.130282	0.171795
ENSG00000170439.5	0	0.5319	0.181167	0	0	0	0.205425	0	0.542561	0	0	0	0	0	0	0	0	0	0	0	0.190721	0	0	0	0	0.428883	0	0.856481	0.765133	0.632793	0.75006	0.4091	0	0.752206	0.577202	0	0.573895	0.439974	0.555081	0	0	1	0
ENSG00000078589.8	0	0.137198	0	0.72432	0.140633	0	0.215464	0	0	0.225683	0.129567	0	0.13723	0	0	0	0	0	0	0.158466	0	1	0	0	0.411974	0	0	0.174836	0.328377	0.663288	0	0.314065	0	0	0.584851	0	0.319759	0	0.717259	0.196946	0.613303	0.51207	0
ENSG00000168671.5	0	0.183049	0	0	0.136319	0	0.344982	0.14454	0	0.358438	0.579374	0.182361	0.69999	0	0.354273	0.183847	0.322266	0	0.122031	0	0	0	0.572744	0.411281	1	0	0	0.612109	0	0	0	0	0	0	0	0	0	0.18484	0.620282	0	0	0	0.478065
ENSG00000165702.8	0	0.147971	0	0	0	0	0.170086	0	0.186752	0	0	0	0	0	0	0	0	0	0	0	0	0	0	0	0.19408	0.136887	0	0.657763	0.96082	0.921339	0.961813	0.935577	0.883727	0.939594	1	0.933166	0.941607	0.952922	0	0	0	0	0
ENSG00000109851.5	0	0.142656	0.315699	0	0	0	0.163977	0	0	0.17227	0	0	0	0	0	0.365115	0.322574	0.137489	0.585422	1	0.81555	0	0.413324	0.263135	0	0.13197	0.682003	0.355249	0	0	0	0	0	0	0	0.198806	0	0	0.162858	0.49036	0.436123	0	0.465273
ENSG00000123243.10	0	0.908365	0	0	0	0	0.168479	0	0	0	0.138419	0	0	0.194037	0	0	0.227071	0.141263	0	0	0	0	0	0	0	0	0	1	0.882002	0.6291	0.835856	0.770821	0.980457	0	0.823882	0.988415	0.77867	0.575562	0.167329	0	0	0	0
ENSG00000138136.5	0	0.397409	0	0	0.186163	0.190231	0	0	0	0.5705	0.794667	0	0.736134	0	0.483813	0	0.281363	0	0	0	0	0	0	0	0.23821	0	0	0.231441	0.913164	0.824568	1	0.66361	0	0.988875	0.75417	0	0.320372	0	0	0	0	0	0.420774
ENSG00000170927.10	0.240144	0	0.61253	0	0.552493	0	0	0	0	0	0	0	0.224112	0	0.867496	0.846906	0	0.258923	0.149373	0	0	0	0	0.184703	1	0	0.200466	0.571877	0.332791	0.357599	0	0	0	0	0.31741	0	0.379397	0.434611	0	0.233678	0	0.332594	0.239334
ENSG00000186462.7	0	0	0	0.36169	0.390756	0	0	0	0.627642	0.306023	0.244974	0	0.66823	0.207741	0	0.320672	0.440039	0	0	0	0	0.827709	0.806954	0.17805	0.471204	0	0.311387	0.731286	0	0	0	0	0	0	0	0	0	0	1	0	0	0.479337	0.230713
ENSG00000258399.2	0	0.865334	0.677325	0	0	0.756474	0.224428	0.629795	0.499593	0.745887	0	0	0.2688	0	1	0.553298	0	0	0.465551	0.656212	0.419949	0	0	0	0	0	0.78322	0	0	0	0	0	0	0	0	0	0	0	0.222896	0.856199	0	0	0.579896
ENSG00000184750.11	0.462032	0	0.684157	0	0	0.196552	0	0	0.980915	0	0	0	0.458349	0	1	0.800987	0	0.728189	0	0	0	0	0	0	0.813142	0.716225	0.231086	0.23913	0	0	0	0	0	0	0	0	0	0	0.214226	0.624417	0.709476	0.813744	0.894552
ENSG00000154188.5	0.122049	0.230944	0	0.145715	0	0	0	0	0.23008	0	0	0.185986	0	0	0	0	0.175768	0	0.172483	0.131043	0	0.162699	0.105751	0.128731	0.221145	0.586649	0.139717	1	0.271552	0	0.288133	0	0	0	0.164539	0	0.264425	0.157691	0.458197	0	0.206233	0.886584	0.166807
ENSG00000174899.6	0	0	0	0.664552	0	0	0	0.716297	0.492791	0	0.366699	0.271193	0.48031	0.219008	0	0	0.342706	0	0	0.348435	0.176549	0	0.543295	0.525067	0.216985	0.153043	0	1	0	0.363415	0	0	0	0	0	0	0	0	0.306836	0	0	0.912865	0.539566
ENSG00000125207.3	0.349648	1	0.16369	0.404661	0	0	0.185607	0.551359	0.147463	0.194994	0	0.723695	0	0.213764	0	0	0.469453	0.90082	0.482605	0	0	0.231557	0.333153	0.365574	0	0.430507	0.198849	0.40211	0	0	0	0	0	0	0	0	0	0	0	0	0.217047	0.180035	0
ENSG00000147570.5	0.248955	0	0.317355	0.294047	0	0	0.31493	0	0.458447	0	0	1	0	0	0	0.314836	0.3816	0.719204	0.935121	0.802728	0.752262	0	0.58357	0.409434	0	0.258493	0	0.215056	0	0	0	0	0	0	0.329057	0	0	0	0	0	0.361713	0	0.248115
ENSG00000145808.4	0	0	0	0	0	0	0	0	0	0	0	0	0	0	0	0.141616	0	0	0	1	0.993947	0.27204	0	0	0.314186	0.130411	0.173599	0.664657	0.64657	0.532704	0.358006	0.698466	0	0.359432	0.502135	0.459418	0.671994	0.534481	0.219965	0	0	0	0
ENSG00000258998.1	0	0	0.339329	0	0.386815	0	0	0	0	0	1	0.2029	0.280443	0	0	0	0.937224	0	0	0	0	0	0.896279	0.811919	0	0	0.404213	0.259586	0.416438	0	0.517324	0	0.643297	0	0.466402	0.283883	0.359332	0.381922	0.983467	0	0	0	0.864322
ENSG00000155495.7	0.701741	0	0.453469	0	0.166644	0	0	0	0.601226	0	0	0	0	0	0	0.562855	0.133979	0.602196	0	0.136588	0	0	0	0	0.967182	0.467596	0	0	0.180574	0.259778	0	0	0	0	0.270761	0	0	0.164362	0	0.268378	0.895744	1	0.852431
ENSG00000133561.11	0	0	0	0.748859	0	0	0.314362	0	0	0	0	0	0	0.198411	0	0.150563	0.169803	0	0.357369	0.2809	0	1	0	0	0.769082	0	0	0.306537	0.430866	0.566359	0.482388	0	0	0.630827	0.613471	0	0.40535	0	0.720706	0	0.389611	0	0
ENSG00000205663.5	0.744166	0.219562	0.684291	0	0.16351	0.672501	0.183358	0	0.145677	0	0.777308	0.581651	0	0	0	0	0.180725	0.15374	0	0.184244	0	0	1	0.909652	0	0.147569	0.843216	0.77979	0	0	0	0	0	0	0	0	0	0	0.937208	0	0.768907	0	0
ENSG00000253734.1	0	0	0	0	0	0	0	0	0.634488	0	0.239509	0	0	0.24329	0	0	0	0.24421	0	0	0	0	0	0	0.358211	0	0	0.317889	0.280622	0.871918	0.839952	0.918408	0.778611	0.773515	0.702	0.491695	0.876053	0.452438	0	0.263809	0	0	1
ENSG00000213023.5	0	0.314229	0.519928	0.294664	0	1	0	0	0.482846	0	0.220399	0	0.232823	0	0.450506	0.39419	0.828853	0.551061	0.319677	0.195329	0	0.748846	0	0.262359	0	0	0.604583	0.684372	0	0	0	0	0	0	0	0	0	0	0.193063	0	0.468992	0	0
ENSG00000101200.5	0.647183	0	0	0.997885	0.844401	0.208979	0.345178	0.950302	0.111209	0.147055	0.68788	0	0.31063	1	0	0.168344	0.137965	0.240167	0.209644	0	0	0	0.455786	0.44756	0	0.155603	0	0	0	0	0	0	0	0	0	0	0	0	0	0.174806	0	0	0.380545
ENSG00000172673.6	0	0	0.376897	0.811159	0	0	0	0.202826	0.206089	0	0.177451	0	0	0	0	0.224947	0	0	0.349673	0.401464	0.391423	1	0.126912	0.251152	0.213869	0	0	0.173512	0.207912	0.564363	0	0	0	0	0.557326	0	0.368252	0	0.564571	0	0.377601	0	0
ENSG00000165606.4	0.175373	0.220891	0.120513	0.465213	0.281635	0	0	0	0.803948	0.434492	0.154932	0	0.397038	0	0	0.304265	0.288077	0.157973	0	0.95405	1	0.170478	0.227792	0	0.11302	0	0.199168	0.515866	0	0	0	0	0	0.303111	0	0	0	0	0	0.269795	0	0	0
ENSG00000205358.3	0.715929	0.379618	0.258944	0	0.159338	0	0.17868	0	0.14196	0	0.242669	0.213156	0.214007	0.747598	0	0.289999	0	0	0	0.291341	0.358847	0	0.14489	0	1	0.143803	0	0.317931	0	0.341475	0.394772	0	0	0	0	0	0	0	0	0	0.454521	0.173316	0.586547
ENSG00000070808.11	0	0.442351	0	0	0.189688	0	0.211399	0	1	0.221425	0.21014	0.220662	0	0.368923	0	0.313763	0.152506	0.129734	0.204642	0.485889	0.522415	0.193034	0	0.152732	0.127974	0	0	0.171538	0	0	0	0.232769	0	0	0	0	0	0	0	0.305492	0	0.514483	0.420653
ENSG00000254838.3	0	0	0	0.888671	0	0	0	0.188715	0	0	0.336498	0	0	0	0	0	0.392624	0.31228	0	0.51196	0.341538	1	0	0	0	0.448692	0.497591	0.221269	0.265136	0.823801	0	0.300253	0	0	0.397557	0	0.40468	0	0.707669	0.33539	0.631658	0	0
ENSG00000163600.8	0	0	0	0.65829	0.216659	0.109165	0	0	0	0.125858	0	0.103811	0	0	0	0	0.118078	0	0.0956336	0.195334	0.357503	1	0.181951	0	0.203145	0	0	0.132813	0.478023	0.528322	0	0.329672	0	0	0.287766	0	0.334682	0	0.543443	0.201313	0.469702	0	0
ENSG00000145626.7	0	0	0.119232	0	0.120562	0	0.135197	0.256892	0	0.407179	0.436063	0.161283	0.62589	0	0	0	0.453922	0	0	0	0	0.557335	0.440226	0.316843	1	0.495033	0	0	0	0.258375	0	0	0	0	0.170574	0.163913	0	0.220521	0.183527	0	0	0	0.492407
ENSG00000159248.4	0	0.460067	0.144368	0.502886	0	0.323769	0.466926	0.387081	0.351879	0	0.661248	0	0.196064	0	0	0.143066	0.383204	0	0.130678	1	0.938924	0.204224	0.18329	0.383638	0	0	0	0.246341	0	0	0	0	0	0	0	0	0	0	0.385438	0	0	0	0.633048
ENSG00000204252.8	0	0.270694	0	0.629476	0.205294	0	0.167458	0.158336	0.183866	0	0.28233	0	0	0.192862	0	0	0.165053	0	0	0	0.213296	0.872582	0	0.165298	0	0	0	0.797362	0	0.515839	0	0.387487	0	0	0.470523	0.273819	0.256986	0.202484	1	0.209127	0.348831	0	0
ENSG00000105851.6	0	0.206694	0.15223	0.733505	0	0	0.235833	0	0	0	0.195708	0	0	0.269131	0	0	0.276624	0.144729	0	0	0.219861	1	0.139969	0	0.142766	0	0	0.307135	0.431705	0.622428	0.381366	0	0	0	0.464576	0.401776	0.349988	0	0.594757	0	0.804889	0	0
ENSG00000224167.1	0	0.289403	0	0	0	0.630919	0	0	1	0.253907	0.198563	0	0	0	0	0	0	0	0	0.820929	0.799774	0	0	0	0	0	0	0.807216	0.321059	0.595901	0.676734	0.363583	0.398334	0.536099	0.536096	0.293018	0	0.292235	0	0	0	0.753409	0.892136
ENSG00000271615.1	0	0	0.182533	0	0	0.188601	0	0	0.913724	0	0	0	0	0.322705	0	0	0	0	0	0	0	0.408282	0	0	0	0.166574	0	0.229458	0.862705	0.79636	0.849913	0.990319	0.920298	0.658031	0.581552	0.920589	1	0.906474	0	0	0	0	0.264731
ENSG00000206073.6	0.32371	0	0	0	0.167524	0	0	0.290007	0.149253	0.19736	0	0	0.357688	0.292904	0	0	0.680234	0	0	0	0	0.664433	0.697397	0.657665	0.585119	0	0	0.76162	0.469838	0.463191	0.415053	0	0.406118	1	0	0	0	0.227152	0	0	0	0	0
ENSG00000122585.3	0	0	1	0	0.312599	0	0	0	0.807476	0	0.333314	0.246502	0	0.386154	0	0.151062	0.170365	0.338906	0.137982	0.505395	0.445207	0.290185	0.479111	0	0.587638	0	0.516422	0	0	0	0.381886	0	0	0	0	0.282631	0	0.281933	0	0	0	0	0.221082
ENSG00000232629.4	0	0.15843	0	0.487097	0.394508	0.165945	0	0	0	0	0	0	0	0	0	0	0	0	0	0.182989	0	1	0	0.17976	0.494516	0	0	0	0.625227	0.629956	0	0.662316	0.616035	0.511692	0.530967	0.722429	0.473013	0.42298	0.959236	0	0	0	0
ENSG00000163762.2	0	0.266953	0	0	0	0	0	0.241708	0	0	0.912449	0.161621	0	0.290804	0	0	0.393199	0.156384	0.429973	0.255983	0	0	0.391717	0.45551	0	0	0	0.95254	0	0	0	0	0.580874	0.789398	0	0.226129	0.286228	0	0.395616	0.49822	0.347784	1	0
ENSG00000179008.4	0	0.630264	0	0.319356	0.187874	0	0.498652	0.516824	1	0.436855	0.17309	0	0.183328	0	0.614995	0	0.682126	0.737168	0.232381	0.289151	0.268348	0	0.170837	0.380169	0.649138	0	0	0	0	0	0	0	0	0	0	0	0	0	0	0.812063	0	0	0.472598
ENSG00000099869.6	0.351609	0.731057	0.189618	0.236942	1	0	0.21356	0	0	0.646743	0.263535	0.961086	0	0.180023	0	0.136609	0.210671	0	0.421623	0	0.145122	0.493293	0	0.395781	0	0	0.329349	0	0.207647	0	0	0	0	0	0	0.189511	0.239878	0.189004	0	0	0.182788	0	0
ENSG00000171819.4	0.374844	0.367046	0	0.378443	0	0	0.249971	0.492091	0.202746	0.319267	1	0.133422	0.52713	0.283299	0	0.134565	0.424705	0	0	0	0.14295	0	0.293736	0.343967	0.238005	0.123917	0	0	0	0	0	0	0	0.341536	0	0	0	0.251143	0	0	0	0.243224	0
ENSG00000261713.2	0.180599	0.939504	0	0	0.699262	0.594728	0	0	0	0.511191	0	0	0	0.222251	0.44723	0.691364	0.488091	1	0.858621	0	0	0.660968	0	0	0	0.447599	0	0	0	0	0	0	0	0	0.243473	0	0	0	0.790284	0.538264	0.831039	0	0
ENSG00000198502.5	0	0	0	0.609724	0	0.12059	0.132337	0	0	0.139029	0.108725	0	0.158501	0.152412	0	0	0	0	0.145968	0.283344	0.281678	1	0.10731	0	0	0	0	0.577835	0.306174	0.647296	0	0	0.218112	0	0.484577	0.21639	0.268325	0	0.880179	0.222382	0.449935	0	0
ENSG00000203972.5	0	0	0.199347	0	0	0.484433	0.164331	0	0	0	0	0.819597	0	0	0.380843	0.46327	0	0.227393	1	0	0	0.205013	0.183998	0	0.135916	0.774232	0	0.182183	0	0	0.36307	0	0	0.364516	0	0.199235	0.252187	0.531447	0.163209	0	0.822323	0	0.424613
ENSG00000249550.2	0	0.188372	0.354236	0	0	0	0	0	1	0	0.177894	0	0.259336	0.398398	0.501807	0.311207	0.213417	0.466844	0.91409	0	0	0	0.290543	0.213733	0.295881	0.326661	0	0.872496	0.287639	0	0	0	0	0	0	0	0	0	0	0.363856	0.842061	0.940972	0.884328
ENSG00000117322.12	0	0	0	0	0.194266	0	0.46463	0	0.286857	0	0.33475	0	0	0	0	0	0.293609	0	0.173905	0	0	0.271779	0	0	0	0.290295	0.233389	1	0.800089	0	0.60999	0.692492	0.821185	0	0.523287	0.732991	0.675073	0.466581	0.295724	0	0.406213	0	0
ENSG00000211890.3	0.112647	0.144133	0	0.295848	0.260754	0	0.256721	0	0	0.126454	0.184959	0	0.104741	0	0	0	0.118638	0	0	0	0.269086	1	0	0	0	0	0	0.26077	0.442072	0.230033	0	0.307746	0	0.461882	0.266995	0	0.514935	0	0.325245	0.305419	0.810933	0	0
ENSG00000143226.8	0.283191	0.749296	0	0.395337	0	0.973464	0	0	0	0.620076	0	0	0	0.453843	0	0.718361	1	0	0.43768	0	0	0.678652	0.178929	0	0	0	0.236401	0	0	0	0	0	0.363681	0	0	0	0	0	0.579427	0.756259	0.827623	0.531892	0.707871
ENSG00000145428.10	0	0	0	0	0	0.178728	0	0.511842	0	0	0.447899	0	0.347402	0	0	0	0	0	0.156574	0	0	0.244694	0	0	0	0	0	1	0.766742	0.75467	0.6216	0.713337	0.705029	0.623583	0.781963	0.574712	0.461493	0.734591	0.194799	0	0	0	0
ENSG00000201581.1	0.192513	0	0	0	0	0.187448	0.281049	0	0	0	0.169005	0.331367	0	0	0	0	0.202753	0	0	0	0	0	0	0	0	0.274117	0	0	0.514475	0.711586	0.787188	0.801318	0.867387	1	0.721324	0.510291	0.944648	0.619465	0	0.256894	0.3253	0.32495	0
ENSG00000167759.8	0.316288	0	0.148072	0	0	0.152995	0.229393	0.438149	0	0.372476	0.427188	0	0.607682	0.400324	0	0.425407	0.353956	0	1	0.168709	0	0.467972	0	0	0.594146	0.954239	0	0.388608	0	0	0	0	0	0	0	0	0	0	0.785834	0	0.479789	0	0
ENSG00000260549.1	0.709215	0.344773	0	0.238311	0.190197	0	0.545183	0	0.458469	0.224072	0	0.254438	0.794458	0	0	0	0.28746	0	0	0.214315	0	0.813219	0.382833	0.384871	1	0	0	0.859436	0	0	0	0	0	0	0.269095	0	0	0	0.560065	0	0.482353	0.866742	0
ENSG00000255399.2	0	0	0	0	0	0.21511	0.236064	0.723978	0	0.33782	0.787409	0	0	0.434346	1	0.206311	0.792581	0	0.353557	0.71714	0.781177	0.396316	0.755335	0.52736	0.873084	0	0	0.627859	0	0	0	0	0	0	0	0	0	0	0	0.294805	0.652366	0	0
ENSG00000211679.2	0	0	0	0.456654	0.164441	0	0.217766	0	0	0.314516	0	0	0	0	0	0	0.132208	0	0.107077	0.287193	0.124533	1	0	0	0	0.149109	0	0.148706	0.390973	0.599566	0.296354	0.267126	0	0.376891	0.37689	0	0.460346	0	0.471269	0.264831	0.934411	0	0
ENSG00000151617.11	0	0.17764	0	0	0	0	0	0	0	0.346423	0	0.328923	0	0	0	0.178454	0.477992	0	0	0.205176	0.189575	0.25474	0	0	0	0.338172	0	1	0.425172	0.628989	0.571748	0.472482	0.601859	0.885355	0	0.247561	0	0.333056	0.655393	0	0.238778	0.362941	0
ENSG00000141338.9	0	0.381125	0.352099	0	0.355544	0	0	0.760963	0.857347	0.528756	0.292295	0.186497	0.257771	0	0	0	0.578437	0	0.171807	0.216259	0.199815	0	0.795174	1	0.604557	0	0.453472	0.382947	0	0	0	0	0	0	0	0	0	0.260235	0.506748	0	0.251676	0	0
ENSG00000183876.8	0	0.55397	0	0	0	0	0.168989	0	0.752956	0.46181	0.306686	0.146436	0.2024	0	0	0	0.270818	0	0.134901	0.68986	0.53396	0.210825	0.137031	0.228077	0	0	0.493523	0.903069	0	0	0.373361	0	0.278522	0	0	0	0	0	0.414606	0.283973	0	1	0
ENSG00000182938.4	0.175806	0.224946	0.697185	0	0.16752	0.8955	0	0.177622	0.206261	0.26883	0.288662	0.811046	0	0	0.61854	0.884749	0.253185	0	0.718853	0	0	0	0	0	0	0.250327	0	0	0	0	0	0.37411	0	0	0	0.361494	0	0.306411	0	0.234599	1	0	0.571016
ENSG00000007216.10	0	0.327356	0	0.458616	0.377837	0	0.312484	0.216257	0.181712	0.507395	0.504567	0	0.684322	0.420824	0	0	0.366533	0	0	0	0.29132	0.610493	0.911707	0.450479	0.652456	1	0	0	0.303831	0	0	0	0	0	0	0	0	0	0.923635	0.503083	0	0	0
ENSG00000198108.3	0.143372	0.805837	0	0	0	0	0.153198	0	0.706477	0	0	0	0	0	0	0.40717	0.150998	0	0	0	0	0.191125	0	0	0.126708	0	0.164128	1	0.515255	0.292777	0	0.421583	0.252496	0	0.430456	0.532517	0.453129	0.433532	0.444452	0	0	0.810252	0
ENSG00000137033.7	0.661989	0.195188	0.272168	0.674013	0	0	0	0.811912	0	0	0.455445	0.26765	0	0	0	0.196082	0.221139	0	0.179104	0	0	0	1	0.696591	0.874765	0.180568	0.387316	0	0	0.886181	0	0	0.485028	0.497673	0	0	0	0	0.901635	0.280189	0	0.297854	0
ENSG00000162692.6	0	0	0	0.935728	0	0	0.167021	0	0	0.239016	0	0.269049	0	0	0	0	0.372688	0	0	0.167828	0.212739	0.280404	0	0.225421	0	0.222566	0.323233	1	0	0.866482	0	0.33262	0	0.370484	0.33269	0	0.392985	0.201956	0.2695	0	0.311439	0.786555	0.21363
ENSG00000225548.1	0.37814	0	0	0	0	0	0	0	0.634279	0	0	1	0	0	0.660941	0.407051	0.197849	0	0.160242	0	0	0	0	0	0.872154	0	0.215053	0	0.266658	0.618338	0	0	0.330839	0.800282	0.680095	0.796305	0.407003	0	0	0.250681	0	0.74737	0.876463
ENSG00000075673.7	0.853828	0	0	0	0.386503	0	0.498995	0.221216	0	0	0.87062	0.333657	0	0.639554	0	0	0.890426	0	0.350406	0	0	0.918732	0.677795	0.230942	1	0.260079	0	0.643982	0.416102	0.447121	0	0	0	0	0	0.283654	0	0	0.232363	0.51462	0	0	0
ENSG00000260704.1	0	0.301008	0	0	0.518088	0.229062	0.408106	0	0	0	0.510284	0.404932	0	0.883325	0	0	0.247765	0.987127	0	0	0	0.995999	0.773296	0.636486	0	0.334972	0	0.799241	0	0.480402	0	0.378162	0	0	0.557593	0.304768	0.385768	0	1	0	0	0	0
ENSG00000186136.1	0.174406	0	0.164353	0	0.166186	0.169817	0.186359	0	0.204618	0	0.153109	0	0	0.44434	0	0	0	0	0	0	0	0.232495	0.151116	0	0	0	0	0	0.969143	0.753369	0.903922	0.938324	0.804121	0.742978	0.749343	0.809131	0.811923	1	0	0	0.217926	0	0
ENSG00000117091.5	0	0	0	0.857621	0.186958	0.138965	0.152501	0.144195	0	0	0.172906	0	0.132703	0	0	0	0	0	0.12174	0.279431	0.194245	1	0	0	0.126132	0	0	0.229491	0.317544	0.698436	0	0.352878	0	0.338276	0.675557	0	0.309211	0	0.640533	0.301095	0.554033	0	0.195059
ENSG00000162891.6	0.329173	0	0	0.385593	0.263847	0	0	0.487986	0	0.724696	0.17682	0.346691	0.308107	0.247869	0	0	0.779305	0.248806	0.237389	0.295383	0	0.268501	0.836845	1	0.509469	0.173211	0.230574	0.323872	0	0	0	0	0	0	0	0	0	0.460953	0.889167	0	0	0	0
ENSG00000160539.4	0.705879	0.605839	0	0.724501	0	0	0.328781	0	1	0	0.490588	0.175488	0	0	0	0	0.199606	0	0.555422	0.536235	0.655584	0	0.226751	0.474606	0	0.162986	0	0.676392	0	0	0	0	0.333777	0	0	0	0	0	0.274909	0.252907	0.688535	0	0.347881
ENSG00000211898.3	0	0.122914	0	1	0.501704	0	0.372822	0.334082	0	0.386101	0.43822	0	0	0	0	0	0.22642	0	0	0	0.382929	0.408711	0	0.190686	0	0	0	0.485219	0.485067	0.783433	0	0	0	0.449189	0.530284	0	0	0	0	0.446174	0.359397	0	0
ENSG00000269686.1	0	0	0	0	0.206511	0	0.422575	0	0	0.632856	0	0	0	0.26671	0	0.202391	0.542107	0	0	0	0	0	0.259294	0.228592	0.392693	0.257433	0	0	0.482203	0.891037	0.511647	0.888509	0.964211	0.980137	0.513683	0.698643	1	0.970765	0	0	0	0	0
ENSG00000146678.5	0.635626	0	0	0	0	0	0.20279	0.313056	0	0	0.311613	0.636207	0.176464	0.672127	0	0	0.365467	0.347944	0.303722	0.371576	0.188275	0	0.533095	0.325419	0.506424	0.832989	0	0.224821	0.422257	0	0	0	0.334232	0	0	0	0	0	0	0	0	1	0.259381
ENSG00000168267.5	0	0	0	0	0.717111	0	0	0.819957	0	0.16458	0.21276	0	0.751216	0.456357	0	0.136913	0.627051	0.181105	0.295028	0.157414	0.145444	0.536571	0.210209	0.154637	0.465807	1	0.270439	0.173676	0	0	0	0	0	0	0	0	0	0	0.212659	0.263251	0.183194	0.151954	0
ENSG00000232018.4	0	0.462003	0.589555	0.210086	0	0.645224	0	0.516104	0.388567	0.770303	0	0.41591	0	0	0.548864	0.716541	0.185324	0	0.433458	0.538072	0.351832	0	0	0	0	0	0.774192	0	0	0	0	0	0	0	0	0	0	0	0	1	0.350603	0	0.834383
ENSG00000187510.3	0.256665	0	0	0	0	0.182239	0	0	0	0	0	0.1733	0	0.230329	0	0	0.269541	0	0.22059	0	0	0	0	0	0.387771	0.705219	0	0.657818	0.265672	0.56385	0	0.677478	0.589479	0.443614	0.750622	0.834292	0.871312	1	0.623367	0.249754	0	0	0
ENSG00000099998.13	0.197542	0.341208	0.186155	0.319964	0	0	0	0	0.231762	0	0.173419	0.340022	0	0.434142	0	0	0.415234	0.24402	0.316138	0	0	0	0.56544	0.208357	0.499669	0.234645	0	0.715192	0.375409	0.812163	0	0	0	0.468214	0	0	0	0	0.790823	0.263604	0	1	0
ENSG00000164588.4	0	0	0	0	0	0.735473	0	0	0.1245	0.489968	0	0	0	0	0	0.136953	0.938081	0.13139	0	0.941995	1	0.195498	0.175458	0.706925	0.129608	0.174198	0	0.235814	0.208169	0.299476	0	0.235741	0.338765	0	0.265819	0.336369	0	0	0.155634	0.195697	0.416778	0.151999	0
ENSG00000204983.8	0	0	0	0	0.751028	0	0	0.767166	0	0.746499	0.432199	0	0.986501	0.402944	0.454031	0	0.984477	0.780868	0	0	0	1	0.493818	0	0.978984	0	0	0.890685	0.407934	0	0	0	0	0	0	0.42053	0	0	0	0	0	0.19003	0.681443
ENSG00000010282.10	0	0.868617	0	0.744623	0.583696	0	0.316185	0.508237	0	0.456661	0.471793	0.369533	0.464353	0.358342	0	0	1	0	0.155471	0	0.180816	0.784741	0.578934	0.523985	0.571563	0	0	0	0	0	0.43029	0	0	0	0	0.236123	0	0	0	0	0	0	0
ENSG00000150275.13	0	0	0	0.312344	0	0	0	0	0.782996	0.541884	0	0	0	0.164997	0	0	0.141207	0.198241	0	0.932955	1	0.178731	0.116171	0	0.389032	0.190908	0.153485	0.285389	0	0	0.316525	0	0	0.317786	0.180752	0.173694	0.372116	0.30684	0	0	0	0.559843	0.480248
ENSG00000232759.1	0	0	0.794017	0	0	0	0	0.504714	0.271858	0	0.62997	0.353106	0	0.285159	0.882589	0.993438	0	0.983315	0.991893	0.339821	0	0.308895	0.707397	0	0.204785	0.703877	0.427431	0.274497	0	0	0	0	0	0	0	0	0	0	0	0	1	0.945752	0.316693
ENSG00000251026.1	0	0	0	0	0	0	0	0	0.383842	0	0	0.414604	0	0	0.596486	0.224939	0	0	1	0	0	0	0	0	0.80165	0	0	0.818331	0.684294	0.491877	0.568649	0.750301	0.948657	0	0.692722	0.702748	0.52186	0.637163	0	0	0	0.813949	0.757628
ENSG00000155918.3	0.531544	0	0	0	0	0	0.309449	0.160347	0.1862	0	0.260587	0.146952	0.242775	0.446035	0	0.377599	0.489476	0.196048	0	0	0	0.211567	0.340647	0.468252	0	0.302467	0	1	0.353114	0	0	0	0	0.476498	0.213959	0	0	0	0	0.521924	0	0.64776	0
ENSG00000036828.9	0.888708	0.127977	0.17845	0	1	0.219622	0.39941	0.403783	0	0	0.716329	0.127472	0.980199	0.22936	0.429413	0.313663	0	0	0	0	0	0.863479	0.295492	0.236059	0.712381	0.118391	0	0	0	0	0.325009	0	0	0	0	0	0.225751	0	0	0	0.172022	0.142688	0
ENSG00000186510.7	1	0.227681	0.167687	0	0.68449	0.398726	0.378555	0	0.151064	0.199755	0.34507	0.589633	0.227732	0.676563	0	0	0.187408	0.219811	0	0	0	0.700517	0	0	0.157261	0.153025	0	0	0	0.585706	0.420089	0	0	0	0	0.310905	0.291793	0.229908	0	0	0.222346	0	0
ENSG00000265485.1	0.439562	0.499556	0.253231	0.19524	0.155823	0	0.283686	0.26975	0.308278	0.296455	0.198118	0	0.209286	0	0.510078	0	1	0.322574	0.507739	0.540007	0.462232	0.384034	0.23447	0.172484	0	0.140631	0	0	0	0	0	0	0	0	0	0	0	0	0.281951	0	0	0	0
ENSG00000186847.5	0.596391	0	0	0	0.280614	0	0	0.167868	0.212141	0.136085	0.175924	0.154528	0.18544	0.405908	0	0.393924	0.233446	0.10861	0	0	0.120263	0	0.394158	0.542387	0.449695	0	0	1	0	0.247553	0	0	0	0	0	0	0.198787	0	0.209012	0.451389	0	0.269572	0
ENSG00000230528.3	0	0.280664	0	0	0.287343	0.213581	0.380523	0	0	0	0.192566	0	0	0	0	0	0.231019	0	0.258528	0	0	0	0	0	0.714057	0	0	0	0.542274	0.660823	0.742814	0.770791	0.506699	0.745184	0.466873	0.664536	0.825595	1	0	0.292708	0.274087	0	0.299793
ENSG00000071991.4	0.217691	0	0.565862	0	0	0.442801	0	0	0.299253	0	0	0	0	0.404434	0	0	0	0.332581	0.300461	0	0	0	0.137544	0.167434	1	0	0.495371	0.506913	0.670095	0.418224	0	0.255175	0.807712	0	0.621105	0.394815	0	0	0.307702	0	0	0	0.216957
ENSG00000147443.8	0	0	0	0.911556	0	0	0.226403	0	0.131655	0.174091	0	0.236323	0	0.258369	0	0	0.16333	0	0.182779	0.354799	0.251625	1	0	0.163572	0	0	0	0.294853	0.345048	0.790328	0	0.24929	0.358235	0	0.741338	0	0.490136	0	0.85887	0.327173	0.487793	0	0
ENSG00000249509.1	0.946344	0.803591	0	0.708862	0.698312	0	0.430259	0.250584	0	0	1	0.649309	0.535536	0.305224	0	0	0.712284	0	0	0	0	0.582453	0.618173	0.647244	0.907503	0	0	0	0.35206	0	0	0	0.572926	0	0	0.321311	0	0	0.67405	0	0	0	0
ENSG00000046774.9	0.129841	0	0.393515	0	0	0.126425	0.189554	0.131183	1	0	0.113986	0.120224	0	0	0.618194	0.368743	0	0.488629	0.380511	0.13941	0	0	0	0.222637	0.51567	0.209309	0	0	0	0	0	0	0.228666	0	0	0	0	0.167759	0.137793	0.370607	0.885042	0.936483	0.891671
ENSG00000174946.5	0	0	0	0.745955	0.143069	0.239526	0.219197	0	0.176156	0.16855	0	0	0	0	0	0	0.158132	0	0.176962	0.161211	0.148952	1	0	0	0	0.213791	0.233839	0.241431	0	0.765176	0	0	0.346834	0.510076	0.594983	0	0.325299	0.261688	0.547078	0.316761	0.334204	0	0
ENSG00000224982.2	0.149536	1	0	0.178533	0.387956	0	0.785649	0.53462	0	0.827282	0.56671	0	0.574722	0.380979	0	0	0.736785	0	0	0	0	0.268255	0.603976	0.588074	0	0	0	0.318299	0	0	0	0	0.345426	0	0	0	0	0	0.590105	0.426823	0	0	0
ENSG00000139567.8	0	0.944034	0	0	0.453626	0.228563	0	0	0.19928	0	0.385427	0	0.359081	0.685661	0	0.301662	0.528783	0.210309	0.918797	0.252038	0.319485	0.312923	0	0	0	0	0	0.984312	0	0.77265	0	0	0.739323	1	0	0.304103	0.384926	0	0.340492	0	0.396651	0	0
ENSG00000248144.1	0	0	0.18354	0	0.112939	0	0	0	0	0	0	0	0	0	0.293513	0	0	0.10619	0	0	0	0.32111	0.141806	0	0.144514	0.101928	0.184593	0	0.911269	0.878428	0.756104	0.88375	0.960619	0.877378	0.924494	1	0.839646	0.721161	0	0	0.148102	0	0
ENSG00000203507.2	0	0.45954	0	0.984449	0.44194	0	0.794756	0.294766	0.372508	0.784583	0.349514	0	0.367754	0	0	0	0.910431	0	0	0.228554	0	0.381864	0.408267	1	0.188125	0.303098	0.392658	0.342285	0	0	0	0	0.374883	0	0	0	0.349059	0	0	0.680186	0	0	0
ENSG00000177494.5	0.187278	0	0	0.951357	0.590867	0	0.200113	0	0	0	0.226888	0	0.174134	0.230471	0	0	0	0	0	0.400007	0.342439	0.78582	0.162269	0	0	0	0.21439	0.221853	0.500485	0.856213	0	0.301045	0.329819	0	0.759661	0	0.470847	0	1	0	0.839168	0.316114	0
ENSG00000259828.1	0	0	0	0	0.222791	0.227659	0.659262	0	0.468658	0	0	0.529136	0	0	0	0.556288	0.246247	0	0.19944	1	0.745556	0	0.202588	0.706343	0.843094	0	0.267659	0.276976	0.444336	0	0.551981	0	0	0.996046	0.315209	0	0	0.302091	0	0	0	0.754639	0.319554
ENSG00000145649.7	0.133119	0.123748	0	0.92323	0.208232	0	0.19434	0	0	0	0	0	0	0	0	0.124315	0	0	0	0.387518	0.266165	1	0.115343	0	0	0	0	0.253097	0.687923	0.894868	0.314268	0.391435	0	0.399675	0.810539	0	0.583111	0.171994	0.868948	0	0.553176	0	0
ENSG00000005073.5	0.171333	1	0.454343	0.328001	0	0.166825	0.297221	0	0.747152	0	0.898676	0	0	0.409003	0.424282	0.390361	0.539099	0.211644	0.242132	0.183959	0	0	0.51542	0.447113	0.310443	0.469128	0.196136	0.202963	0	0	0	0	0	0	0	0	0	0	0	0	0	0.177578	0
ENSG00000116824.4	0.118599	0	0	0.833363	0.15536	0	0	0	0	0	0.104117	0	0	0.145952	0	0	0	0.402208	0	0.384985	0.358509	1	0	0	0.144604	0	0	0.190705	0.489944	0.803199	0	0.40284	0.208867	0	0.761588	0.153645	0.513162	0.153234	0.760373	0	0.583076	0	0
ENSG00000124491.11	0.201384	0	0.169368	0	0.24087	0	0	0.238231	1	0.12278	0.179585	0.294301	0	0.240373	0	0	0	0	0.269422	0.190557	0.14886	0.230541	0	0.187541	0.133356	0	0.170339	0.395983	0	0	0	0.175815	0.252651	0	0	0	0	0	0.262339	0.257067	0.136666	0.257522	0.149483
ENSG00000188404.4	0	0.123171	0	0.831037	0	0	0.193436	0	0	0	0.217556	0	0	0	0	0	0	0.11871	0	0.363168	0.354086	1	0	0	0	0	0.206356	0.389704	0.412677	0.544753	0.312805	0.281955	0.233348	0	0.450127	0.231505	0	0	0.530439	0.237915	0.603521	0.274826	0
ENSG00000134757.4	0.0975423	0	0.126437	0	0.127777	0.155608	0.104227	0	0.137244	0	0	0.306601	0.0906963	0.420386	0	0.125351	0.140475	0	0.0832032	0.143049	0.132757	0.205603	0.0845167	0	0.222331	0.0838831	0	1	0.138458	0.293858	0.291845	0	0.171784	0.231195	0	0	0	0	0.103516	0.229259	0.217116	0	0.133313
ENSG00000235884.2	0	1	0.285395	0.298518	0	0	0.359353	0.186205	0	0.40835	0.332023	0	0.171366	0.362346	0	0.438494	0.439431	0.227665	0	0.197884	0	0.245686	0.496392	0.194392	0.224713	0.158493	0	0.558794	0	0	0	0	0	0	0	0	0.302218	0	0.267332	0.245936	0	0.988446	0.251888
ENSG00000213109.4	0.758071	0.671237	0.668099	0	0	0.330499	0.545897	0	0	0	0	1	0.265138	0.254953	0	0.492909	0	0.716316	0.847107	0.405622	0.281966	0	0.247864	0.298774	0.902938	0.55499	0.237164	0	0	0	0	0	0	0	0	0	0	0	0	0.276455	0.461136	0.214725	0
ENSG00000232109.1	0.179873	0	0.462846	0	0.558577	0	0.382661	0	0.427854	0	0	0	0	0.938097	0.445433	0.167976	0	0.526821	0.287862	0	0.178444	0.64661	0	0	0.571492	0	0.205913	0.213081	0.255325	0	0	0	0	0	0.242494	0	0.294957	0.368997	0	1	0.224758	0	0.778621
ENSG00000257588.1	0.203264	0.351093	0	0.473527	0	0	0.217195	0.205364	0.172559	0	0.724469	1	0.351165	0.338642	0	0.440434	0	0.78825	0.791709	0	0	0.270964	0	0	0	0.433649	0	0.470543	0	0	0	0	0.357973	0.865915	0	0.263328	0	0.354268	0.294837	0.477743	0	0	0
ENSG00000122188.8	0.273799	0.155739	0.217161	0.771376	0	0	0	0	0.196555	0	0.243125	0	0	0	0	0	0	0	0.142905	0.405516	0.166202	1	0.145161	0.176706	0.148061	0.144073	0	0	0.41417	0.819865	0	0.269306	0	0	0.539089	0.217039	0.274722	0.291993	0.708401	0.22356	0.494711	0.173641	0
ENSG00000226416.1	0.325418	0.887727	0.544531	0	0.827311	0	0.346431	0	0.475649	0.36286	0.488961	0.722996	0.303694	0.292027	0	0.411533	0	0.396732	0.817849	0	0	0	0.455127	0.250291	0.753943	1	0	0	0	0	0	0	0	0	0	0	0	0	0.344205	0	0.296512	0.801876	0
ENSG00000197249.8	0.122169	0	0.158359	0	0	0.118955	0	0	0	0.137144	0.485778	0.399918	0	0.203537	0.381066	0.396988	0.368701	0.109455	0.646558	0	0	0.219161	0	0.128858	0.347926	0.682834	0	1	0	0	0	0	0.215155	0	0	0	0	0	0.35274	0	0.332069	0.662359	0.224247
ENSG00000139329.4	0	0	0	0.247932	0.145856	0	0	0	0	0	0	0.288668	0.142327	0.489387	0	0.19671	0.262119	0	0.244968	0	0.151853	0	0.412275	0.220751	0	0.246755	0.17523	0.476914	0.217278	0.861981	0.361368	0.606485	0.482103	0.520011	0	0	0.251005	0.197771	0	0	0	1	0
ENSG00000248323.1	0	0	0	0.175377	0	0	0.15696	0	0	0.224618	0	0.252842	0.253777	0.180771	0.458183	0.188771	0.282873	0	0.278033	0	0	0.195818	0.175745	0.433396	0.334817	0	0.168158	0.507901	0	0	0.346785	0	0.33932	0.441028	0.198032	0	0	0	0.332932	0	0.248213	1	0
ENSG00000250432.1	0	0.200643	0	0	0	0	0	0	0.377709	0	0.313225	0	0	0.424349	0	0.440707	0.227319	0.266622	0.515273	0	0	0	0	0.227655	0	0	0	0.255686	0.67224	0.797802	0.973657	0.781274	0.805872	1	0.884992	0.813517	0.542651	0.49396	0.229057	0	0	0	0
ENSG00000186439.8	0	0	0.238354	0.294673	0.240774	0.149873	0	0.155513	0.494005	0.235369	0.223374	0.234558	0.14312	0.189423	0.732852	0.197806	0	0.368558	0.34118	0	0	0.324444	0.394614	0.162351	0.350841	0	0.176206	0.247505	0	0	0	0	0	0	0	0	0	0	0	0	0.260092	1	0.775749
ENSG00000178473.5	0.409249	0.600874	0.612693	0	0.234224	0.420949	0.431168	0.247595	0.151792	0.506104	0.156968	0.910454	0	0.455539	0	1	0.375843	0	0.540207	0	0	0	0.154925	0.188591	0.348684	0.153764	0.204686	0	0	0	0	0	0	0	0	0	0	0	0	0.553082	0.709382	0	0
ENSG00000165084.11	0	0	0	0	0	0	0	0	0.435878	0	0.166442	0	0	0	0	0	0	0	0.117188	0	0.136292	0.246456	0	0.2649	0	0	0.157273	0.50416	0.771813	1	0.813746	0.926805	0.618999	0.849967	0.721989	0.634055	0.686795	0.739058	0.360166	0	0	0	0
ENSG00000159618.11	0	0.150828	0.210314	0.310616	0.154604	0.609672	0	0	0.190358	0	0.235459	0.852412	0	0.199672	0	0	0	0	0.660792	0.57529	0.579634	0.439572	0.263317	0.233991	0.197828	1	0	0	0	0	0	0	0	0	0	0	0	0	0.800358	0.216512	0.559805	0.336536	0.388908
ENSG00000113924.7	0.164001	0	0.376335	0	0	0.21929	0.239424	0	0.328729	0	0.143974	0.209053	0	0.322435	0	0.153154	0	0.242489	0.262461	0.240513	0	0.218624	0.142101	0.17298	0.388592	0.983524	0.30252	1	0.232794	0.334902	0	0	0	0	0	0	0	0.336436	0.473521	0	0	0.936019	0.30103
ENSG00000169245.4	0	0	0	0.601875	0	0	0.150658	0	0	0.158278	0	0.24269	0	0.234901	0	0	0.148495	0.208473	0	0.206774	0	0.50685	0	0	0.124607	0.630649	0.161406	1	0.200138	0.829239	0.332861	0.226646	0	0.334187	0.423319	0	0.466864	0	0.969516	0	0.313835	0.26779	0
ENSG00000211893.3	0.121533	0	0.157534	0.196851	0.509594	0	0.177426	0	0.103174	0.319048	0.106692	0	0.155538	0	0	0	0.466408	0	0.103667	0	0	0.846245	0	0.274097	0	0.23162	0	0	0.910951	0.786234	0	0.578078	0	0	0.569313	0	0.504161	0	0.783127	0.218224	1	0	0
ENSG00000082175.10	0.27914	0	0.614217	0.181001	0	0	0	0.907776	0	0.95132	0.643481	0	0.901524	0.186569	0	0.194825	0	0.187274	0	0.264134	0	0.604066	0.859561	1	0.184845	0	0.341324	0.445893	0	0	0	0	0.350202	0	0	0.196402	0	0.195877	0.838588	0	0	0	0
ENSG00000121318.2	0	0.152166	0.212179	0	0	0	0	0	0.26085	0	0.143702	0	0	0	0	0.251392	0.280304	0.146655	0.192925	0.240057	0	0	0	0	0.144665	0	0.254933	0	0.851705	0.826478	0.826626	0.88702	0.857429	0.697328	0.774817	0.810098	0.644017	1	0	0	0.204536	0	0
ENSG00000137491.10	0.569683	0	0	0.359723	1	0.22449	0.245102	0.725796	0.142529	0.304358	0.345942	0	0.317749	0.279708	0	0	0.241785	0	0.337851	0.246216	0	0.518959	0.360357	0.177082	0.812887	0.199424	0	0.269963	0	0	0	0	0	0	0	0	0	0	0.647128	0	0	0.774641	0
ENSG00000143452.11	0.3284	0	0	0.713885	0.155457	0	0	0	0.138502	0.33181	0.772771	0.580647	0.909248	0.389462	0	0	0	0.639638	0.230564	0	0	0.803177	0	0.172079	1	0.81681	0	0.99396	0	0	0	0	0	0	0	0	0	0	0.865799	0	0	0.838376	0.545184
ENSG00000240253.1	0.93191	0.294402	0	0	0.532609	0	0.245858	0.379542	0.195332	0	0.278754	0.466495	0.566743	0.383333	0.876387	0.638662	0.331361	0.206143	1	0	0	0.8943	0	0	0	0	0.263398	0.569049	0	0	0	0	0	0	0	0	0	0	0.396708	0.307036	0.793861	0	0.495545
ENSG00000163285.7	0	0	0	0	0	0	0	0.174227	0	0.193583	0	0.262784	0	0	0	0	0	0	0.303024	0.559776	0.549879	0.491843	0	0	0	0	0	0.737832	0.460846	0.605767	0	0.7377	0.506244	0.517746	0.367036	1	0.788289	0.50214	0.690355	0	0	0.426089	0
ENSG00000241794.1	0.676925	0	0.213991	0	0.346739	0	0	0.191359	0	0.250518	0	0	0	0.640166	0	0	0.578819	0	0.117876	0.148375	0	0	0.797749	0.817312	0.122129	0	0.215219	1	0	0	0.565062	0	0	0.588698	0.294127	0.179025	0.226605	0.342968	0.146654	0.42746	0	0	0
ENSG00000126890.13	0.123533	0.158062	0.116412	0	0.161823	0	0.131999	0.171062	0.144933	0.138675	0.108448	0.157468	0	0.242872	0	0.234666	0	0.29579	0	0.282621	0.22588	0.164677	0.177121	0.130296	0.87406	0.275586	0.365719	0	0	0	0	0	0.329605	0.292798	0	0	0	0	0	0.221814	0.154358	0.290861	1
ENSG00000158825.5	0	0	0.14436	0.182895	0	0	0	0.154772	0.130049	0	0.18559	0	0.142438	0.255217	0	0	0.161338	0	0.18055	0.224658	0.248556	0.204212	0.132733	0.161577	0	0.131738	0	0.961317	0.291123	0.403594	0.458341	0.325983	0	0.363091	0.206521	0	0	0	0.367436	0.390037	0.191416	1	0.209367
ENSG00000102195.7	0.534079	0.142826	0	0.183436	0.724011	0	0.767377	0.991927	0.352899	0.172476	0.134881	0	0.854007	0	0	0	0.161815	0.392589	0.931445	0.164966	0	0.204816	0.183821	0.346516	0.253775	0	0	0.848058	0	0.50572	0	0	0	0	0	0	0	0	1	0.205025	0.191982	0	0
ENSG00000198768.6	0	0.304753	0	0	0.162104	0	0.132228	0	0.105054	0.189225	0.14992	0	0	0	0.435381	0.115562	0.178213	0	0	0	0.122763	0	0.107222	0.462909	0	0.106418	0.192725	0.554148	0.23517	0.407317	0	0.26333	0	0	0.166828	0.216213	0.202921	0.215678	0	0.406955	0.154626	1	0.169128
ENSG00000163915.3	0.186307	0.238383	0	0	0	0	0.199076	0	0	0	0.163557	0.320685	0	0.36629	0	0.286127	0.46602	0	0.158919	0	0	0	0	0	0	0	0	0.220703	0.497891	0.717854	0.761813	0.806951	0.733761	1	0.441585	0.463373	0.468406	0.70108	0.197717	0	0	0.438665	0
ENSG00000232006.3	0.514227	0.540459	0.570393	0	0	0	0	0	1	0	0	0	0	0	0	0.222323	0	0	0.280589	0.255614	0.324018	0	0	0	0.29027	0	0	0.650558	0.676335	0.486156	0	0.650396	0.792256	0.877392	0.808768	0.631046	0.598544	0.41493	0	0.317685	0	0	0.325374
ENSG00000110848.4	0.147147	0.188276	0	0.809705	0.140211	0.234742	0.157231	0	0	0.266754	0	0	0	0	0	0	0.154974	0	0.125516	0.215795	0.20027	0.942377	0	0	0.348656	0	0	1	0.20887	0.566966	0.347384	0.236535	0	0	0.559896	0	0	0.190118	0.699562	0.196356	0.497611	0.559532	0
ENSG00000167414.4	0.317416	0.215167	0	0.684543	0	0.610145	0.247326	0.430003	0.196498	0.897688	0	0.214319	0.399882	0.676092	0	0	0.243774	0	0	1	0.977958	0	0.200554	0.755597	0	0	0.360483	0	0	0	0	0	0	0.548615	0.419544	0	0.379554	0	0	0.308869	0.289221	0	0.946267
ENSG00000173452.9	0	0.46926	0.852095	0	0.383704	0	0	1	0.73392	0	0.958458	0.409926	0	0.5189	0	0	0.418588	0	0.722216	0	0	0.588896	0.931974	0.624904	0	0.18693	0.338532	0.257499	0	0	0	0	0	0	0	0.446955	0	0.445916	0.67384	0	0	0	0.468149
ENSG00000253339.1	0	0.607505	0	0	0.29728	0	0	0	0.222969	0.213342	0.312045	0.742098	0.32833	0.373642	0.470626	0.177476	0.67402	0.234762	0.304143	0.372092	0.347501	0	1	0.689924	0.947842	0.163434	0	0.225132	0	0	0	0	0	0	0	0	0	0.245546	0.81608	0	0.237469	0	0
ENSG00000133488.10	0.312927	0.212124	0	0	0	0.863977	0.520043	0.230547	0	0.540925	0.779241	0	0.349063	0	0	0.350448	0.240327	0.204442	0	1	0.780061	0.304192	0.273009	0	0.278224	0	0	0.895776	0.323908	0	0	0	0	0	0	0	0	0.468114	0.330992	0	0.28513	0.587743	0.862162
ENSG00000086696.5	0.206572	0	0	0	0	0	0.160958	0.407937	0	0	0	0.305404	0	0	0	0.23134	0.158646	0.222725	0.212881	0.161735	0	0.270224	0.515017	0.60512	0.343344	1	0.311498	0.320635	0.286266	0	0	0	0	0.357034	0.203076	0.26319	0.247011	0	0	0.354044	0	0	0.390816
ENSG00000198851.5	0.113815	0	0	0.816062	0.149093	0	0.166158	0.114991	0	0	0	0	0.105827	0	0	0	0.119869	0	0.160846	0.381904	0.362923	1	0	0	0.100586	0	0	0.183012	0.464706	0.744846	0	0.371604	0	0.269764	0.74842	0	0.405304	0.260472	0.787187	0.204365	0.634357	0	0
ENSG00000215866.3	0	0	0	0	0	0.495655	0	0.203836	1	0.226482	0	0	0	0	0	0.188408	0.345482	0.180755	0	0.924682	0.881952	0	0.241379	0.212798	0	0.1735	0	0.720027	0.628368	0	0.476296	0.429322	0.466043	0	0.429413	0.462747	0	0.500719	0	0	0	0.753932	0.842206
ENSG00000134216.14	0.375289	0.434519	0	0.719273	0.646538	0.223592	0.398359	0.55635	0	0.416289	0.967764	0	0.77181	0.548178	0	0.468874	0.783826	0	0	0	0	0.754658	1	0.815154	0.523409	0	0	0	0	0	0	0	0	0	0	0	0	0	0.71186	0	0.286934	0	0.313844
ENSG00000256188.1	0	0.176981	0.17941	0	0	0	0.203432	0.192351	0	0.291122	0.342982	0	0	0.234293	0	0	0.200511	0	0	0	0.188871	0	0.164961	0	0.314462	0	0.217946	0	0.747146	0.733563	0.44946	0.860897	0.710836	0.571606	0.593138	0.629969	0	1	0.202044	0	0.321703	0.27007	0
ENSG00000174990.3	1	0	0.968011	0	0.774544	0	0.591995	0.702894	0	0.499292	0.556639	0	0.860046	0.539532	0	0	0.585337	0.587821	0.831322	0	0.243544	0	0.917878	0.354042	0.670611	0.723428	0	0	0	0	0	0	0	0	0	0	0	0	0	0.665613	0.546439	0	0
ENSG00000196364.7	0.702364	0.153185	0	0.315469	0.494136	0	0	0	0	0	0	0.251112	0	0.857337	0	0.375445	0	0.302114	0	0	0	1	0	0	0.200918	0	0	0	0.440377	0.496437	0.558032	0.450188	0.615259	0.390576	0.390575	0.436795	0.545641	0.377123	0	0	0	0	0
ENSG00000181656.6	0	0.751145	0	0.913587	0	0	0.27865	0.640061	1	0.79493	0.324038	0.217778	0	0.238093	0	0	0.889691	0.128038	0	0	0	0.25637	0.755166	0.841852	0.174247	0	0.396181	0	0.202858	0	0	0	0	0	0	0.249696	0	0	0.277015	0.363867	0.178572	0.148121	0
ENSG00000103522.11	0.215493	0.146077	0	0.899039	0.205847	0	0.2726	0.158763	0	0.176401	0	0	0	0.34535	0	0	0	0.194112	0	0.273779	0.314192	1	0.225307	0.269445	0.191595	0	0.244731	0	0.349627	0.833688	0	0	0	0	0.680707	0	0.257679	0.273878	0.828609	0.282159	0.658331	0	0
ENSG00000153930.6	0	1	0	0	0.719772	0	0.661497	0.572635	0	0.725694	0.661626	0.173256	0.635896	0.525875	0	0.240461	0.599787	0	0	0.200905	0	0.476033	0.852568	0.784364	0.228144	0	0	0.462768	0	0	0	0.300783	0	0	0	0	0	0	0.322615	0	0	0.440567	0
ENSG00000174944.4	0	0.644252	0.232074	0.417092	0.855611	0.285619	0.48901	0.332612	0.151994	0	1	0	0.747574	0	0	0	0.188562	0.375104	0.253023	0.409609	0.290497	0.51065	0.256706	0.258202	0.15823	0	0	0	0	0	0	0	0	0.424359	0	0	0	0	0.259699	0.238914	0.356728	0	0
ENSG00000228032.1	0.828526	0.660119	0	0	0.914238	0	0.249166	0.235594	0.439587	0	0.788718	0	0.80088	0.286965	0.577452	0.737053	0.525282	0.657165	0.274832	0	0	0.631746	0	0	1	0	0	0	0.330999	0	0	0	0.538653	0	0	0	0.382378	0.406417	0	0	0.291372	0	0
ENSG00000169618.4	0	0.763091	0.283036	0.612398	0.28591	0.177969	0.601694	0.479107	0.155168	0.830191	0.554677	0	0.279596	0	0	0	0.769743	0.163756	0.463202	0	0	0	1	0.80436	0	0	0.729371	0	0	0	0	0	0.321894	0	0	0	0	0	0.193971	0.521704	0.441689	0	0
ENSG00000225930.3	0	0.580212	0	0	0	0	0.273096	0.518918	0	0	0.370898	0	0	0	0	0	0.368072	0	0	0.843973	0.34785	0	0	0.269573	0.225875	0	0.29258	0	0.683017	0.769965	0.603374	0.834468	0.804963	1	0.605775	0.713685	0.937262	0.772828	0.495409	0	0	0	0
ENSG00000246095.2	0.465971	0.599996	0.918037	0	0.39587	0	0.576754	0.853107	0.581279	0	0.77931	0.435608	0.235312	0.311441	0	0.438891	0.266535	0.646655	1	0	0	0	0.362857	0	0	0.407965	0.870557	0	0	0	0	0	0	0	0	0	0	0	0	0.533906	0.796017	0.480659	0
ENSG00000250343.1	0.753	0.222023	1	0	0.312868	0	0	0.241305	0.380601	0.365213	0.346601	0.221147	0	0.293921	0.744973	0	0	0.500388	0.60527	0.578108	0.325063	0.318386	0	0.251914	0.52084	0.385015	0.793731	0	0	0	0	0	0	0	0	0	0	0	0	0.9408	0.904985	0.247544	0
ENSG00000257008.2	0.926117	0.827771	0	0.305026	0.793381	0	0.372982	0.421434	0.299743	0.39067	0.85558	0	0.738831	0.502297	0	0	0	0.50396	1	0	0	0.728687	0.811507	0.438077	0.498226	0.363782	0	0.485748	0.362653	0	0	0	0	0	0	0	0	0	0	0	0.431707	0	0
ENSG00000142303.9	0.270283	0	0	0	0	0	0	0.229012	0.365198	0.36643	0.145187	0	0.535917	0	0	0	0.283201	0.14817	0.506709	0.17757	0	0.723179	0	0.283578	0.14616	0	0.458474	0.958253	0.234754	0.498232	0	0	0	0	0	0	0.271194	0.481572	0.320571	0.571206	0.20665	1	0
ENSG00000166473.12	0	0	0	0.625364	0.185633	0	0.28441	0.196828	0.340919	0	0.319874	0.248332	0.181142	0.383017	0.482434	0	0.205177	0	0.275318	1	0.848268	0	0.1688	0.205481	0	0.231406	0	0.649428	0	0.397827	0.459919	0	0	0	0.353117	0	0.319459	0.399648	0	0	0	0.895928	0
ENSG00000237523.1	0.858068	0	0	0.26271	0.288246	0	0.235122	0.222315	0	0	0	0	0	0.27079	0	0.282774	0.423735	0.197141	0	0.38337	0.218292	0.394735	0	0.232089	1	0.984211	0	0.702659	0	0	0.519474	0	0	0.747525	0	0.285063	0	0	0.841016	0.293628	0.274949	0.937848	0.300735
ENSG00000249736.1	0.275548	0	0	0	0	0	0.29334	0	0.378786	0	0	0.186049	0	0	0.706943	0.258217	0	0.180021	0.171394	0	0.199335	0	0	0	0	0	0.370644	0	0.570831	0.903022	1	0.746672	0.79136	0.786181	0.665333	0.413159	0.557673	0.259611	0	0	0.251072	0.208257	0.368819
ENSG00000019186.5	0	0.285729	0.28946	0	0.815382	0	0	0.742518	0.189578	0.718648	0.904369	0	0.207638	0.274813	0	0	0.955101	0	0	0	0.221536	0.297688	0.905819	0.322048	0.197356	0.19204	0	1	0.424381	0	0.527192	0	0	0	0	0	0.366186	0.458105	0.917627	0	0	0.52579	0
ENSG00000228697.1	0.254171	0	0	0	0	0	0	0	0.405036	0	0	0.387322	0	0	0.7928	0.237359	0	0	0	0.49764	0.5082	0	0.220229	0	0.371126	0	0.395848	0.588388	0.820718	0.669639	0	0.893142	0.884702	0	0.540982	0.329277	1	0.859617	0	0	0.429486	0.263437	0.609234
ENSG00000099715.10	0	0	0	0	0.158634	0	0	0	0	0.437046	0	0	0	0	0	0	0.649222	0	0.196215	0.456308	0.503249	0	0.270181	0.513965	0	0	0	0	0.923002	0.863171	0.963766	0.990539	1	0.732385	0.836656	0.922598	0.272996	0.215099	0.467123	0	0	0	0.227533
ENSG00000198822.6	0	0	0.232623	1	0	0.239965	0.191762	0.24851	0.465109	0	0.157548	0.308903	0.166867	0.220853	0	0.340911	0.307313	0.221687	0.253622	0.948026	0.952453	0.32194	0	0.189288	0.158604	0.154332	0	0.341208	0	0	0	0.288482	0	0	0	0.313559	0	0.500137	0	0	0.224244	0	0.46561
ENSG00000161944.12	0.716714	0	0.552345	0	0.677707	0.671425	0	0	0	0	0.522109	0.414316	0	1	0.596071	0.698173	0.505961	0.899945	0.68156	0	0.23879	0.791039	0.208561	0	0	0.984556	0	0	0	0	0	0	0	0	0	0.494937	0	0.63672	0	0.3212	0.757108	0	0
ENSG00000121297.6	0	0	0.234973	0.353496	0.891247	0	0	0.735066	0	0	0.133211	0	0.194197	0	0	0	1	0.187442	0	0.429327	0.362471	0.411095	0	0	0	0.130491	0.565843	0.732214	0	0.457135	0	0	0	0.515492	0.322966	0	0.248824	0	0.520423	0.935031	0.256404	0.157272	0
ENSG00000231486.3	0.126441	0.117539	0	0.385445	0.347306	0	0.39377	0	0	0.257157	0.245195	0	0	0	0	0	0	0	0	0.334366	0.347997	0.788719	0	0	0	0	0	0.403764	0.607879	0.380918	0	0.533794	0	0.379623	0.324537	0	0.377447	0	0.592056	0.426662	1	0	0
ENSG00000235902.1	0	0.622822	0.212136	0	0.214501	0.219189	0.240539	0	0.191106	1	0	0.456403	0	0	0	0	0.646488	0	0.63741	0.330133	0.411617	0	0.755263	0.81722	0.466394	0	0	0	0.319539	0	0.673529	0	0	0	0.303481	0.462876	0	0.627353	0.649965	0	0.791186	0	0
ENSG00000181072.7	0.236939	0.829951	0.793842	0	0.370631	0	0	0	0.377575	0	0.613316	0	0	0	0	0	0	0	0.379187	0	0	0.425047	0	0	0	0	0.95324	0.548497	0.336327	1	0.559364	0.504198	0.788493	0.711378	0.319426	0	0.388533	0	0.568312	0.316176	0	0	0.880632
ENSG00000162670.7	0	0	0	0.147239	0	0	0.131777	0	0.794014	0	0	0	0	0	0	0.158484	0	0	0.145351	0	0	0	0	0.211463	0.108991	0	0	0.146093	0.909099	0.791275	0.876167	0.994875	1	0.685936	0.909097	0.950897	0.877797	0.824545	0	0.221441	0	0.438167	0.16855
ENSG00000227455.2	0.294761	0	0.493232	0	0.716491	0.948343	0.457268	0.657797	0	0.24129	0.188696	0.369975	0	0.604083	0	0.200726	0.762318	0.394071	0	0	0	0.786662	0.646614	0.689657	0.189961	0	0.517478	0	0	0	0	0	0	0	0	0	0	0	1	0.640623	0.610855	0	0
ENSG00000152208.7	0	0.51927	0.251549	0.378432	0.254103	0.494268	0	0	0.410222	0	0	0	0	0	1	0.308582	0.171084	0	0.866457	0.496727	0.459161	0	0.348668	0.4395	0.268312	0	0.480916	0.261206	0	0	0.383498	0	0	0	0.218997	0	0	0	0	0	0	0.830204	0.603757
ENSG00000120949.10	0	0	0	0.598127	0.177548	0	0.323238	0	0.218608	0.20917	0.335678	0	0.238465	0.229304	0	0	0.268342	0.166939	0	0.200062	0	1	0.331899	0.359275	0.227186	0	0	0.22073	0	0.561341	0.439888	0	0	0	0.396588	0	0.305545	0	0.610683	0.474416	0.232826	0.514015	0
ENSG00000230987.2	0	0	0	0	0	0	0.117633	0	0.154897	0	0	0.101934	0	0	0.343384	0.141474	0.115944	0	0.0939051	0.118202	0	0	0	0	0.260849	0.0946725	0	0.287419	0.821666	0.994473	1	0.876716	0.971677	0.85603	0.780477	0.755311	0.825469	0.790651	0	0	0	0.418616	0
ENSG00000007264.9	0	0.140749	0	0.447785	0.314345	0.965811	0	0	0.627017	0.487256	0	0.193001	0	0	0.374944	0	0.509496	0	0.744308	0	0	0.596056	0	0	0.133811	0.130206	0.279292	0.714889	0.452173	0.654029	0	0	0	0	0.435436	0	0.248281	0	0.380934	0	0	0	1
ENSG00000231121.2	0	0.226716	0.466882	0	0.319482	0	0.356049	0.453083	0.207045	0	0.29547	0.310883	0	0	0	0.313417	0	0	0	0	0.331935	0	0	0	0	0	0.279193	0	0.856905	0.642544	0.825898	0.796288	0.848905	1	0.828529	0.931971	0.839793	0.842784	0	0	0.485934	0	0
ENSG00000086205.12	0.806946	0.147533	0	0	0.306694	0	0	0.219768	0	0	0	0	0.390916	0.312024	0	0.324052	0	0	0	0.170402	0	0.646589	0.257563	0	0.834827	1	0.181681	0.857085	0.392347	0	0.374673	0	0.499852	0	0.287667	0.480806	0.260247	0.276607	0.706548	0	0	0	0
ENSG00000127588.4	0.147383	0.188579	0	0	0.140437	0.143506	0.28737	0	0.12512	0	0.129386	0.136467	0.188621	0.181375	0	0	0	0	0.235867	0	0	0	0.127702	0	0	0	0.271866	0	0.688867	0.662364	0.721935	0.583953	0.490468	1	0.459169	0.75834	0.741061	0.389865	0	0.196671	0	0.152756	0
ENSG00000167210.12	0.814405	0	0	0.681224	0.495104	0.324257	0	0.182111	1	0	0.218372	0.166898	0	0.544553	0	0.231636	0.259583	0.16149	0.288463	0.904271	0.826945	0	0.81932	0.75138	0.51333	0	0.33249	0	0	0	0	0	0	0	0	0	0	0	0.191287	0.240527	0	0.186819	0.432047
ENSG00000154646.4	0	0.266019	0.195923	0	0.431643	0	0	0.210055	0.459101	0.233391	0.403175	0	0.512104	0.408755	0	0	0	1	0	0.50324	0.282965	0.642653	0.337411	0.21929	0	0.335153	0.238005	0	0	0	0	0	0.48026	0	0.280287	0	0	0	0	0.373315	0.787785	0.659453	0.381621
ENSG00000227502.2	0	0	0.337509	0	0.275785	0	0.257387	0	0	0.197916	0	0.432889	0	0.293729	0	0	0	0	0.489835	0.189298	0.174904	0	0.210934	0.302308	0.635736	1	0.325217	0.518545	0	0.360029	0.416222	0	0	0	0.237684	0.228403	0	0.403486	0.655608	0	0	0.500625	0.24096
ENSG00000243466.1	0	0	0.113986	0.38828	0.332245	0	0.447149	0	0	0.219278	0.372475	0	0	0	0	0	0	0	0.103177	0	0.350304	0.512106	0.144716	0	0.106899	0.245048	0	0.41094	0.520662	0.497301	0	0	0	0.620516	0.286694	0	0.416503	0	0.440727	0.426723	1	0	0
ENSG00000161055.3	0.337639	0.289727	0	0.200263	0.348244	0	0	0	0.142399	0.188297	0.409295	0.462781	0	0.279453	0	0.215558	0.494386	0	1	0	0	0.660335	0.405247	0.588285	0.447594	0	0	0.70826	0	0.342531	0	0	0.387469	0	0	0	0	0	0.83514	0.223831	0.334209	0	0
ENSG00000183166.6	0	0.127767	0	0	0.356581	0.133827	0	0.190324	0.753124	0	0	0	0	0.169142	0.34036	0.176627	0.821165	0.203221	0.16199	0.966472	1	0.183221	0.223056	0.144968	0	0.118196	0	0.292557	0.195096	0	0	0	0	0	0	0.178057	0.22538	0	0.649564	0.494397	0.419677	0.285079	0.187846
ENSG00000229953.1	0.851896	0.514085	0.544472	0	0.18153	0	0.434171	0	0.303588	0	0.167246	0.7524	0	0.234448	0	0.29258	0.366866	0.783339	1	0	0	0	0.227929	0.20094	0.481883	0.872948	0	0.225681	0	0	0.449755	0	0	0	0	0	0	0	0.202177	0.25422	0.73955	0.395149	0
ENSG00000170214.3	0.59989	0	0	0.592972	0.776827	0	0	0.500522	0.506386	0.404531	0.546634	0	0.818584	0.479606	0	0	0	0	0	0	0	0	0.703593	0.676048	0.743769	0.275097	0.195357	0.324457	0	0	0	0.274319	0	0	0	0	0.279836	0	0.386781	0	0	1	0.233233
ENSG00000260763.1	0	0	0	0	0	0	0	0	1	0	0	0	0	0	0.971	0.484269	0.490918	0	0.608595	0	0	0	0	0	0.865824	0	0	0.696628	0.484469	0.839106	0.762743	0.832342	0.748389	0	0.604231	0.900032	0.907823	0.972614	0	0.340183	0.507936	0	0.772917
ENSG00000131142.9	0.25304	0.236095	0	0	0.175823	0.294362	0.197165	0.255513	0	0	0	0.170852	0	0	0	0	0.439952	0	0.260768	0.198118	0.299389	0.245977	0.328673	0	0	0.158681	0.38157	0	0.350662	0.992513	0	0.542575	0	0	1	0.322395	0.63537	0.45795	0.19582	0.331322	0.445898	0	0
ENSG00000211949.2	0	0	0	0.658969	0.653434	0	0.694124	0	0	0	0.604866	0	0	0	0	0.121785	0.137347	0	0.153702	0.191251	0.655942	1	0	0	0	0	0	0.740819	0.743078	0.266307	0	0	0	0.919517	0.277567	0	0.412162	0	0.489587	0.730586	0.965033	0	0.178234
ENSG00000230519.2	0	0	0	0.30991	0	0	0	0	0	0	0.227878	0	0	0.619655	0	0.242407	0.373826	0.383804	0	0.452249	0.474635	0	0	0	0.379018	0.223226	0.536779	0	0	0.911839	0.879028	0.881687	0.863825	0.615247	0	0.336279	1	0.5325	0	0.802937	0.324348	0.269038	0.476461
ENSG00000244694.3	0.254257	0	0.788638	0	0.203799	0	0.166238	0	0.874332	0	0.402709	1	0	0	0	0.19993	0	0	0.854833	0	0	0.207393	0	0.164094	0.281894	0.385582	0.431291	0	0.220836	0	0	0.331061	0	0.528524	0	0.201548	0	0.201009	0.661317	0.207604	0.732783	0	0.545705
ENSG00000249948.1	0	0.69441	0.435307	0	0	1	0.226102	0.76425	0	0.835111	0.185761	0	0	0	0	0	0.444786	0.540681	0	0	0	0.496921	0.582479	0.653258	0	0.508302	0.844387	0.250665	0	0	0	0	0	0	0.285266	0	0	0.368797	0.715483	0.282364	0.357552	0.219314	0.289198
ENSG00000125726.6	0	0	0	0.438187	0.283403	0	0.14586	0	0.160152	0	0	0	0.126925	0.167988	0	0.175422	0	0	0	0.237828	0.185786	0.55015	0	0	0	0	0	0.91276	0.612661	0.504564	0.501578	0.219429	0	0.323545	0.534097	0.313094	0	0.176369	0.454646	0.245108	0.461624	1	0
ENSG00000167207.7	0	0.361751	0	0.800607	0	0.203924	0	0	0.177798	0	0	0.31915	0.194735	0	0	0	0.220574	0	0.295979	0.713391	0.697912	0.766501	0.300287	0	0.305805	0.298211	0.239754	1	0	0.806964	0	0.44567	0.368839	0	0.537557	0	0.343432	0	0.7373	0	0.69293	0	0
ENSG00000120156.16	0	0	0.167634	1	0	0	0.259697	0	0.802505	0	0.576624	0.164712	0.165403	0	0.554861	0	0.304616	0.326134	0.312588	0.260878	0.404583	0.237136	0.154133	0	0	0	0	0.486102	0	0	0	0.28595	0.522221	0	0	0.310808	0.385403	0.364923	0.188782	0	0.222276	0.772438	0
ENSG00000182103.3	0	1	0.837992	0	0	0	0.355739	0.231556	0.369254	0.187715	0.40803	0.254819	0.214006	0	0	0	0.599912	0	0.611753	0	0	0.299975	0.200063	0.176374	0.244163	0.437472	0.308455	0.53398	0	0	0.39477	0	0	0	0	0.216631	0	0	0.28831	0	0.208945	0.173315	0.228541
ENSG00000163424.4	0.29195	0	0.40755	0.344829	0.829549	0	0.415101	0	0.249773	0	0.697968	0.503193	0.602774	0.418559	0.749025	0.57638	0	0.190737	0.3741	0	0	0.381911	0.598009	0.480144	0.723056	0.183081	0.243713	0	0	0	0	0	0	0	0	0	0	0	1	0.382269	0	0	0
ENSG00000144649.4	0	0.244256	0	0	0.250068	0	0.372214	0	1	0.346067	0.313442	0	0	0	0	0	0.828283	0.804084	0.224992	0.204966	0	0.673023	0.273708	0.275303	0.16871	0.271816	0.581002	0.770053	0	0.389827	0.45067	0	0	0.452466	0	0.247307	0	0.332714	0.635805	0	0	0	0
ENSG00000167617.2	0	0.235267	0	0.219527	0.551369	0	0.268434	0	0.156097	0	0	0.280197	0.235319	0.438937	0	0.236293	0.264802	0	0.423899	0	0	0.660985	0	0	0.400976	0.158124	0	1	0	0.48443	0	0.391274	0.323821	0.783305	0.247885	0	0.301514	0.237568	0	0.245363	0	0.473595	0
ENSG00000162009.7	0.313331	1	0	0	0.539799	0.751369	0.204862	0	0	0.729577	0	0	0	0	0.67454	0.971013	0.328307	0.614524	0.777653	0	0	0.872843	0	0	0	0.524958	0.219477	0	0	0.391512	0	0	0	0	0	0	0.314387	0.334152	0.903343	0.67637	0.991852	0	0
ENSG00000109193.6	0	1	0.200824	0.277869	0.123574	0.2333	0.426922	0.240927	0	0.738555	0	0.329373	0	0.216061	0	0.295477	0.845984	0	0.260974	0.19019	0	0.329932	0.458637	0.810059	0.252905	0	0	0.246571	0	0	0	0	0	0.307385	0	0	0.212661	0.226031	0.137629	0	0	0	0.177246
ENSG00000124882.3	0.183597	0	0.105865	0.18196	0	0	0	0.283844	0.211777	0.171783	0.184455	0.342275	0	0.138249	0.395248	0.10491	0.118315	0	0	0.16475	0	0.236794	0.215463	0.118491	0.136973	0	0	0.542091	0.277723	0	0.506771	0	0.259503	0.381642	0	0.145536	0	0.278812	0.11922	0	0	1	0
ENSG00000166961.10	0.10717	0	0.363223	0	0.167641	0.226492	0.208962	0.108278	0.125735	0	0.175967	0.0992323	0	0.131887	0.452925	0.185859	0.15434	0.432898	0.896835	0	0	0.398803	0.250089	0	0.177015	0.1273	0	0.20376	0.152125	0	0.253008	0	0	0	0.14448	0	0	0	0.398523	0.192434	1	0	0.196715
ENSG00000155307.13	0	0	0	0.76423	0.115545	0.11807	0.129571	0	0	0.185423	0.106453	0	0	0	0.300286	0	0	0	0	0.237416	0.260221	1	0.173863	0.207924	0	0	0	0.23055	0.500938	0.679395	0	0.356564	0	0.36407	0.571041	0	0.456399	0	0.727151	0.255821	0.508016	0.28551	0
ENSG00000261502.2	0.348945	0	0.529427	0	0	0	0	0	0.160888	0.419903	0	0	0.289903	0.233224	0	0.176981	0	0	0.223363	0	0	0	0	0	0.449047	0	0	0	0.506465	0.947524	0.875874	1	0.819846	0.69845	0.403369	0.529206	0.565736	0.936707	0	0	0.377602	0.359944	0.259015
ENSG00000186188.6	0	0.846945	0	0	0.270794	0.168559	0	0	0.326345	0.313829	0.356707	1	0	0.694508	0.539972	0.562534	0.296442	0	0.909642	0.185872	0	0.230773	0.556482	0.249657	0.152993	0.594445	0	0.205074	0	0	0	0.278277	0	0	0	0	0	0	0.251105	0.231007	0.385328	0.179425	0
ENSG00000254877.1	1	0.763249	0.805176	0	0.737478	0.268609	0.665234	0.278717	0	0	0.75	0.520246	0.626382	0.339491	0	0.354515	0.579875	0.577969	0.235313	0	0	0	0.925552	0.746372	0.840903	0	0.508871	0	0	0	0	0.44345	0	0	0	0.56724	0	0	0.292762	0	0	0	0
ENSG00000235999.1	0.20399	0.483626	0	0.330409	0.611696	0	0.575178	0	0.32507	0.228994	0.462529	0.461649	0	0.251037	0	0.353768	0	0.251986	0.798442	0.219023	0	0.803056	0.17675	0	0	0.687818	0.233521	0.836452	0	0	0	0	0	0	0.434176	0	0	0	0.462342	0	0.344693	1	0
ENSG00000101842.9	0.264349	0	0	0	0.183681	0	0	0	1	0	0.498977	0	0.520262	0.378989	0.477361	0.180016	0.277611	0.353413	0.758137	0	0	0.345806	0.230629	0.434752	0.439377	0	0.220672	0.600594	0.47655	0.393643	0	0	0	0	0	0	0	0	0.27961	0.34613	0	0.273449	0.35383
ENSG00000186810.7	0	0	0	0.871398	0.214681	0	0.239252	0.165576	0	0.183971	0.198545	0	0.283129	0.20168	0	0.251688	0.236015	0	0	0.175961	0.223048	1	0	0.172856	0.144835	0	0	0.194139	0.36463	0.605761	0	0.348738	0	0	0.542655	0.21231	0.268736	0.211742	0.741238	0	0.396029	0.364429	0
ENSG00000251138.2	0.326428	0	0	0.323519	0.190322	0	0	0	0	0	0	0.184942	0	0	0.623011	0	0	0	0.23541	0	0.198149	0.266262	0	0	0.939437	1	0	0.321172	0	0.526227	0.597608	0.425033	0.35176	0.599684	0.425123	0.458124	0.327529	0.495717	0	0.266533	0	0.847112	0.430174
ENSG00000166862.6	0.906917	0	0.164238	0	0.541221	0.678621	0.59186	1	0.751161	0.266503	0.595161	0	0.354583	0.21448	0.613187	0.162757	0.610693	0.384239	0.246304	0	0	0.762108	0	0	0	0	0	0	0.247391	0	0	0	0.306936	0	0	0	0.285792	0	0	0.367685	0.294498	0	0
ENSG00000156395.8	0.648556	1	0.979055	0	0.670536	0.279969	0	0.345383	0.993247	0	0.493572	0	0.533437	0	0	0	0	0.671124	0	0.224812	0.284972	0.375611	0	0	0	0	0.921213	0.844614	0	0	0.494307	0.336575	0	0	0	0	0	0.429529	0.361004	0	0.417183	0	0.890778
ENSG00000128383.8	0.630458	0	0.146688	0.252128	0.274775	0	0.331151	0	0.132147	0	0.136652	0.144131	0.294604	0.541841	0	0.145365	0.587146	0	0.183462	0.167132	0.154423	0	0.578366	0.666278	0.322503	0	0	1	0	0.31787	0	0	0.274137	0	0.209852	0	0	0	0.352803	0.613159	0	0	0.212744
ENSG00000267057.1	0.675141	0.491097	0.401895	0	0	0	0	0	0.220329	0	0	0.24031	0	0	0	0.398586	0	0	0.674971	0	0	0	0	0	0	0	0.478742	0.600803	0.577448	1	0.878886	0.709036	0.692478	0.881689	0.939583	0.533656	0.562294	0.45234	0	0	0.627173	0	0.716566
ENSG00000254399.2	0.488345	0.246553	1	0	0.688097	0	0	0.36727	0	0	0.232838	0.626884	0.405716	0.675723	0.656795	0.913352	0.279332	0.839138	0.587887	0	0	0	0.697678	0.382495	0.387267	0.91862	0.548462	0	0	0	0	0	0	0	0	0	0.574624	0.342679	0.909642	0	0	0	0
ENSG00000138741.6	0	0.495048	0.400868	0.718273	0.799474	0	0.552975	0.88671	1	0.508083	0.734542	0.432453	0	0	0	0	0.330245	0	0	0	0	0.753608	0.668053	0.676573	0.334832	0.272385	0.262511	0.530847	0	0	0	0	0	0	0	0	0	0	0.519739	0	0	0.509928	0.313408
ENSG00000112539.9	0.59616	0	0.197639	0	1	0	0.505744	0.389624	0	0	0.511757	0.549057	0	0.67053	0.737888	0.743558	0	0	0.570952	0	0	0.442071	0	0	0	0	0	0.596042	0.297702	0	0	0	0	0.629682	0.497096	0.366439	0	0	0.952169	0	0.72361	0	0.544133
ENSG00000222047.4	0.572986	0.192427	0.195069	0	0.3238	0	0.221187	0.209139	0	0.232374	0	0.191668	0.509873	0.454931	0	0.529078	0.594476	0	0	0.303573	0	0	0.737743	0.774341	0.428871	0.245881	0.236967	0.565658	0.293831	0	0	0	0	0	0	0	0	0.267451	0.401244	0.436706	0	1	0
ENSG00000182578.9	0.281074	0	0.193148	0.244706	0.195302	0.199569	0.35556	0	0	0	0.179934	0.189781	0.313531	0	0	0.191405	0.295175	0.183631	0.989969	0	0.203333	0.432025	0.177592	0	0.249903	0.631354	0.234634	0.602829	0	0	0	0.436153	0	0	0	0.421445	0.515307	0.264817	0	0	0.256107	1	0.280126
ENSG00000224675.1	0	0.408081	0.222639	0	0	0	0	0	0	0	0	0.301159	0	0	0	0.409728	0	0.291845	0.201527	0.253669	0.321551	0	0.204708	0.34072	0	0.567533	0.27046	0	0.525659	0.829927	0	0.69471	0.85398	0.709334	0.870711	0.626243	0.782298	1	0	0	0.525876	0	0.50883
ENSG00000269155.1	0.547232	0.402384	0.153973	0	0	0.260656	0.584602	0.226255	0.643946	0	0	0.576317	0	0.272213	0.574861	0.722927	0.172082	0.146387	0.3463	1	0.877434	0	0	0	0	0	0.187044	0.533588	0	0	0	0	0	0	0	0	0	0	0.173397	0.384027	0.886296	0.169347	0.29991
ENSG00000258053.1	0	0	0	0	0	0	0	0	0.529778	0	0	0.746933	0	0	0.673235	0.201562	0	0	0.345419	0	0	0	0	0	0.676846	0.437265	0.638989	0.410368	0.410181	0.932341	0.973657	0.589661	0.679794	1	0.927359	0.813517	0.599043	0.628494	0	0.288019	0	0	0
ENSG00000271856.1	0.75336	0.184975	0.887245	0.426345	0.31126	0.391636	0.290495	0	0	0.223374	0.288765	0	0	0.391212	0	0.185822	0.340741	1	0.458737	0.346682	0.270821	0.715308	0.172412	0.341194	0	0	0.22779	0.851379	0	0	0	0	0	0	0	0	0	0	0	0	0.396467	0.412725	0.365242
ENSG00000184730.6	0.323038	0.163094	0	0.861031	0.229827	0.170829	0.304356	0.325936	0.205838	0	0.212553	0.377546	0	0.215909	0	0.163841	0	0	0	0	0	1	0.393727	0.300834	0	0.249814	0	0.282112	0.333418	0.676002	0	0	0	0	0.609988	0.227289	0.287696	0	0.733764	0	0.452296	0.181841	0
ENSG00000100362.8	1	0	0	0.474561	0.496326	0.404888	0.45699	0.97665	0.25424	0.673471	0.262222	0	0.428471	0.669525	0	0	0.309421	0.976216	0.529539	0	0	0.240876	0.216184	0	0	0	0.882743	0.290551	0	0	0	0	0	0	0	0	0	0	0.262098	0.649973	0.225782	0	0.33167
ENSG00000160654.5	0	0	0.1184	0.758481	0.221787	0.168	0.21796	0	0	0.141043	0	0	0.116824	0.366995	0	0.256542	0	0	0	0.365752	0.285758	1	0.180146	0	0	0	0	0.238881	0.356939	0.717739	0	0.310653	0.221271	0	0.709575	0	0.397094	0	0.717618	0	0.530513	0	0.419856
ENSG00000170893.3	0.232444	0.71939	0	0.202369	0.265141	0.432257	0.181117	0.279599	0.143896	0	1	0.156946	0.490174	0.80255	0	0.40328	0.499585	0	0.451425	0	0	0.357279	0.538391	0.38228	0	0	0	0	0	0	0	0	0	0	0	0	0	0.295422	0.179881	0.711627	0.337723	0	0.857384
ENSG00000005381.6	0	0.719971	0.195583	0.545085	0.197764	0.85579	0.566871	0.342356	0.673477	0.232986	1	0	0.317484	0	0	0	0.218585	0	0.332148	0.587222	0.672191	0.562285	0.248311	0.355876	0	0	0	0.780767	0	0	0	0	0	0	0	0	0	0	0.35784	0.437856	0.259335	0	0.283657
ENSG00000264015.1	0.673307	0	0.66825	0	0.255904	0	0.392073	0	0.616854	0.301481	0.713191	0.758166	0	0	0.83769	0.663686	0	0.449001	0.508323	0	0	0	0	0	0	0	0.857385	0.431842	0.510378	0.548424	0	0.571493	0	0	0.806322	0.840858	0	0	0	1	0.535099	0	0
ENSG00000142698.10	0.410986	0	0.192406	0.243766	0.66314	0.198803	0.575699	0.648081	1	0	0.963229	0	0.312327	0.251264	0	0	0.486816	0.374328	0.502948	0	0	0.430366	0.391597	0.215353	0.602873	0	0	0	0	0	0	0	0	0.483936	0	0.264508	0	0.355855	0.572886	0.272455	0	0	0
ENSG00000143631.10	0	0.219845	0.222863	0	0.225348	0	0	0	0	0.690583	0.695148	0.218978	0	0.291039	0	0	0	0.349678	0.378478	0.253924	0.234615	0.816284	0.700461	0.69776	0	0	0.678858	0.380279	0.449437	0	0	0.38016	0.416496	0	0	0	0.387806	0	1	0.315584	0	0.721546	0.323223
ENSG00000165621.4	0.893212	0	0.746424	0.485886	0.285841	0	0.934214	0	0.736304	0	0.54042	0	0	0.369165	0	0.766725	0	0	0.480076	0	0	0.855593	0.902431	0	0.683751	0	0.831609	1	0	0.612581	0	0	0	0.711013	0.543736	0.388622	0	0.836	0	0	0.597697	0	0
ENSG00000170373.4	0.187169	0	0	0.223463	0.361698	0.250269	0.199996	0	0.158895	0	0.405986	0.832475	0	0.54671	0.712907	0.240529	0	0.968213	0.993508	0.274489	0.185681	0	0	0	0	0	0	0	0	1	0.441868	0	0.622867	0	0.252329	0	0	0.326215	0.271491	0	0.233873	0.826701	0.781329
ENSG00000253333.1	0	0	1	0	0.73353	0.871961	0	0	0	0.279985	0	0	0	0	0.617639	0.616364	0.594678	0	0	0	0	0	0	0	0	0	0.940409	0	0.805356	0.657105	0.588815	0.530744	0.830006	0.59116	0.64017	0.780903	0.627064	0.511653	0	0.447844	0	0.353806	0
ENSG00000101405.3	0.507103	0.166389	0.122545	1	0.67826	0.255943	0.253555	0.622275	0.152568	0.14598	0.114161	0	0.30836	0.80265	0	0	0.373458	0.311373	0	0.139624	0	0	0	0	0.32893	0	0.148866	0	0.184589	0.456808	0.44037	0	0	0.308223	0	0.168467	0.28174	0	0.138005	0	0	0	0
ENSG00000137975.7	0.491667	0	0.214504	0	0.29818	0.304364	0	0.229977	0	0	0	0	0.211649	0	0	0.29252	0.542728	0	0.194163	0.2444	0	0.303439	1	0.86693	0.201169	0	0	0.846033	0.323107	0.685747	0.537377	0.365902	0	0.539518	0	0.294887	0.572285	0.294098	0	0	0	0.384217	0.3111
ENSG00000180644.6	0	0	0	1	0.230342	0	0.2776	0.131837	0.153093	0.146483	0.158088	0	0	0.217397	0	0	0.187922	0	0	0.522094	0.325171	0.748656	0	0	0.159101	0	0.149379	0.154579	0.550827	0.879834	0	0.383699	0	0.510559	0.754577	0	0.328069	0	0.781337	0.174127	0.542244	0	0
ENSG00000080573.6	0	0	0	0.608332	0	0	0	0	0	0	0	0.429367	0	0.487721	0	0	0.534207	0.133407	0	0.340666	0.297725	0.378821	0	0	0	0.345459	0	1	0.282978	0.744478	0	0.437849	0.437134	0.704829	0	0.306178	0.244174	0	0.390366	0.198701	0.404737	0.422818	0
ENSG00000256980.4	0.39968	0.22734	0	0.396118	0	0.238123	0	0.338651	0.286923	0.274535	0	0	0	0.537471	0	0.31428	0.418783	0	0.208607	0.262581	0	0.438715	0	0.35269	0.533315	0	0	0.84559	0.544127	0	1	0.79848	0	0	0	0.316824	0.772927	0.426238	0	0.62267	0	0.952319	0
ENSG00000153246.7	0	0.518787	0	0.446058	0	0.474468	0	0.301501	0	0.68737	0.334409	0	0.24826	0	0.570997	0.450479	0.170925	0.414691	0.740736	0	0	0	0.464545	0.171179	0.353917	0	0.185787	1	0	0.331414	0	0.345354	0	0	0.218793	0	0	0	0.314584	0	0	0.786003	0
ENSG00000187550.4	0	1	0	0.482908	0	0	0.447288	0.254314	0	0.87181	0.277744	0.826256	0.143351	0	0.381787	0	0.29689	0.138127	0.675834	0.471433	0.412002	0.205521	0.553595	0.806769	0	0.219523	0.176491	0	0	0	0	0	0	0	0.207845	0.199729	0	0	0.163614	0	0.260513	0.260233	0
ENSG00000124102.4	0.861727	0	0	0	0	0.140966	0.154697	0.146271	0	0	0.175395	0.134052	0.134614	0.494649	0	0.135199	0.152475	0.129708	0.123492	0.155444	0	0.259713	0.277671	0	0.239127	0.124502	0	1	0.205504	0.47653	0.341785	0.232722	0	0.670757	0	0	0	0.187054	0.153641	0.53019	0.288458	0.150053	0.197867
ENSG00000174595.4	0	0.241522	0.72581	0	0.914921	0.724732	0.657092	0.762033	0.365564	0	0.77635	0	0.701218	0	0	0.684437	0.725033	0.434375	0	0.278961	0.421558	0.547644	0.310845	0.445499	0	0	1	0	0	0	0	0.417645	0	0	0	0	0	0	0.275726	0.46652	0.57831	0	0
ENSG00000112280.11	0.994821	0	0	0	0.391828	0	0.293645	0.34368	0.238168	0	0.913799	0	0	0.685431	0.595549	0	0	0	0	0	0	1	0.421893	0	0	0	0.263624	0.391851	0.240275	0	0.506456	0	0.533128	0.623839	0	0.21929	0.582864	0.218703	0.488737	0	0	0.285719	0.231346
ENSG00000072952.14	0.158775	1	0	0.740592	0.151291	0	0.231795	0	0	0.242787	0.466698	0	0.147631	0	0	0.148273	0.305754	0	0.412926	0	0	0	0.257675	0.414342	0.262251	0.255951	0	0.188087	0	0.32423	0.374836	0.255227	0.423637	0.476702	0	0	0.26036	0	0.168499	0	0.198394	0.392311	0
ENSG00000169627.7	0	0	0	0	0.298544	0	0.661199	0.42339	0	0.463513	0.573609	0	0.463671	0.665694	0.710867	0.493823	0.543392	0.78056	0	0	0	0.748971	0.369863	0	0	0	0.631797	0	0.563414	0.909314	1	0	0	0	0.733347	0	0.680328	0.467526	0	0	0	0	0
ENSG00000261614.1	0.243469	0.227165	0	0	0	0	0	0	0.208295	0	0	0	0.165079	0	0	0	0.34189	0	0	0	0	0	0.288129	0	0.216469	0.396069	0	0.59184	0.663719	0.53486	0.896567	0.485032	1	0.694655	0.61727	0.572322	0.632235	0.677357	0.306105	0	0.221842	0.457285	0
ENSG00000127920.4	0	1	0.704064	0.214433	0.171141	0.240156	0	0	0.453561	0	0.294902	0.30915	0	0.394725	0.44477	0	0	0	0	0.192842	0	0	0.155622	0	0	0	0.531723	0.490798	0.254945	0.692033	0	0	0.625161	0.895937	0	0.232679	0.389126	0.232056	0.309667	0	0.224423	0.993188	0
ENSG00000162493.12	0	0	0	0.197491	0	0	0.998863	0.27286	0.140428	0	0	0	0.375591	0.203565	0	0	0.238221	0	0.366652	1	0.993168	0	0.143326	0.447539	0	0	0.549726	0.68354	0	0.33779	0	0.265901	0.382106	0.392068	0.575115	0	0	0	0.774551	0.674314	0.449616	0	0.226076
ENSG00000177301.9	0.251289	0.559772	0	0.392617	0	0	0	0.496244	1	0	0.265921	0.414695	0	0	0.697952	0.281419	0.352871	0.361457	0.346833	0	0	0.46618	0.297383	0.353321	0.161944	0.21766	0	0.585148	0	0	0.432598	0.389934	0	0	0	0	0	0.236755	0.439519	0	0	0.189922	0
ENSG00000112246.5	0	0.338138	0.963595	0	0	0.125399	0.223416	0.130118	0.109333	0.144574	0.156027	0.221678	0	0.214563	0.831686	0.905615	0.185473	0.15909	0.109855	0.224382	0	0	0.154084	0	0.280852	0	0.745112	0.244861	0.244749	0	0	0.207023	0.226811	0	0	0	0.279026	0	0.734101	0.808091	1	0	0
ENSG00000226627.1	0.310654	1	0.213475	0.433677	0.215855	0.220572	0.674396	0.493421	0	0.756847	0	0.288762	0.289916	0.445374	0.797012	0.347903	0	0	0	0	0	0.613723	0.196282	0.238935	0.516341	0	0	0	0	0	0	0	0	0.680135	0.305397	0	0	0.292687	0	0.30229	0.583997	0	0.542987
ENSG00000145242.9	0	0	0.397819	0	0.152344	0.155673	0	0.565544	1	0.179476	0.140356	0	0.148658	0	0.39592	0	0	0.14324	0.136376	0.740584	0.756518	0.433146	0.556275	0.538504	0.141297	0.137491	0.384911	0	0.226944	0	0	0.340218	0	0	0.289793	0.279343	0.346387	0	0.169671	0	0	0	0.21851
ENSG00000224939.1	0.411806	0	0	0	0	0	0.354902	0	0	0.512578	0.179601	0.260783	0	0	0	0.191051	0.460851	0.403552	0.589649	0.300027	0	0.272722	0.717736	0.603604	0.46631	1	0	0.328964	0	0	0.482979	0	0	0	0	0	0.335475	0.4682	0.860393	0.272999	0.255633	0.596308	0
ENSG00000227189.2	0.272152	0	0	0.324924	0	0.81231	0	0	0	0	0.590322	0.551775	0	0.45341	0	0	0.286627	0	0.515117	0.532845	0.49763	0.488216	0	0.287052	0.24052	0	0	0	0.773159	0.819888	1	0.57913	0.479292	0	0	0.5596	0.860137	0.959207	0	0.363165	0	0	0.371955
ENSG00000057593.9	0	0.416226	0	0.506364	0.301591	0.924431	0.281471	0	0.271278	0.392125	0.233581	0	0.246748	0	0	0.247769	0.330157	0	1	0	0	0.257018	0	0.405772	0.235078	0.504404	0	0.228397	0	0	0	0	0.339548	0	0	0.336867	0.417717	0.249107	0.462449	0	0.524058	0	0.353897
ENSG00000170370.10	0	0.492139	0.283797	0	0.13145	0	0.533818	0.139377	0.76246	0.362152	0.267518	0.237452	0.176551	0	0	0	0.359605	0	0	1	0.97176	0.183899	0.223882	0.571779	0	0	0.732646	0.262285	0	0	0	0	0	0.414184	0.185978	0	0	0	0.146401	0.697295	0	0.142981	0.357913
ENSG00000140600.12	0.253098	0.318788	0	0	0.519638	0	0	0.499817	0.407551	0	0.303039	0	0.282325	0	0	0	0.38795	0	0.15743	0	0	0.526401	0	0	0	0	0	0.668199	0.925214	0.758798	0.944669	0.948221	1	0	0.934158	0.949636	0	0.637779	0.390412	0	0	0.410412	0
ENSG00000112175.6	0	0.463142	0.302336	0.953343	0.778723	0	0.33493	0.242424	0.172423	1	0.369894	0.48698	0.662916	0.244845	0	0	0.154781	0	0	0.215528	0.145796	0.752399	0.664781	0.883658	0.831658	0	0	0.417669	0	0	0	0	0	0	0	0	0	0	0.67451	0	0	0.152322	0
ENSG00000214313.4	0.168043	0.156213	0.158357	0	0	0	0	0	0.142659	0	0.147523	1	0.156249	0.279964	0	0	0	0	0.198056	0	0	0	0.24094	0	0	0.450168	0	0.727973	0.709355	0.670478	0.396716	0.875401	0.79087	0.570877	0.774087	0.75833	0.863251	0.984065	0.422785	0	0	0	0
ENSG00000244094.1	0.676989	0.267002	0.132971	0.168466	1	0	0.150775	0.232758	0	0.31264	0.123874	0	0.215848	0.608131	0	0.181333	0.672257	0	0	0.151504	0	0	0.517482	0.796489	0.385451	0.167608	0.219758	0.524456	0	0	0.33312	0	0	0.423649	0	0	0	0	0.204674	0.253366	0	0.200164	0
ENSG00000269753.1	0.220917	0.205364	0	0.263755	0.210504	0.295394	0	0.305914	0.310835	0.400488	0	0	0.282729	0.271868	0	0	0	0	0	0.534731	0.403947	0.294497	0	0	0	0	0.252898	0.261702	0.419832	0.665538	0.969346	0.688144	0.735175	0.814177	0.297826	0	1	0.285431	0	0.466065	0	0	0
ENSG00000188089.9	0.547579	0.203036	0.562016	0	0	0	0.31886	0	0.821718	0	0.316961	0.49429	0.656013	0.613836	0	0.690362	0.459106	0	0.725686	0	0	0	0.588268	0	0.79344	0.621941	0.250032	0.505612	0	0	0	0	0	0	0	0	0	0	0.677078	0.291455	1	0	0.603033
ENSG00000100122.5	0.807538	0	0.753356	0.460149	0.2707	0.379865	0.718489	0.576804	0	0	0.910001	0.535753	0	0.763395	0	0.855775	0.299201	1	0.738835	0.305027	0.281832	0	0.84143	0.409702	0.251071	0.33745	0.78756	0	0	0	0	0	0	0	0	0	0	0	0	0	0.686514	0	0.388272
ENSG00000167332.7	0.404798	0.347428	0.23723	0	0.449528	0	0.782727	0	0	0	0.157726	0.918195	0	0.133753	0.269148	0.22192	0.209298	0.292888	0.282661	0.159392	0.217312	0.366506	0.270891	0.376362	0.694058	1	0.301303	0	0	0	0	0	0	0	0	0	0.273255	0	0	0	0	0	0.234079
ENSG00000096006.7	0.695929	0	0	0	0.229189	0	0.156559	0.202889	0.171899	0	0.177506	1	0	0	0	0.660382	0.211006	0.244958	0.671749	0	0	0	0	0.154539	0.487628	0.126	0.270269	0.173567	0.325993	0.299199	0.345898	0	0.258035	0.573273	0	0	0.24026	0.300569	0	0	0.505519	0	0.200248
ENSG00000073067.9	0.457836	1	0	0.296872	0.236935	0	0.363011	0.461942	0	0.679524	0	0	0	0.306003	0.775597	0	0.478837	0	0.212102	0	0	0	0.669722	0.672749	0	0	0	0	0.352959	0.749103	0.587025	0.399707	0	0	0	0.322132	0.625159	0.32127	0.717943	0.331811	0	0.585464	0
ENSG00000224310.1	0	0	0	0.725816	0.353689	0.220159	0.241604	0.228444	0.554986	0.253823	0.328129	0	0	0	0.559927	0	0.38719	0	0.319543	0	0	0.698916	0	0.475867	0.199828	0	0.258841	0	0	0.681177	0	0.738242	0.817294	0.535923	0.650265	0.631387	0.990435	1	0	0	0	0	0
ENSG00000169442.4	0	0.306371	0	0.750606	0.232429	0	0.208649	0	0.226737	0	0.216679	0	0.111834	0	0	0	0	0	0	0.329663	0.331028	1	0.214239	0.231911	0	0	0	0.14248	0.341692	0.80221	0	0.328588	0.21182	0.285078	0.748545	0	0.463354	0	0.674705	0.253743	0.519061	0	0
ENSG00000270909.1	0	0	0	0	0	0	0.44337	0	0	0	0.224371	0.967264	0	0.947004	0	0.392514	0.269174	0.504148	0.483751	0.445288	0.722418	0.340705	0	0.43824	0.225875	0	0	0	0.362788	0.769965	0	0	0.750301	1	0.463259	0.446553	0.709344	0.676071	0	0	0.968426	0.264897	0
ENSG00000115009.7	0.229361	0	0	0.148723	0.312559	0	0	0	0	0	0	0.158788	0.190552	0.599195	0	0.160082	0.324716	0.208261	0	0	0.249067	0.615672	0.300953	0.337025	0.405507	0	0	1	0.176821	0	0.29408	0	0	0.423183	0.388089	0	0.204267	0.217109	0.973735	0.223673	0	0.714979	0
ENSG00000253930.1	0.449035	0.312042	0	0	0.319468	0	0	0	0	0	0	0.419775	0.658201	0	0	0.313403	0	0	0.582207	0	0	0.325102	0.291776	0.51326	0.63437	0.431579	0.504313	1	0.651737	0.498012	0.729671	0.392024	0	0	0.519069	0.501459	0	0	0.639343	0	0	0.672761	0
ENSG00000172543.3	0	0	0	0.963823	0.183781	0.187797	0.376063	0	0.163737	0.216513	0	0	0	0.321328	0	0.180115	0.20313	0	0	0	0.191338	0.522529	0.276539	0.330714	0.376122	0.165863	0.220793	0	0.547931	1	0.455331	0.310036	0	0	0.620623	0	0.316272	0	0.661491	0.257372	0.240999	0.496775	0
ENSG00000182798.6	0.290055	0.270631	0	0.67896	0.595516	0	0.366922	0	0	0.83476	0.185683	0.322315	0.538865	0.260293	0	0.197522	0.476459	0.261277	0	0	0	0.281959	0.303265	0.590868	0.186928	0.374305	0.32941	0.67542	0	0	0	0	0	0	0	0	0.458251	0	0.507324	0	0	1	0.992321
ENSG00000272328.1	0	0	1	0	0	0	0	0	0.613744	0	0	0.653362	0	0	0	0.410692	0	0	0.583348	0	0.234931	0	0	0	0.288739	0	0	0.58568	0.70723	0.779478	0.708542	0.857199	0.824287	0.804504	0.504038	0.763398	0.843313	0.849991	0	0	0	0.526605	0.744865
ENSG00000164122.4	0	0.296276	0.7138	0	0	0.416553	0.247423	0.233946	0.550782	0.729632	0	0	0	0	0	0.472795	1	0.760329	0.852624	0	0	0.911566	0.706897	0.917313	0.41956	0.494002	0	0	0	0	0	0	0	0	0	0	0	0.299174	0.607039	0.58956	0.461361	0.239995	0.425026
ENSG00000185352.7	0	0	0	0.574395	0.5958	0.240075	0	0.406715	0.289274	0.776923	0	0.424399	0	0	0	0.316855	0.259676	0	0.290598	0.964485	1	0.328683	0.213636	0	0	0.212035	0.787148	0	0.468568	0.503498	0	0.396342	0.434225	0	0	0.506982	0.404313	0.745558	0.477928	0	0	0	0
ENSG00000211592.2	0.131509	0	0	0.400893	0.498993	0	0.452969	0	0	0.147628	0.426287	0	0	0	0	0	0.138504	0	0	0.280889	0.469808	0.883906	0.113947	0	0	0	0	0.521155	0.641829	0.76745	0	0.521055	0	0.634563	0.44676	0	0.28492	0	0.530083	0.546978	1	0	0
ENSG00000235142.3	0.608127	0.225487	0.314417	0	0.727366	0	0.354118	0.40012	0	0	0.352009	0.855578	0	0.476894	0.600678	0.619975	0.255466	0.734753	0.660344	0	0	0.722418	0.465226	0.349815	0.29575	1	0.277679	0.287346	0	0	0	0	0	0	0	0	0	0.3134	0.257419	0	0	0.251407	0
ENSG00000047617.10	0	0	0	0	0.828071	0.194942	0.647863	0.942966	0	0.547133	0.948326	0	0.256228	0.477938	0.495794	0.433817	1	0	0.577047	0	0	0.359159	0.32492	0	0.292336	0	0	0.724853	0.284192	0	0.472656	0	0	0	0.269911	0	0	0.258677	0.607371	0	0.250169	0.207509	0
ENSG00000189325.6	0.508811	0.235195	0.173221	0	0.444179	0	0.464888	0	0.215659	0	0.16137	0	0.281185	0.438804	0	0.171658	0.722283	0.227066	0.40744	0.269572	0	0.245039	0.352551	0.19388	0.435543	1	0	0.747704	0	0.484283	0	0	0	0	0	0	0	0.237496	0.416618	0	0.229685	0	0.251225
ENSG00000146521.5	0.685114	0.358234	0.195444	0	0	0.464728	0.52453	0.421093	0.78472	0	0	0.997038	0.544627	0.345531	0.513596	0.721467	0	0	0.667658	1	0.876284	0	0	0.218754	0.252874	0	0	0.394323	0	0	0	0	0	0	0	0	0	0	0.2201	0.372403	0.847046	0	0.602489
ENSG00000235770.1	0	0	0.253074	0	0.214086	0.159129	0	0	0.634877	0	0	0.308203	0.209156	0.201121	0.40471	0.403874	0.172122	0.391318	0.486509	0.395581	0.371698	0	0	0.172377	1	0.232704	0.254526	0.426679	0.231982	0	0	0.262708	0	0	0	0	0	0	0.613545	0	0.464455	0.689626	0
ENSG00000166927.8	0.311571	0	0.963374	0.368004	0.355399	0	0.242772	0	0	0.34742	0.329714	0	0	0.817683	0	0.782409	0	0.718834	0.929003	0.243945	0	0.407578	0.815824	0.23964	0.712479	0.195385	0.577879	0.269146	0	0	0	0	0.400128	0.538513	0	0.294338	0	0	0.241115	0	1	0	0
ENSG00000187185.3	0.798422	0.355438	0	0.820832	0.744276	0	0.45315	0.783439	0	0.472673	0.744449	0	0.97453	0.678849	0.575525	0	0.581331	0.343633	0	0	0	0.545783	0.884529	0.398505	1	0.199862	0	0.606767	0	0	0	0	0	0	0	0	0	0	0.450491	0.417308	0	0	0
ENSG00000234685.1	0	0	0	0	0	0	0.429734	0.297401	0.72251	0	0.356618	0.375222	0	0	0.918156	0.27489	0.310017	0	0	0.856896	0.669483	0	0.352176	0	0	0.596341	0.336973	0.626566	0.727705	0.886793	0	0.916915	0.785399	1	0	0.605265	0.482692	0.603857	0.50752	0	0	0	0
ENSG00000180785.8	0.760458	0.735167	0	0	0.279674	0	0.79426	0.190916	0	0	0.16796	0.948577	0	0.325275	0	0.200718	0.16668	0.516998	0.632329	0	0.157522	0.416057	0.206158	0.122075	0.225703	1	0.308324	0	0	0	0	0	0	0.34749	0	0.149939	0.189788	0	0	0.154444	0.230604	0	0.158182
ENSG00000082074.11	0	0	0	0.813353	0.196132	0.122085	0.133977	0.126679	0	0	0	0.116097	0.116584	0	0	0.16113	0.180571	0	0.147778	0.343665	0.20344	1	0	0	0	0	0	0.23839	0.374452	0.991392	0.296006	0.266813	0.220816	0	0.775721	0.162434	0.396277	0	0.647583	0.225138	0.502507	0.260067	0.230147
ENSG00000141497.9	0	0	0	0.332632	0	0	0.297701	0	0.392007	0.312758	0.337534	0.355142	0.356561	0	0	0.26018	0.585635	0	0.237651	0	0	0.371402	0	0.5372	0.339697	0.846312	0	0.979217	0.688763	0.978694	0.657736	0.447854	0.490661	0.836484	0.715103	0	0	1	0.913115	0	0	0	0
ENSG00000164400.4	0.264088	0	0.309341	0.402094	0.153975	0	0.172666	0	0	0	0.234502	0.149623	0	0.19886	0	0.150904	0.311178	0	0	0.31638	0.456752	0.678039	0.478608	0	0	0.191943	0.36381	0.737743	0	0.42573	0	0	0	0.54896	0.414758	0	0.448486	0	0.651341	0	0.201914	1	0
ENSG00000206199.5	0.386358	0.166278	0.576831	0	0.414049	0.572351	0.191129	0.180719	0	0	0.55081	0	0	0.571875	0.44295	0.588706	0	0.299048	0.286258	0	0	0	0.445819	0.306707	0.452442	0	0.760926	0	0	0	0.422278	0	0	0	0	0.231726	0	0	1	0.743969	0.223505	0.185391	0
ENSG00000180549.7	0.172412	0	0	0.745436	0.269696	0.167876	0.366788	0	0	0.193546	0.151359	0.325144	0.297864	0.378915	0	0	0	0.254926	0.203205	0	0.411851	1	0	0	0	0	0	0.204242	0.327653	0.605651	0.407031	0.277148	0	0	0.47111	0	0.282722	0	0.334199	0.230071	0.291334	0	0.371325
ENSG00000120659.10	0	0	0.434047	0	0.372441	0.282118	0.308021	0.511177	0.369221	0.429111	0.185224	0	0.364509	0	0	0.365904	0.939518	0	0.248671	0	0	0.495483	0.614665	0.570838	0	0	0.241532	1	0.563848	0	0	0	0	0.633466	0.382432	0.368641	0	0	0.22391	0	0	0.21868	0.288362
ENSG00000114654.6	0.181137	0.277028	0.234794	0	0	0.382813	0.477295	0	0	0	0.159018	0.311786	0	0.301779	0	0.278187	0.520201	0.4759	1	0	0	0.241468	0.527701	0.381221	0.568028	0.485246	0	0	0	0	0	0	0	0	0	0.234663	0	0.234035	0.410546	0.241714	0.732994	0.187741	0.500115
ENSG00000196611.4	0.426149	0	0.383023	0.53213	0.243896	0	0	0	0	0	0.305705	0.609474	0	0.648097	0	0.239266	0.196089	0.229992	0	0	0.732573	0	0.612009	0	0.164546	0.265107	0.289967	1	0	0.380205	0	0	0.586401	0.842019	0.396281	0	0	0	0	0	0.506072	0.949766	0.341751
ENSG00000251521.2	0.486581	0.650812	0	0	0.413379	0	0.562199	0.878699	0	0.626446	0.512469	0	0.456555	0.440274	0	0	0.595298	0	0.761672	0.283742	0.262166	0.352285	1	0.902881	0.721889	0	0	0	0.853319	0	0	0	0	0	0	0	0	0	0.962894	0	0.718306	0.273901	0.729634
ENSG00000064886.9	0	0	0	1	0.31545	0	0.283176	0	0	0.24961	0.410849	0	0	0.358749	0	0	0.389206	0	0.192391	0	0.161939	0.838354	0.195299	0.279899	0.144264	0.140378	0.186868	0.922342	0.310216	0.491769	0.385369	0	0	0.490097	0.347436	0	0	0	0.345302	0.217826	0.325242	0.718029	0
ENSG00000187773.7	0.417917	0	0	0	0.197833	0	0.360168	0.209763	0	0	0.340896	0	0	0.408188	0.83828	1	0	0.34711	0.244699	0.222919	0.205968	0	0.179893	0.468248	0	0.246614	0	0	0	0.423972	0	0.333741	0.365641	0	0.376324	0.579756	0	0.361857	0.301153	0.27705	0.501717	0	0.447149
ENSG00000228061.1	0	0	0	0	0	0	0	0.229662	0.192976	0	0.199556	0.210477	0	0.579134	0.79976	0	0.239404	0.280797	0.193897	0.485518	0.225507	0	0.196959	0	0	0	0.470064	0	0.607476	0.934566	0	0.772104	0.667319	1	0.30645	0.397165	0.37275	0.396183	0	0.534268	0.505968	0	0.489567
ENSG00000226702.1	0.196122	0.753666	0.450042	0.801234	0.473914	0.439459	0	1	0.166496	0	0.62043	0	0.465055	0.431022	0	0	0.816899	0	0.277165	0	0.194563	0.261443	0.65144	0.592484	0	0	0.651773	0	0	0	0	0	0	0	0	0	0	0	0.620224	0.644966	0.24506	0	0.569729
ENSG00000163501.5	0.239435	0.22508	0.112093	0.192666	0.186067	0.11582	0.253052	0.24151	0.224237	0	0.144108	0.394151	0	0.347446	0	0.111082	0.20369	0.10657	0.101463	0.127716	0.161893	0	0.103065	0	0.215529	1	0.219417	0.14091	0	0	0	0	0	0	0	0.20783	0.330136	0.153686	0	0.302858	0.200995	0	0.162571
ENSG00000163440.6	0.272152	0	0	0	0	0.609823	0.397313	0.376861	0	0.30551	0.617079	0	0.253051	0.334919	0	0.254151	0	0	0	0	0	0.362796	0	0	0.24052	0	0.31155	0.322395	0.672803	0.956016	1	0.956326	0.726144	0.645055	0.743644	0.624219	0.755337	0.792472	0	0	0.459869	0	0
ENSG00000168334.8	0	0.216285	0	0.376854	0.304782	0	0	0.383791	0	0.421785	0	0	0.440343	0	0	0	1	0.208451	0	0	0	0.310157	0.542939	0.607167	0.339724	0.276365	0	0.37412	0.77534	0.928312	0.988528	0	0.40975	0	0.421723	0.406515	0	0.40551	0.762541	0.310473	0	0.441896	0
ENSG00000101188.4	0.57022	0.219253	0	0.17116	0.514427	0	0.153186	0	0	0.160933	0.698073	0	0	0.176424	0	0	0.341816	0.211971	0.202601	0.347006	0.342454	0.678161	0.124217	0.15121	0	0	0.164114	0.354555	0.203496	0	0	0	0	0.339794	0.19327	0	0	0.185226	0	0.257417	0.346436	1	0.308757
ENSG00000205457.6	0.507444	0.477873	0.512781	0	0.843007	0.526417	0.594157	0.831021	1	0	0	0	0.218441	0.751103	0.826555	0.694897	0	0.872473	0.747644	0	0	0.313176	0	0	0	0	0.365881	0.690968	0	0	0	0	0	0	0	0.410471	0	0	0.563493	0.925405	0	0	0.431222
ENSG00000215474.2	0	0.212568	0	0	0.503585	0	0.244338	0	1	0.686619	0.693937	0	0.465224	0	0	0	0	0	0.43281	0.398397	0.54623	0	0.466132	0.440906	0.202089	0	0	0.624863	0.649622	0.91236	0	0.624708	0	0.541987	0.308274	0.756642	0.574904	0.691446	0	0	0	0	0
ENSG00000170961.6	0	0.273207	0.221232	0	0	0	0	0	0.221465	0.422818	0.28695	0.299122	0	0.155742	0	0.118183	0	0	0.149157	0.135881	0.172243	0	0.151411	0.133483	0	0.108832	0.363273	0.931268	0.281576	0.44456	0	0.269303	0.398588	0.299959	0.170612	0.29027	0	0	0.286834	0.297447	0.158133	1	0
ENSG00000229124.2	0.18725	0.541416	0	0.553785	0	0	0	0	0.158964	0	0.456909	0.285344	0.380962	0.447001	0	0.240634	0.320649	0	0	0.20105	0	0.717982	0.401912	0.197502	0.543324	0.222421	0.450807	0.815999	0	0.49333	0	0.301	0	0	0.252439	0	0	0	0.642211	0	0	1	0.255918
ENSG00000258279.2	0.799764	0	0.648093	0.695623	0.621072	0.186191	0.522286	0.626646	0.162336	0.214661	0.466602	0	0.330361	0.787941	0	0.178574	1	0.757559	0	0	0.189702	0	0.476604	0.921767	0	0	0.352733	0	0	0.39049	0	0	0	0	0	0	0	0	0.27737	0.449441	0	0.322771	0
ENSG00000249001.1	0	0.717771	0.529245	0	0	0.294785	0	0.305879	0.971657	0	0	0.814639	0	0	0	0.282726	0	0.271243	0.609237	0	0	0	0	0	0.500059	0	0.558461	0.644427	0	0.996513	0.714734	0.644245	0.95353	0.908972	0.908969	0.752984	0.496452	1	0	0.403997	0	0.313788	0
ENSG00000266711.1	0.735407	0	0	0	0.791519	0.689613	0	0.224924	0	0	0.323072	0	0.527899	0.489266	0.78326	0.286092	0	1	0.262384	0	0	0.603133	0.26635	0.234812	0.196749	0.264438	0	0	0.316007	0	0	0.473737	0	0	0	0.388971	0	0.287637	0.642782	0.297074	0.573921	0	0.479466
ENSG00000251188.1	0	0	0.327674	0	0	0	0.371548	0	0.767832	0	0.81967	0.598514	0	0	0.861076	0.324718	0	0	0.611015	0	0.564184	0.46353	0	0	0	0	0.837134	0	0.773651	0.916097	0.820891	0.739932	0.927765	0	1	0.797539	0.753348	0.969038	0	0	0	0.859162	0.960038
ENSG00000260614.1	0.898662	0.769168	0.733455	0	0.739501	0.381133	0.416127	0.657745	0.571341	0.51673	0.250232	0	0.615463	0.626437	0	0.266186	0.488102	0	0	0.558076	0.710302	0	1	0.861102	0.827067	0	0	0	0	0	0	0	0	0	0	0	0	0	0	0.881701	0.943071	0	0.389568
ENSG00000168539.3	0.596595	0.398638	0	0	0.341447	0	0.380527	0	0.22128	0	0.378261	0	0	0.320769	0	0.243414	0.274518	0	0.222337	0	0	0.46759	0.225847	0	0	0	0	0.603396	0.778427	0.68672	0.779871	0.644472	0.942163	0	0.885491	0.883087	0.427421	0.860951	0.449406	0	0	0	1
ENSG00000137766.12	0.660691	0	0.252388	0.511375	0.572648	0	0.208055	0.527302	0	0.218577	0.235893	0	0.757601	0.56874	0	0.250222	0.487039	0.356977	0	0	0	1	0.485299	0.205371	0.73625	0.521607	0.303244	0.31309	0.43322	0	0	0	0.342909	0	0	0	0	0	0.467026	0	0	0	0
ENSG00000204711.4	0.450824	0.323972	0	0	0.389406	0.581006	0	0.189501	0	0	0.164659	0	0.381598	0.737643	0	0.760011	0.270117	0	0.667283	0	0	0	0.641276	0.197832	0.44442	0.450559	0	0.301597	0	0	0.442798	0	0.330321	0	0	0.327712	0.307566	0	1	0.336786	0.719591	0	0
ENSG00000232784.1	0.799437	0.558394	0.564734	0	0.429409	0.367061	0	0.78598	0.693234	1	0.240993	0.349925	0.255248	0.337826	0	0	0.949722	0.405893	0.23416	0.935071	0.860939	0	0.938563	0.577742	0	0.236073	0.912296	0	0	0	0	0	0	0	0	0	0	0	0.291326	0.579139	0	0	0.375184
ENSG00000180318.3	0	0	0.62673	0.405672	0.334218	0	0	0.458716	1	0	0.166215	0.175311	0	0	0.468863	0	0	0.316543	0	0	0	0.252396	0	0.199701	0.23085	0	0	0.788234	0.359814	0	0	0.304351	0	0	0.343184	0.434267	0.476018	0.244627	0.367001	0.252653	0.514633	0.672699	0.812658
ENSG00000261925.1	0.441756	0.179416	0	0	0.252828	0	0.206232	0	0.163849	0	0.169436	0.178709	0	0.460737	0	0.548123	0	0	0.892609	0.207228	0.19147	0	0.466293	0.278342	0.457313	1	0.220945	0.446792	0	0	0.455645	0	0	0	0	0.33722	0.418154	0.336386	0.204824	0.491409	0.32613	0	0.263783
ENSG00000226468.2	0.644096	0.815073	0.796195	0	0	0	0	0	0.868158	0	0	0.688579	0	0	0	0.607846	0	0	0.709259	0.77452	0.317439	0	0	0	0.528521	0	0.770362	0.379057	0	0	0.755414	0.940901	0	0.758424	0.681056	0.559077	0.9552	1	0	0	0.399828	0.331647	0.766982
ENSG00000203999.4	0.482066	0.861768	0.225683	0.557913	0.374617	0	0.654112	0	0.20331	0.268842	0.63598	0.364946	0.543778	0.673063	0	0	0	0.214563	0.383266	0	0	0.319252	0	0.252599	0.926813	0.655743	0	0.554397	0.339945	0	0	0	0	0	0	0.310255	0	0	0.709596	0	0.404674	1	0
ENSG00000171596.6	0.756843	0	1	0	0	0.867208	0.506733	0.656647	0.869326	0.528565	0.589273	0.240639	0.241648	0.319827	0	0.242699	0.585435	0	0.773658	0.279041	0.421678	0.661172	0.310934	0	0.229682	0	0.297511	0.678515	0	0	0	0	0	0	0	0	0	0	0.589035	0.3468	0	0.493601	0
ENSG00000132965.5	0.12767	0.259695	0	0.718722	0.199707	0	0.13642	0	0.389937	0.143319	0.185275	0	0.195297	0.157115	0	0	0.319347	0	0	0.309026	0.233445	1	0.110621	0.18412	0.112831	0.15165	0	0.15124	0.412247	0.699704	0	0	0.224842	0	0.731146	0	0.537642	0	0.698206	0	0.347021	0.132324	0
ENSG00000127507.13	0	0.162182	0.164408	0	0.166242	0	0.2547	0.176267	0	0.19585	0	0.161542	0.16222	0	0	0.267939	0.183745	0.156308	0	0.187322	0	0.472661	0	0.184017	0.154187	0.150034	0	1	0.49564	0.35627	0.411877	0.663744	0.40301	0	0.235203	0.46245	0	0.304074	0.253064	0.23281	0	0.520784	0
ENSG00000181847.7	0	0	0.122648	0.828897	0.124015	0.207626	0.139069	0	0.46172	0.199016	0	0	0	0	0	0.121541	0	0.116605	0.183931	0.36824	0.237979	1	0.11277	0.187696	0.253807	0.111924	0	0.321882	0.445996	0.709021	0	0.321798	0	0	0.661035	0	0.388518	0.168157	0.887122	0	0.650553	0	0.177878
ENSG00000232422.1	0	0	0.582114	0	0.631313	0	0.733268	0.701686	0	0	0.368395	0	0.282739	0.918665	0	0.283968	0.760612	0	0	0	0	0.823817	0.619862	0.685802	0.769153	0.432976	0.560914	0	0	0.916078	0	0.647074	0	0	0	0	0.843953	0	0.52428	1	0.676841	0	0.987651
ENSG00000259475.1	0	0	0	0	0.2166	0.221333	0.483584	0.314772	0	0.347592	0	0	0	0.44691	0	0	0	0.280797	0	0	0.225507	0	0	0	0.375458	0.195482	0.35402	0	0.645778	0.875853	0.997413	0.66841	0.791219	1	0.483818	0.294484	0.983554	0.396183	0.241235	0.303332	0.384104	0	0.489567
ENSG00000187013.2	0.384404	1	0.434069	0	0	0	0	0.462386	0.394405	0.702316	0.63558	0.733841	0.605256	0.551107	0	0.430496	0	0	0.710375	0.488376	0	0	0	0	0.409295	0.241058	0.43656	0	0	0.738509	0	0.450594	0	0.8416	0.59662	0.363142	0	0	0.406596	0	0	0.933712	0
ENSG00000183662.6	0.496512	0	0.778852	0.334589	0.196835	0.787889	0.220728	0	0.810308	0.761379	0.181346	0.389563	0	0.254213	0	0.192908	0	0.942668	0.49315	0.566191	0.469819	0.275373	0.367953	0	0	0.245371	1	0	0	0	0.487673	0	0	0	0	0	0	0	0.219222	0	0.499186	0	0.83503
ENSG00000248746.1	0.172606	1	0	0	0.226108	0.339721	0.184436	0.17439	0.435885	0	0.209113	0	0.160492	0.212415	0	0.299341	0	0.288575	0.203434	0.669754	0.700053	0	0	0.182057	0.460588	0.205026	0	0.277547	0	0	0	0.277461	0	0	0.312862	0	0.283041	0.223013	0.183177	0.309931	0	0.244851	0.371744
ENSG00000172215.5	0.208544	0	0	0.716306	0.121591	0.170624	0	0	0	0	0	0.162659	0	0.157035	0	0.163985	0.18377	0	0	0.187137	0.255139	1	0.110565	0.184026	0.186322	0	0	0	0.448346	0.732241	0	0.27154	0.294765	0.30245	0.741333	0.165312	0.480279	0.16487	0.928053	0.170279	0.568483	0.283757	0
ENSG00000091010.4	0	0.103836	0.144789	0.239331	0	0	0.119356	0.257756	0.961727	0	0.25327	0.170216	0.48825	0.186095	0	0.104312	0.465262	0	0.13165	0.970345	1	0.302619	0.181278	0.215376	0.136193	0.197673	0.26892	0.132322	0.212276	0	0	0	0.298034	0.335366	0	0	0	0	0	0.302853	0.139573	0.231685	0.152663
ENSG00000198691.7	0.379583	0.297181	0.301062	0.3762	0.304253	0.310563	0	0.383124	0.728054	0	0.503795	0.399783	0	0.285828	0	0.356701	0.769811	0	0.198117	0	0	1	0.473459	0.852022	0.764679	0.275885	0.480295	0.911758	0	0	0	0	0	0	0	0	0	0	0.971383	0.309934	0	0.598229	0
ENSG00000173702.3	0	0.140574	0.432183	0	0	0	0	0	0	0	0	0.876543	0	0	0	0.23224	0	0.277243	0.525547	0.221769	0	0.482867	0	0.1595	0.133644	0.838249	0	0.865683	0.488291	0.531208	0.452448	0	0.266317	0.794701	0.388138	0.400836	0	0.263561	1	0	0	0.720968	0.277571
ENSG00000122254.6	0.255399	0.145273	0	0	0.6127	0	0.530701	0.216401	0.501553	0	0.381327	0.1447	0.295767	0.762723	0.487447	0.548918	0.870932	0	1	0.357529	0.285749	0.590604	0	0	0.304754	0.134391	0	0.664311	0	0	0	0.251208	0	0	0	0	0	0	0.704119	0	0.311371	0	0
ENSG00000115604.6	0	0	0	0.606789	0.151251	0	0	0	0	0	0.139349	0.146976	0	0.264452	0	0	0	0	0	0.363152	0.459703	1	0	0	0	0.368261	0	0.763316	0.631741	0.522473	0.583251	0.494444	0.465988	0.717864	0.551881	0.463107	0.501676	0.205088	0.648214	0	0.268219	0	0
ENSG00000162520.10	0.323478	0.796005	0	0.236312	0.259282	0	0.385928	0.199976	0.454623	0.438548	0.239794	0.18327	0.632804	0	0	0	0	0.177332	0.438726	0	0.32115	0	0.544851	0.381643	0.514859	0	0.30826	0.458197	0	0	0.467275	0	0.457217	0	0	0	0	0.344973	0.418693	0	0	1	0
ENSG00000170827.5	0.851758	0	0.408387	0.467407	1	0.520299	0	0.622551	0	0.199784	0.215611	0.226858	0.404096	0.595904	0	0.166198	0.374093	0.734868	0.151807	0	0	0.950445	0	0.343154	0	0.153048	0	0	0.252622	0	0	0.286081	0	0	0	0	0.447443	0.36509	0.188868	0	0.354596	0	0.243234
ENSG00000158748.3	0.772264	0.396659	0	0.420093	0.247135	0.886852	0.277135	0.359148	0.45387	0.52749	0.688753	0	0	0.319177	0	0.736569	0.545177	0	1	0	0	0.465269	0.420914	0.27356	0.656035	0	0.296906	0.846995	0	0	0	0	0	0	0	0	0	0	0.376205	0.346095	0.577299	0	0.354472
ENSG00000152213.3	0	0	0.373609	0.216826	0.420389	0.446171	0.671362	0	0	0.20387	0.411783	0.168158	0	0.223495	0.56647	0.278912	0	0	0.668721	0.194994	0.247175	0.325792	0.519837	0	1	0.215721	0.282841	0.605407	0	0	0.428744	0	0.319836	0	0	0	0	0	0	0.383139	0	0	0.60688
ENSG00000163216.6	0.750536	0.33408	0	0	0.498873	0	0.321807	0.128557	0	0.676062	0.111704	0	0.334137	0.586691	0	0.118826	0.899007	0	0	0.249127	0.126231	0.323712	0.8148	1	0.112453	0.109424	0	0.653831	0	0	0	0	0.293927	0	0	0.261637	0	0	0.502127	0.494857	0	0.351013	0
ENSG00000239951.1	0	0	0	0.684615	0.693801	0	0.730175	0	0	0.473416	0.669164	0	0	0	0	0	0	0	0	0.26843	0.661454	0.957533	0	0	0.111068	0.108077	0	0.755676	0.838889	0.733409	0	0.34334	0	0.909413	0.322572	0	0.272283	0	0.442432	0.769629	1	0	0
ENSG00000144227.4	0.275333	1	0.384354	0.325203	0.191313	0.424317	0	0.602038	0.671596	0.475941	0.489914	0.345589	0	0	0	0.308347	0.211455	0.179881	0.352808	0.294444	0.40144	0	0.468524	0.422553	0	0	0.556595	0	0	0	0	0.548512	0	0	0	0.260105	0	0	0.291229	0	0.339262	0	0
ENSG00000205281.6	0.532274	0	0.407373	0	0.188689	0.192812	0.558351	0.519066	0.471023	0	0	0	0.641687	0.389322	0	0	0.28518	0	0	0	0	0	0	0	0.327077	0.319219	0.658089	0.489742	0.529197	0.969069	1	0	0.658985	0	0.35893	0	0.794168	0.618853	0	0.72519	0	0	0
ENSG00000261192.1	1	0.247047	0.250274	0	0.183979	0	0.281876	0.659373	0.271667	0.216746	0	0	0.944724	0.23761	0	0	0.203349	0	0.308997	0.283157	0.414341	0	0.167296	0.203651	0.841516	0.367974	0.653226	0.655964	0.429591	0	0	0.31037	0	0	0.260298	0	0	0	0	0.730146	0.326257	0	0.263885
ENSG00000224307.1	0.968545	0.636343	0.915921	0	0.670115	0.26946	0.180486	0	0	0	0	0.442197	0.580125	0.281407	0.418283	0.747345	0.32527	0.589368	0.738352	0	0	0.503057	0	0	0.149278	0.240508	0	0.551611	0	0	0.398762	0	0	0	0.227713	0	0	0.218236	0	0.225397	1	0	0
ENSG00000156140.4	0	0.26848	0	0.209589	0	0.17093	0	0	0.247001	0	0.507041	0.331059	0	0.216036	0.547565	0.433826	0	0	0	0.257448	0	0.446607	0.152106	0	0	0.208521	0.200962	0.755856	0.725207	0.577823	0	0.667867	0	0.416086	0.373641	0.565903	0.287865	0	0.506862	0	0	1	0
ENSG00000205622.5	0.706258	0.261873	0.265468	0	0	0.274294	0.411261	0.738422	0	0.769843	0	0	0.8879	0.469327	0	0.432637	0.761343	0.955355	0.672519	0	0	0	0.758738	1	0.465298	0.816474	0.438731	0	0	0	0	0	0	0	0	0.364948	0	0.363972	0.595905	0.839604	0.627037	0	0
ENSG00000167914.6	0.431556	0.14493	0	0	0.301285	0.738634	0.587648	0	0	0	0.338176	0.597792	0.369695	0.599844	0	0.385285	0.224528	0.895121	1	0	0	0.36613	0.690712	0.491044	0.304036	0.913539	0.178477	0.18469	0	0	0	0	0	0	0	0.201976	0	0	0	0.208045	0	0	0.650826
ENSG00000112837.12	0	0.844654	0.634661	0.807037	0	0.122697	0	0.127314	0	0.790732	0.514735	0.116679	0	0.209939	0	0.117677	0.181476	0.112898	0.777332	0	0.171505	0	0.855062	0.869989	0.111366	0	0.551523	0.782936	0	0	0.377026	0	0	0	0.228407	0.22017	0	0	1	0	0.157456	0.392293	0
ENSG00000130948.5	0.397047	0	0.845057	0	0.452898	0	0.502267	0	0.245795	0.524874	0	0.49836	0.686553	0.356306	0	0	0	0	0	0.310868	0	0	0	0.417548	0.931409	0	0.534075	0	0.41098	0.591244	0.866271	0.616113	0	0.686248	0	0.595336	0	0.806882	0	1	0.576879	0.822134	0
ENSG00000138311.11	0.279521	0	0	0.488828	0	0	0	0.23684	0.145199	0.310059	0.403179	0.218019	0	0.284948	0	0.219796	0.292881	0	0	0.183639	0	0.736391	0.367108	0.329783	0	0	0	1	0.242779	0	0	0	0	0.405388	0.438996	0.221575	0.280464	0.350865	0.387649	0	0.34078	0.906729	0.752262
ENSG00000256870.2	0	0	0	0.628484	0.299545	0.411359	0	0	1	0	0.495999	0	0.212618	0	0	0	0.545212	0.338103	0	0.398397	0.629348	0.681028	0.654532	0.572622	0.967035	0	0	0.486733	0	0	0	0	0.402709	0.541987	0	0.52448	0	0.665849	0.677535	0.482414	0	0	0.419726
ENSG00000136732.10	0	0	0.177754	0.625638	0.130669	0	0.14653	0	0.116417	0.303838	0.120387	0	0	0.269609	0	0.128062	0	0	0	0.428445	0.311889	0.949052	0	0	0.121193	0.261349	0	0.938727	0.260607	0.705052	0	0.403234	0.316772	0.536552	0.627954	0	0	0	0.674826	0.289305	0.544061	1	0
ENSG00000234352.4	0.835695	0.65984	0.725054	0	0.600734	0	0	0	1	0	0.592468	0.171261	0	0	0	0.320766	0	0	0.723958	0.198591	0	0.470551	0	0	0.335136	0	0.673442	0.840513	0	0.487298	0	0.29732	0	0	0.505398	0.239616	0	0	0	0.591017	0.231114	0.383639	0.729544
ENSG00000070526.10	0.61564	0	0	0	0	0	0.220929	0	0	0.232102	0.250489	1	0.357203	0.493572	0	0.35857	0.297762	0	0.740969	0	0	0.435813	0.569152	0.298178	0.680719	0	0.322008	0	0	0.726305	0	0	0.364127	0.490061	0.278739	0.425139	0	0.267139	0.356483	0.371255	0	0	0.282581
ENSG00000125245.8	0.181405	0	0	0.763904	0.172855	0.242562	0	0.251201	0	0	0	0.231238	0	0.302225	0	0	0.191054	0	0	0.266036	0	1	0.157181	0	0.160321	0.215478	0	0.291696	0.448463	0.5971	0.428261	0	0.419042	0	0.495683	0.373007	0	0.372139	0.74995	0.382708	0.438372	0.188018	0.24793
ENSG00000256218.1	0.571513	0	0.295487	0	0.696041	0.304812	0.600672	0.37603	0	0.505082	0.330816	0	0.348711	0.612564	1	0.75027	0.543527	0.667658	0	0	0	0.678923	0.272735	0	0.332854	0.610678	0	0	0.433217	0	0	0	0	0	0	0	0.37381	0	0.241921	0	0.587677	0	0.311557
ENSG00000211772.4	0.112808	0.104866	0.106306	0.850886	0.147774	0	0.164688	0.186082	0	0.282639	0.163707	0	0	0	0	0	0.16246	0	0	0.413903	0.446718	1	0	0	0.0996966	0	0	0.497204	0.421724	0.803283	0	0.33171	0	0	0.817098	0.146142	0.452417	0	0.730778	0.202557	0.638801	0	0.638475
ENSG00000070729.9	0.720952	0	0.265843	0.332192	0.362031	0	0.299411	0.38101	0	0.417117	0.369476	0	0.442838	0.403219	0	0.540278	0.29536	0.491075	0.591114	0	0	0.610813	0.525792	0.669507	1	0	0	0.242954	0	0	0	0	0	0	0	0	0	0	0.217651	0.611259	0.495609	0.290932	0
ENSG00000138115.9	1	0	0.529999	0	0	0	0.585537	0	0.965727	0.709046	0	0.370022	0.494015	0.682423	0	0.226757	0.255733	0	0.388596	0	0	0	0.586641	0.579624	0.401066	0.208815	0	0.461664	0	0.495852	0	0.390323	0	0	0	0	0	0.707055	0.35221	0.658352	0.80338	0	0.522958
ENSG00000169946.9	0	0	0.125113	0.309294	0.173919	0	0	0	0.304947	0	0	0	0	0.163386	0	0	0	0.118949	0	0.14255	0	0	0.115037	0	0.193858	0.157703	0.151986	0.157277	0.916569	0.838612	0.913755	0.881657	0.967259	0.842906	0.896956	1	0.980851	0.935988	0.570111	0	0	0.442241	0.243697
ENSG00000234665.3	0.297543	0.201696	0	0.464886	0.284225	0.486178	0	0.403081	0.345757	0.997599	0.356254	0.373466	0	0.361479	0	0.278829	0.542722	0.268022	0.306631	0	0.295303	0.289237	0.442292	0.312906	0.88185	0	0	0.257028	0	0	0	0	0	0	0	0.281086	0	0.378158	0	1	0	0.224881	0.296539
ENSG00000265945.1	0	0	0.353465	0.325565	0	0.435017	0.473049	0	0	0	0	0	0	0.650958	0.675277	0	0	0	0.232602	0.292784	0	0	0.236274	0	0.33248	0.234503	0.563895	0	0.606716	0.897561	0	0.744973	0.629904	0.646327	0.494268	0.560704	1	0.624065	0	0.575286	0.340733	0	0.707482
ENSG00000248663.2	1	0.594977	0.572053	0	0.633309	0	0	0	0.725725	0.656648	0.678406	0	0.860211	0.815799	0	0	0.504697	0.234809	0	0	0	0	0.776252	0.753455	0.662926	0.225384	0.666604	0.498295	0	0	0	0	0	0	0	0.5389	0	0.338621	0.712267	0.349731	0	0	0.628203
ENSG00000203907.5	0.233612	0	0	0.690897	0.222601	0	0	0.651415	0	0.719389	0	0	0	0	0	0	0	0	1	0.49897	0.31795	0.594322	0.545148	0.705741	0.206459	0	0	0.745992	0.577526	0	0	0.497118	0.685808	0.553707	0	0.581024	0.506132	0.651042	0	0	0.465461	0	0.678636
ENSG00000188511.8	1	0	0	0.192181	0.403891	0.156733	0	0	0.32265	0	0.141312	0	0.246234	0.527235	0.502086	0.411422	0	0	0.693338	0	0	0.648742	0.361237	0	0.561967	0	0	0.420255	0.228489	0	0.481613	0	0	0.381527	0	0	0.263956	0.207976	0.170826	0	0.388985	0.271704	0.346678
ENSG00000182870.8	0.4293	0.518807	0	0	0.299332	0.192784	0.154059	0	0	0.68019	0.126572	0.133498	0	1	0	0.587101	0.414057	0.693473	0.71408	0	0.143032	0.303902	0	0	0.21052	0.171258	0	0.170795	0	0	0	0	0	0	0.194371	0.186781	0.236423	0.570687	0	0.644307	0.896616	0.149434	0.19705
ENSG00000111863.8	0.187242	0	0.358445	0.401187	0.469817	0	0.273354	0	0.158958	0	0.226845	0.173373	0	0	0	0	0	0	0	0	0.25484	0.335896	0	0	0	0.222411	0	1	0.265784	0.382362	0	0	0.432526	0.562171	0.480595	0.242571	0.30704	0.428516	0.568031	0.24986	0.316393	0.739794	0.641838
ENSG00000203414.2	0.974428	0	0.937137	0	0.560186	0	0.875807	0.780902	0.776689	0	0	0	0.225017	0	0	0.371662	0.675328	0.995067	0.760938	0	0	0.655634	0	0	0.714568	0	0.500439	0.515119	0.343515	0.494187	0	0	0	0	0	0	0	0	0	0.568792	0.87918	0.687174	1
ENSG00000255622.1	0	0.236816	0.239908	0.431172	0.508382	0.247479	0	0.403137	0.323888	0.283015	0.224229	0.470065	0.172093	0	0	0.440353	0	0.365087	1	0.198723	0	0.896105	0.160367	0	0.651678	0	0.341408	0	0	0	0	0	0	0.438684	0.475053	0.239774	0	0.578415	0.391514	0	0.231267	0	0
ENSG00000272349.1	0.537997	0	0.30468	0	0.609817	0.314295	0.535683	0.616132	0.736805	0.263864	0.20635	0.759642	0.444861	0.803097	0.826988	0.73185	0.529489	0.347545	0.200499	0	0	0	0.203664	0.247922	0.207733	0	0.529201	0	0	0	0	0	0	0	0	0	0	0	0	0.811838	1	0	0.609836
ENSG00000224348.2	0	0	0.497382	0.460852	0.626598	0.637547	0.415375	0	0	0.435074	0.24978	0.612276	0	0	0	0.36564	0.299658	0.351468	0.402098	0	0	0	0	0.300102	0.469954	0.337965	0.994077	0	0	0.936519	0.851291	0.777308	0.501081	0	0	0	0.715339	0.495895	0	0.724428	1	0	0
ENSG00000249852.1	0.259534	0	0	0	0.33998	0.51081	0.277321	0	0	0.396861	0	0.24031	0	0.570384	0	0.242368	0.273338	0.320598	0	0.27866	0.257471	0	0	0	0	0.308281	0.478742	0	0.737313	1	0	0.641702	0.761908	0	0.470425	0.687941	0.976831	0.811088	0	0.346327	0	0.693233	0.716566
ENSG00000261786.1	0.419889	0	0	0	0.19871	0.1477	0.221454	0	0.177969	0	0.133168	0.32643	0	0.38647	0.375644	0	0	0.398537	0.178784	0.264287	0	0.202215	0	0.159997	0.184953	0	0.173651	0.288408	0.215322	0.399647	0	0.414415	0.267147	0	0	0	0	0	0.220031	0.511868	0.489976	1	0.620146
ENSG00000204176.8	0	0.43982	0.240466	0.300481	0.290188	0	0.394658	0.344639	0.217649	0.208252	0	0	0.320497	0.228298	0.459398	0.238401	0.19538	0.229161	0	1	0.969312	0	0.265988	0.357699	0.306415	0.159535	0	0.458804	0	0.378831	0	0	0	0	0.250097	0	0	0	0.520524	0	0.369627	0.436794	0
ENSG00000105697.3	0.272152	0	0	0.634009	0.356508	0.609823	0.578972	0	0	0.30551	0.446856	0.468446	0	0.334919	0	0	0	0	0.320758	0	0.49763	0	0	0.392484	0.397381	0	0.423852	0.517436	0	0.717012	1	0.956326	0.479292	0	0	0.475507	0.969154	0.558299	0	0.737885	0.340062	0	0
ENSG00000232977.2	0.488992	0.858902	0	0.290034	0.318227	0.640368	0.421422	0.336394	0.751911	0.608652	0.592769	0.752131	0.494239	0.682733	0	0	0	0.217646	0	0.260831	0.240997	0.512051	0.741621	0.698383	1	0	0	0.51709	0	0	0	0	0	0	0	0	0	0	0.809099	0	0.410489	0	0
ENSG00000041515.11	0.24187	0.971671	0	0.212771	0.646304	0	0.140365	0.331906	0.154118	0.413926	0.159146	0.620735	0	0	0	0.122673	0	0.117691	0	0.620521	0.618323	0.175114	0.11382	0.189444	0	0.156035	0	0.279614	0	0.268251	0	0	0.231344	0	0.177094	0.229518	0	0	0.582384	0.685169	1	0.221731	0
ENSG00000142515.10	0.763487	0	0.267668	0	0.501394	0.453126	0.718362	0	0.241133	0.51492	0.466376	0.85072	0.264105	0.678057	0.703388	0	0.67724	0.800485	0.804268	0	0.281782	0.509543	0.505944	0.299591	0	1	0	0.336479	0	0	0	0	0	0	0	0	0	0	0.550575	0.379029	0	0	0.68083
ENSG00000250451.1	0.199037	0.376624	0	0.237633	0.646454	0	0	0	0.168971	0	0.174732	0.625627	0.627341	1	0	0.508724	0	0	0.737524	0	0	0.26533	0	0	0	0.461768	0.227851	0.378425	0.282527	0.599623	0.469887	0.423545	0	0	0	0	0.326382	0.40831	0.421033	0	0.626051	0	0.365341
ENSG00000170160.12	0.432604	0.897263	0	0.256589	0	0.454198	0	0	0	0	0.506617	0	0.199831	0.57751	0.670355	0.438822	0.723197	0	0.476371	0.946101	0.890557	0.724723	0	0	1	0	0	0.254592	0	0.647456	0.507371	0	0	0	0	0	0	0.568502	0.563419	0.286787	0	0	0.858465
ENSG00000114349.5	0.371934	0	0	1	0.990309	0.905015	0.528825	0	0.230248	0	0.488606	0.345724	0.347105	0.53323	0	0	0.97302	0	0.319658	0	0	0.361552	0.32449	0.465054	0.396018	0.233239	0.310482	0.32129	0.384986	0.714553	0	0.885526	0	0	0	0.473876	0.752747	0.620701	0	0	0	0	0
ENSG00000154589.2	0.248868	0	0.416437	0.216667	0.172923	0	0.193914	0	0	0	0.159316	0.23133	0.277606	0.302344	0	0.278708	0.453937	0.449675	0.680637	0	0	0.714427	0.509762	0.381936	0.495734	0	0.603104	0.604964	0	0.47812	0	0	0	0	0	0	0	0	0.741094	0.325858	0.361585	1	0
ENSG00000174059.12	0	0.723317	0	0.304872	0.47228	0	0.400426	0.190169	0.22083	0	0.873017	0.354963	0	0.528991	0.587102	0	0.651188	0	0	0	0	0	0.404002	0.198529	0.229495	0	0	0.46551	0	0	0	0	0.826161	1	0	0.328867	0.623249	0.328054	0.324526	0.479238	0.235192	0.195086	0
ENSG00000169860.4	0	0.536192	0	0.864551	0	0	0	0.861329	0.426348	0.409996	0.371344	0.28829	0.513522	0.278322	0.56006	0	0.435521	0	0	0.820854	1	0.301489	0.402848	0.32616	0.275752	0	0.258902	0.807142	0.4298	0	0	0	0	0	0	0	0	0.463954	0.856854	0	0.282597	0	0.3091
ENSG00000234695.1	0.469525	0.367598	0.270735	0	0	0.384151	0.498389	0	0.337064	0	0	0.366217	0	0	0	0.268293	0	0	0.245062	0.308468	0.285012	0.382984	0	0	0	0	0	0.340335	0.639216	0.86551	0.859582	0.710343	1	0.862568	0.951301	0.714543	0.857624	0	0	0	0.485458	0.484936	0.61875
ENSG00000247765.1	0.220917	0	0	0	0.674536	0	0.558718	0.448539	0.665333	0	0	0	0.205412	0.593638	0	0	0	0	0	0	0	0.396305	0.264308	0	0.52345	0.563233	0.344058	0	0.590382	0.908267	0.748114	0.649601	0.848523	0.999091	0.470203	0.58558	1	0.778629	0	0	0	0	0
ENSG00000154736.5	0	0	0	0	0.341275	0.188246	0	0.19533	0.685867	0	0.234223	0	0	0	0	0	0.435509	0	0	1	0.831479	0.407512	0	0	0	0	0.221321	0.568625	0.516665	0.582437	0	0.411406	0.67294	0.458238	0.260639	0.867192	0.789111	0.681407	0.280432	0	0.241575	0.274252	0.264231
ENSG00000185479.5	0.544026	0	0.0972096	0	0.182093	0.100442	0.150596	0.142845	0.0875731	0	0.0905591	0.360471	0	0.599805	0	0.223519	0.232373	0.127427	0.0879913	0	0	0.185052	0.385687	0.641459	0.150622	0.0887104	0	1	0.229515	0.424109	0	0	0	0.535837	0	0.133638	0	0	0.247426	0.626251	0.128896	0.146332	0.140985
ENSG00000248405.5	0.369527	0	0	0	0	0.360708	0.241604	0	0	0.253823	0	0.288221	0.427934	0	0	0.392126	0	0.33432	0	0	0.224311	0	0.324194	0	0.515374	0.321952	0	0.523425	0.503078	0.595706	0	0.704315	0.603293	0.768136	0.617833	0.518612	0.714617	1	0.239956	0.405998	0	0	0
ENSG00000166035.6	0.189721	0.658135	0.472072	0	0.180779	0.184729	0.202723	0.513788	0.380282	0.212976	0.229847	0	0.242804	0.233476	0	0	0.734055	0	1	0	0	0.399899	0.164386	0.200108	0	0.225355	0.427141	0.360712	0	0.571555	0	0	0	0	0.255769	0	0.41104	0.245125	0.20134	0	0	0.320237	0.259295
ENSG00000237863.1	0	0.48017	0.572333	0	0.936712	0	0	0.889725	0.491155	0.527253	0.617952	0	0.527421	0	0	0.385734	0.638765	0.274755	0.942914	0	0	1	0.192721	0.381384	0	0	0.676949	0.35765	0.315722	0	0	0.357538	0	0	0	0.589571	0.48189	0	0.322627	0	0	0	0.408265
ENSG00000182583.8	0	0	0	0	0.354587	0.195589	0	0	0.17053	0	0.176345	0	0	0.511773	0	0.258142	0.289287	0.179969	0.171344	0.294588	0.199277	0.267778	0.174049	0	0	0.172745	0	0.237958	0	0.902759	0.601011	1	0.464014	0	0.364099	0.413038	0.935141	0.627765	0	0.26805	0.593162	0.496332	0.719515
ENSG00000248636.2	0.439542	0.998742	0.283045	0.260704	0	0.212616	0.680034	0.625204	0.382124	1	0.495114	0	0.334028	0.363794	0	0	0.830938	0.269738	0.308594	0	0.297194	0.622803	0.613369	0.687751	0.266241	0	0.249973	0	0	0.44591	0	0	0	0	0	0	0	0	0.231734	0.392088	0.27285	0	0
ENSG00000167664.4	0	0	0.27248	0.250973	0.275368	0.281079	0.364666	0	0	0	0.305058	0.533884	0	0.413286	0	0.196307	0	0	0.247755	0.533594	0.502143	0.280225	0.251499	0	0	0	0.473273	0.249019	0.561771	0.553822	0.496266	0	0.370207	0	1	0	0	0	0.796421	0.494071	0.262665	0	0.287299
ENSG00000133937.3	0	0.761488	0.216993	0	0.387505	0	0.551084	0.895425	0	0.559297	0.821984	0.438255	0.716103	0.367908	0	0	0.935083	0	0.658387	0	0	0.300307	0.940539	1	0.973866	0	0.191638	0.729512	0	0	0	0	0	0	0	0	0	0.216291	0.895224	0	0	0.173506	0.228794
ENSG00000215475.3	0.360778	0.566549	0.34253	0.702673	0.644944	0.190787	0.209371	0.474725	1	0.355213	0	0	0	0	0	0	0.546794	0.431987	0.167138	0	0.194385	0.798295	0.169777	0.563306	0.480541	0	0	0	0	0	0.462581	0	0.345078	0	0	0	0	0	0.642186	0.460535	0.244836	0	0.422003
ENSG00000164879.6	0.131399	0.122148	0	0.212831	0.253925	0.175698	0.31686	0.332	0.11155	0	0	0.121667	0.248687	0.161704	0	0.122708	0.138388	0.117724	0.278495	0	0	0.235718	0.234053	0.387682	0.41748	0.293134	0.510628	1	0	0	0	0.211221	0	0	0	0	0.215469	0.169772	0.379389	0.391626	0	0	0.179586
ENSG00000185554.10	0.852494	0.421063	0	0	0.3238	0	0.359097	0.501516	0.329868	0.232374	0	0.191668	0.509873	0.454931	0	0.317907	0.517781	0.185458	0.176571	0	0	0	0.397017	0	0.182941	0.294745	0	0	0	0	0.488687	0.332748	0.478167	0.490634	0	0	0.448478	0.267451	0	0	0	1	0.571523
ENSG00000100453.8	0.135028	0.206509	0	0.995485	0.176882	0.131476	0.287258	0	0	0.151579	0.163587	0.125027	0	0	0.421175	0	0.14221	0	0.115178	0.586212	0.2469	0.946104	0.116997	0.231531	0.244662	0	0.154576	0.383748	0.619115	1	0	0.287336	0	0	0.938588	0	0.374761	0	0.892589	0.242456	0.57446	0	0
ENSG00000232139.1	0.746548	0.699796	0.690011	0	0.686507	0	0.357271	0	0.707747	0.516	0.180799	1	0.191494	0.773295	0.510004	0.489996	0.463927	0.454047	0.242731	0.861808	0.769906	0	0.394998	0	0	0.177109	0.320746	0	0	0	0	0	0	0	0	0	0	0	0	0.484052	0.348002	0	0
ENSG00000272463.1	0.372469	0	0	0	0.424863	0.574014	0	0	0	0.415325	0.238442	0.550674	0.252546	0	0.672603	0	0	0.822732	0.85403	0.291625	0	0.487242	0.324957	0	0	0	0.690829	0.798848	0.38554	0.954109	0	0.671557	0.478335	0	0.742161	0	0.445385	0.350927	1	0	0	0.458458	0
ENSG00000197134.7	0	0	0.433086	0.333209	0.361357	0.232731	0	0	0	0	0.73085	0	0	0.711096	0.846209	0.759857	0	0	0.205139	0.303246	0.282407	0.792399	0	0	0.792975	0.388289	0.788113	0	0	0.355429	0	0	0	0	0	0	0	0.357056	1	0.443157	0.346793	0.795068	0.623445
ENSG00000272180.1	0	0.63122	0	0.306013	0	0	0.374188	0.258959	0	0.642184	0.225013	0	0	0.42702	0	0.329384	0.43891	0	0.218632	0	0	0	0.222084	0.36964	0	0	0.472798	0	0.94029	0.987584	1	0.927776	0.956987	0	0.798532	0.848117	0.810074	0.977888	0	0.819009	0.433103	0	0
ENSG00000258927.1	0.947643	0	0.673807	0	0.773797	0	0.645903	0	0.734392	0	0.576151	0.570237	0.792899	0.75053	0.745607	0.777224	0	0.821824	0.883017	0	0	0.872334	0.183622	0	0.937562	1	0.242601	0	0	0	0	0	0	0	0	0	0	0	0	0.776093	0.647095	0	0
ENSG00000171916.12	0.65563	0	0.195967	0	0.198152	0	0	0	0.459205	0.317988	0	0	0.193358	0.346455	0.648641	0.31937	0	0	0.866483	0	0	0.438331	0.625588	0.54268	0.183783	0.247013	0	0.611628	0	0	0	0	0	0.492892	0	0.363339	0.341003	0.268682	0.358543	0.701718	1	0.215534	0.381707
ENSG00000159184.7	0.161282	0.816456	0.151986	0	0.389728	0	0.235455	0.223335	0.282238	0	0.898734	0.149336	0	0.410905	0.567442	0.776822	0.939189	0.144497	0.615264	0.315774	0	0.436947	0.89044	0.668478	0.142537	0.558609	0	0.852893	0	0	0.380755	0	0	0	0	0	0	0	1	0	0	0	0
ENSG00000142661.14	0.223296	0.127012	0	0.163126	0.49028	0	0	0	0.21773	0.153379	0.32208	0	0.378084	0.268624	0.33835	0	0	0	0.193091	0.200374	0	0.422337	0.195902	0.197043	0.444776	1	0	0.259774	0	0	0	0.290747	0	0.323844	0	0	0.224049	0.361423	0.144999	0.182324	0.170725	0.813654	0.186737
ENSG00000139144.5	0.885504	0	0.602151	0.391971	0.42718	0.323582	0	0	0	0	0.351188	0.456373	0	0.403174	0	0.494121	0.414399	0	0.458043	0	0	0	0.666155	0.466611	0.438484	0	0.772578	1	0.343509	0	0	0.389006	0.55901	0	0.326246	0.601883	0.801306	0.600603	0	0	0	0	0
ENSG00000102683.6	0	0	0.168147	0	0.170023	0	0.34791	0.180276	1	0.272847	0.216172	0.165216	0	0.219585	0	0	0.256968	0	0	0.647621	0.697438	0	0.255836	0	0.526864	0	0.204264	0	0.594615	0.470099	0.421244	0.379699	0.702746	0	0.835854	0.768333	0.448608	0	0.18936	0	0	0.184937	0.243867
ENSG00000260597.1	0	0.489718	0	0	0.311056	0.193621	0	0	0.233301	0	0	0.184125	0	0	0	0	0.340518	0.178158	0.573137	0	0	0.356725	0	0	0	0.402855	0.227641	0.235565	0.729503	0.735022	0.730672	0.719794	0.661751	0.471323	0.59703	0.835918	0.837409	1	0	0	0.625472	0.206103	0
ENSG00000214102.3	0.661165	0.176812	0.62165	0.308077	0.249159	1	0.203238	0.353351	0.332848	0	0	0.358695	0.243421	0	0	0.329858	0.366275	0.76104	0.438494	0.372397	0	0.253553	0.164804	0	0.344635	0.270827	0.593546	0.225318	0	0	0	0	0	0	0	0	0	0	0	0.515697	0.61437	0	0.877146
ENSG00000035720.3	0	0.30838	0.296498	0.16218	0.129437	0.267357	0	0	1	0.207716	0.119252	0.292317	0	0.167169	0	0.208619	0.305998	0.312951	0.817388	0	0.13476	0.505488	0.304845	0.541961	0.29623	0.514808	0	0.218427	0	0	0	0.335866	0	0	0	0	0.294304	0	0.234208	0	0.554788	0	0.185655
ENSG00000203740.3	0	0.288641	0.29241	0	0.214954	0	0	0.45802	1	0	0.489318	0	0	0.277614	0	0.210666	0.474185	0.202109	0	0	0	0.573906	0.323446	0.237937	0.199367	0	0.351331	0.267234	0.702602	0.792442	0	0.893804	0.785208	0	0.746969	0.76428	0.673413	0	0	0	0	0.320006	0.753836
ENSG00000106018.9	0.785883	0.212652	0	0	0.503784	0.364934	1	0.23112	0.194201	0	0.575758	0.463795	0	0.546086	0.566487	0.907702	0	0.451238	0.622757	0	0.226939	0.751778	0	0	0.278916	0.756275	0.356269	0.597238	0	0	0	0	0	0	0	0	0	0	0.331815	0.305258	0.719531	0.434474	0
ENSG00000253771.1	0	0	0	0.777826	0.525925	0.264991	0.397313	0.274963	0	0	0.329713	0	0	0.847136	0	0	0.524084	0.600003	0.515117	0	0	0	0.325606	0	0	0.607135	0	0.437614	0.605522	0	1	0.57913	0.857155	0.645055	0.743644	0.676879	0.969154	0.850521	0.46923	0	0	0	0
ENSG00000205592.8	0	0.221466	0	0	0	0	0	0.240699	0	0	0.429191	0	0	0	0.589965	0	0.25091	0.398303	0	0.255795	0.38655	0	0.485644	0.621712	0	0.204877	0.371034	0	0.530066	0.917946	0.562432	0.809211	0.959595	0.564673	0.564671	0.592531	0.788856	1	0.705895	0	0.297686	0	0
ENSG00000101282.4	0	0.958916	0.215907	0	0	0.766283	0.595963	0.168287	0.141405	0.254702	1	0	0.154876	0	0	0	0.639233	0.149232	0.235396	0	0	0.222044	0	0	0.243211	0.371588	0	0.96172	0.473201	0.615679	0	0.489785	0	0.56586	0.301914	0.342495	0	0.341698	0.536589	0	0	0	0.358735
ENSG00000188906.9	0.203791	0.260753	0.419241	0.243308	0	0	0	0.686975	0.286738	0.22877	0.588614	0	0	0	0	0	0	0	0	0	0	0.365583	0.982965	1	0	0.175253	0.584981	0.921676	0.453423	0	0	0.692206	0.470753	0.483026	0	0.540184	0	0.466388	0.757816	0.271943	0.254643	0.724059	0
ENSG00000135898.5	0.621927	0.846302	0	0.912357	0.70647	0	0.527303	0	0.271457	0.654915	0.56458	0.727275	0.569911	0.621742	0	0.501346	0.958233	0	0.552365	0	0	0	0.917811	1	0.282108	0	0	0.849078	0.32843	0	0	0	0	0	0	0	0	0	0	0.308752	0.289111	0.61802	0
ENSG00000114200.5	0	0	1	0	0	0	0	0	0.110863	0	0.598803	0.166464	0	0.160708	0.323389	0.509345	0	0.776869	0.347796	0.278927	0.261107	0	0.513056	0.403161	0.604916	0.112303	0.65235	0.869699	0	0.266675	0	0.20992	0	0	0	0	0	0.168726	0	0.174262	0.76957	0.896782	0.821723
ENSG00000174453.5	0.73771	0	0.453128	0	0	0	0.788087	0.305009	0.351002	0.247262	0.819312	1	0.204804	0.804718	0	0.524055	0.525176	0.607549	0.352501	0	0	0.887716	0.918585	0.615317	0.870477	0.261635	0.25215	0	0	0	0	0	0	0	0	0	0	0.284587	0	0	0.275226	0.228293	0.52796
ENSG00000169306.5	0.563799	0	0.335616	0	0.624214	0	0	0.218972	0.345376	0	0.314523	0.200679	0.662182	0	0	0	0.417363	0	0	0.317845	0.351656	0.882998	0.351734	0.417896	0.191542	0	0	0	0.482218	0	0.64846	0.70763	0.72125	0	0.675225	0.632323	0.355399	0.280025	0	0	0	1	0
ENSG00000165376.6	0	0.258772	0.572665	0	0.265249	0.372216	0.406391	0	0.326592	0.697451	0	0.257751	0.480919	0.46377	0	0.427514	0	0.641315	0.445492	0	0	0	0.713658	0.585856	0.682691	0	0	0.644407	0	0.568452	0.832877	0	0	0	0	0.360627	0	0.485169	0.756526	0	0.619612	1	0
ENSG00000151079.6	0.420809	0	0.581798	0	0.569647	0	0.598002	0.699319	0.189788	0	0.78222	0	0.306158	0.881707	0.815083	0.151066	0.508995	0.14493	0.729713	0.281837	0	0.620264	0.770419	0.23329	0	0	0.334516	0.793452	0	0	0	0	0	0	0	0	0	0	0	0	0.522514	0	1
ENSG00000075290.7	0.469583	0	0	0.259557	0.207154	0.211681	0.2323	0.526713	0.864639	0	0.421585	0	0.332559	0	0	0.333879	0.313088	0	0.256228	1	0.957683	0	0	0	0.192132	0.309554	0.523395	0	0	0	0	0.462622	0.58006	0	0.293086	0.498639	0.546579	0.280888	0.374831	0.290104	0	0	0.297126
ENSG00000169507.5	0	0	0.248333	0.154877	0.123608	0.903453	0.848837	0	0	0	0	0.520576	0	0.21612	0.321241	0.647439	0.186819	0.565725	0.565432	0.139283	0.128691	0.304639	0.764367	0.716593	0	1	0.239289	0.440716	0.184137	0	0	0	0	0.307469	0	0	0	0	0	0.504503	0.758969	0	0
ENSG00000188909.4	0.516321	0.588683	0.697685	0	0.496277	0.23275	0.786903	0.745502	0	0	1	0.221334	0.566823	0.525342	0.745602	0.678859	0.409332	0.527001	0.452443	0	0	0.763285	0.729748	0.409877	0	0	0.662668	0	0	0	0	0	0	0	0	0	0	0	0	0.648107	0.532067	0	0
ENSG00000162746.10	0	0.558772	0	0.35256	0.28138	0.471086	0	0	0.250691	0	0.259239	0	0.274573	0	0	0.275767	0.665202	0	0.472584	0	0	0.800024	0	0.311466	0.260976	0.629997	0	0.942978	0.838918	0.603022	1	0	0.787904	0.886597	0.699915	0.677309	0	0.605783	0	0	0.368985	0.919303	0
ENSG00000153303.12	1	0	0.379897	0.220475	0.241906	0.363456	0.197322	0.814801	0.585887	0.522703	0.267988	0	0.760916	0.363063	0	0.172452	0.265945	0.407127	0	0.619645	0.588847	0	0.35418	0.266317	0	0	0.211399	0.504625	0	0	0	0	0	0.437696	0.248955	0	0	0	0	0.331585	0.230746	0	0
ENSG00000122852.10	0.990316	0.736592	0	0.276793	0.639206	0.172737	0.364254	0.326405	0	0.306233	0.684997	0	0.65705	0.253984	0.402948	0	0.722414	0.270655	0.110194	0	0	0.953017	0.659427	0.323502	0.702595	0	0	0	0.183374	0	0	0	0	0	0.174159	0	0	0	1	0.350259	0	0	0
ENSG00000157368.6	0.38988	0.459205	0	0.648958	0	0.409341	0	0.469266	0.308655	0.217431	0.487496	0.475573	0.296288	0.322691	0.479647	0.248909	0.372989	0	0.228283	0	0	0	0.544067	0.571465	0.401293	0.746268	0.301654	1	0	0	0	0	0	0	0	0	0	0	0	0.258463	0.242021	0.326936	0
ENSG00000161681.11	0.25934	0.203041	0.688599	0	0.151207	1	0	0.573136	0.747141	0	0.421405	0.146932	0	0	0.755528	0.418032	0.944545	0.748029	0.952699	0.232718	0	0.865502	0	0	0	0	0.992359	0.466723	0	0	0.374626	0	0	0.376118	0	0	0	0	0	0.211754	0.431326	0.392091	0
ENSG00000113327.10	0.25577	0	0.407097	0	0	0	0	0	0.21882	0	0.225958	0.933516	0	0	0	0.561831	0	0	0.159092	0	0	0	0	0	0.794373	0	0	0.812775	0.761523	0.866225	0.818376	0.88048	0.971673	0.864121	0.937314	1	0.875683	0.911553	0	0.393478	0	0	0.838351
ENSG00000153820.8	0.292776	0.706988	0	0.25949	0.970117	0.333002	0.144835	0	0.11507	0.74988	0.83641	0	0.675179	0.166807	0.422788	0.384942	0.977045	0	0.679918	0	0	0.243156	0.654931	0.784882	0.119791	0.193001	0.25003	0.160569	0	0	0	0	0	0	0	0	0	0	0	1	0.691812	0	0
ENSG00000171243.7	0	0.145837	0.322739	0	0	0.209771	0.167634	0.158503	0.25	0.176112	0.227667	0	0.200777	0.421566	0	0	0.225932	0.140555	0.13382	0	0	0.209134	0.135932	0.535994	0	0	0	1	0.522798	0.320364	0.370367	0.33384	0.494107	0.371842	0.33391	0.438079	0	0	0	0.209346	0	0.59655	0
ENSG00000122180.4	0	0	0	0	0.321191	0	0.357953	0	0.795634	0.444493	0.21525	0	0	0.482058	0	0	0.258232	0.362535	0.346511	0.951399	1	0	0.351554	0.353603	0.216693	0	0	0	0.348041	0.645981	0.733606	0.606239	0.566386	0.903637	0.330551	0.609824	0	0.427342	0	0	0.414312	0	0.335107
ENSG00000089169.10	0	0.77836	0.20546	0	0	0.11444	0.171585	0.451091	1	0.728648	0.142391	0.149819	0.17979	0.299441	0	0.109758	0.389552	0.173781	0.305666	0.411501	0.332214	0	0.239587	0.123967	0.143303	0.139608	0.134547	0.223461	0.261502	0	0	0	0.206988	0	0	0	0.19273	0.151855	0.12473	0	0	0	0.341428
ENSG00000154258.12	0.568695	0	0.579726	0	0	0	0	0	1	0.444621	0.264852	0.202422	0	0	0	0.28094	0	0.431231	0.308952	0.775135	0.871121	0	0.189421	0.52185	0.934334	0.188001	0	0.258974	0.415457	0.575963	0.803282	0	0	0	0.294722	0	0	0.448471	0.462445	0.291724	0.273166	0	0.603589
ENSG00000236532.1	0.417693	0	0	0	0.243534	0.248856	0	0	0.791072	0	0	0.32579	0	0	0.632911	0	0.537232	0.427296	0	0.374816	0	0.458488	0.221451	0	0.311621	0.68467	0	0	0	0.841249	0	0	0.804963	1	0.605775	0.525526	0.762949	0.634313	0.370723	0.341052	0	0.568336	0.742455
ENSG00000189001.6	0.201131	0.188219	0	0	0.161216	0.119831	0.311253	0.298169	0	0.2503	0.221712	0.187541	0.157504	0.359479	0	0.114929	0.343435	0.152026	0.247657	0	0.1675	0.164059	0.264155	0.371792	0.254979	0.105835	0	1	0.328892	0	0	0.197831	0	0	0	0	0.266636	0	0.711113	0	0	0.289769	0.168201
ENSG00000166342.14	0.262475	0	0.366814	0.170195	0	0	0.247295	0.685569	0.121019	0	0.27644	0.131994	0	0.280266	0.869048	0.218929	0.385266	0.328417	0.570931	0.95716	1	0.603534	0.629808	0.778602	0	0.887267	0.16319	0.455215	0	0	0	0	0	0.33788	0.192181	0	0	0	0	0.190226	0	0	0
ENSG00000145692.10	0.364555	1	0.268276	0	0	0.223564	0.24311	0.873924	0	0.214293	0.123027	0.64651	0.179351	0.30799	0.66723	0.67499	0.147594	0	0.19805	0.150468	0	0	0.200933	0.270213	0.382816	0	0	0.324415	0	0	0	0	0	0	0.188928	0	0	0	0.404628	0.187006	0.867882	0.47356	0.468303
ENSG00000121895.7	0	0	0.474225	0.748053	0.259282	0	0.288959	0	0.168032	0	0	0.18327	0	0.329757	0	0.25436	0.381157	0	0.168834	0.212518	0	0.895572	0	0.285447	0.174926	0	0	0.458197	0	0.52147	0	0.318169	0.457217	0	0.594261	0.453983	0.428828	0.255733	0.383664	0	0.66935	1	0.270516
ENSG00000181585.3	0.630505	0.335639	0.247198	0.82165	0.410331	0.418473	0	0.487324	0.369088	0	1	0.334378	0.595618	0.97197	0	0	0.590908	0.235018	0.309168	0	0	0.781251	0.425715	0.449793	0.511551	0.225585	0.300293	0.498739	0	0	0	0	0	0	0	0.458325	0	0	0.965794	0	0	0.583319	0
ENSG00000249876.1	0	0	0	0.504296	0.368169	0.314713	0.251495	0	0.276137	0	0.206624	0	0	0.392123	0	0.219797	0.247884	0.21087	0	0.34517	0.320337	0	0	0	0	0	0.652483	0	0.334093	0.826792	1	0.799452	0.819244	0.920904	0.317304	0.411233	0.960671	0.538648	0.3414	0.422619	0.397709	0	0
ENSG00000165810.12	1	0.642244	0.15208	0	0.786209	0	0	0.351515	0.227069	0.246775	0	0.327196	0.150056	0.198603	0	0.689248	0.339228	0.144587	0.305458	0	0.261849	0.215134	0.261907	0	0.142625	0.191695	0.251339	0.37359	0.502635	0	0	0.440891	0	0	0.292518	0.28197	0	0	0.278248	0	0	0.22893	0
ENSG00000134207.9	0.133165	0	0.125489	0.85894	0.321784	0.389312	0.629511	1	0.113049	0.757485	0.552839	0	0.967377	0.29266	0	0	0.705463	0	0	0.304658	0	0.449051	0.574597	0.575536	0	0	0.245639	0.378452	0.189024	0	0	0	0	0	0	0	0	0.172053	0.14132	0.380094	0	0	0.746536
ENSG00000145526.7	0	0.749055	0.409741	0.352825	0.606234	0	0	0.766799	0.565895	0.184855	0.357186	0.849395	0	0.202649	0	0.153779	0.173429	0.420766	0.194081	0	0	0.568374	0	0.848174	1	0.653576	0.188509	0	0	0.336269	0	0	0	0	0	0.287714	0	0	0.606279	0	0	0.820032	0.225058
ENSG00000167780.7	0	0.494288	0.168356	0	0.315365	0	0.309923	0	0	0.273186	0.592104	0.759654	0.228641	0.297642	0.972315	0.737847	0.188157	0.456498	0.776457	0	0	0.32049	0.364183	0	0.217827	1	0.204517	0	0	0	0	0	0	0.536388	0	0.312147	0	0.230827	0.189596	0.32079	0.39766	0.185167	0
ENSG00000231317.1	0.718606	0	0.602956	0	0.48763	0	0.479215	0	0	0	0.24251	1	0.256855	0.659443	0.684079	0.766771	0	0.461841	0.485419	0	0	0.495555	0.330501	0.291367	0.538706	0.684643	0.430223	0.327242	0	0.72779	0.652154	0	0	0.654752	0	0	0	0	0	0	0.345174	0.572973	0
ENSG00000143119.8	0.121367	0	0	0.806043	0.304528	0	0.276596	0.122621	0	0	0.235357	0	0	0	0	0	0	0	0	0.332656	0.359411	1	0.247405	0.128012	0	0.104372	0	0.258339	0.453723	0.751257	0.286524	0.426479	0	0.447293	0.687904	0.157231	0.456801	0	0.744781	0.329064	0.585896	0.125792	0
ENSG00000204397.3	0.396024	0	0	0.66697	0.403776	0	0.195911	0	0.15565	0	0	0.169765	0	0.305458	0	0.171219	0.193098	0	0.156393	0	0	1	0.297551	0.264413	0.489245	0	0	0.794263	0.520869	0.998819	0.432842	0.390154	0	0.434567	0.888682	0	0.46096	0	0.675036	0	0.541404	0.619559	0
ENSG00000133962.3	0	0.408418	0	0	0.282742	0	0	0	0	0	0.189483	0.437605	0.276231	0	0	0.277374	0.369606	0	0.408532	0	0	0	0.75723	0.679809	0.746908	0.185615	0	0.589812	0.719272	0.568652	0.947068	0.672329	0.633636	0.795466	0.750431	0.714199	0	1	0.456576	0	0	0	0
ENSG00000134242.11	0	0.178081	0.131156	0.755522	0.132619	0.135517	0.241442	0	0	0.156238	0	0.177412	0	0	0	0	0	0	0.118719	0.20411	0.298672	1	0	0.238648	0	0.198174	0.159327	0.296252	0.415649	0.646398	0	0.38023	0	0	0.551523	0.180305	0.415471	0.242574	0.764106	0	0.604726	0.694569	0.361095
ENSG00000086967.9	0	1	0	0	0.385942	0.593704	0.319186	0.220895	0	0.518279	0.393878	0.202442	0.413792	0.364253	0	0.280968	0.374395	0	0.678836	0.668554	0.747403	0.556225	0	0	0.193225	0.699438	0.250287	0.351562	0.486453	0.57602	0	0	0	0	0	0	0	0.282485	0	0.291753	0.273193	0	0
ENSG00000182916.7	0.139437	0.213252	0.564923	0.166475	0.322767	0.222442	0	0.193085	0.942174	0.283589	1	0.177741	0.600935	0.501825	0.897364	0.130214	0.146853	0	0	0	0.278796	0	0.199924	0.147071	0.468894	0.165627	0.471742	0	0	0.28474	0	0	0	0.330494	0	0	0.302097	0	0.147976	0.970839	0	0	0.190571
ENSG00000168314.13	0	0	0	0	0	0	0.45177	0.294064	0	0	0.613362	0.19663	0.366878	0.353795	0	0	0.793697	0.190259	0	1	0.977217	0	0.674524	0.364129	0.68315	0.252246	0	0.341469	0.567512	0	0	0	0	0.637582	0.286289	0.27511	0.348227	0.274374	0.509357	0	0.513173	0.220101	0.457359
ENSG00000123096.7	0	0.327017	0	0	0.164676	0	0.252301	0	0.325793	0.194005	0.447348	0.263356	0	0.21268	0	0.222092	0.182014	0.154835	0.203687	0	0.171448	0.364278	0.247791	0	0	0.205282	0.31879	0.972467	0.384517	0.568846	0	0.277806	0.461115	0	0	0	0.283393	0.22329	0.636288	0.310316	0.215946	1	0
ENSG00000237887.1	0.36729	0	0	0	0	0.600143	0.522222	0	0.314228	0	0	0	0	0.329603	0	0	0	0.239958	0.470639	0	0	0	0.232066	0.282496	0.236702	0	0.603002	0	0.86483	0.806874	0	0.874469	1	0.804131	0.770257	0.781406	0.799522	0.83702	0	0.764474	0.761162	0.277596	0.939458
ENSG00000173662.15	0	0.610637	0	0.510783	0	0	0.800857	0.320854	0.302236	0.264096	0.15162	0.263187	1	0.212543	0	0.161286	0.248727	0	0.203556	0.185438	0	0	0.681845	0.942082	0.701955	0.482591	0.26898	0.471953	0.245156	0	0	0	0	0.409358	0	0	0	0.428641	0.334776	0.230468	0	0	0.236046
ENSG00000260455.1	0	0	0.233891	0	0.325129	0	0.362342	0	1	0.27862	0.300692	0.378219	0	0.63234	0	0	0	0	0	0	0	0.582865	0.215053	0.357938	0.449717	0	0.661191	0	0.613584	0.506837	0	0.729818	0.66223	0	0.528267	0.433653	0.624007	0.69169	0	0.631936	0.705362	0.352081	0
ENSG00000197670.5	0.338128	0.687791	0	1	0	0.608274	0.890964	0.468222	0.396702	0.801534	0.296838	0	0.639943	0	0.837329	0	0.356113	0	0	0	0	0.606571	0.292975	0.76259	0.558492	0	0	0.994493	0	0.690482	0.798252	0	0	0	0.719677	0	0	0.436871	0.811022	0.794722	0	0.835468	0
ENSG00000267466.1	0.402277	0.163382	0	0	0	0	0.400546	0	0.247292	0	0	0	0	0	0.548211	0.449218	0	0	0	0.344112	0.399734	0.31529	0	0	0.680173	0.151144	0	0.282611	0.617525	0.677198	0.525858	0.847963	0.692204	0.687674	0.748726	0.914566	0.893537	1	0.186519	0	0	0	0
ENSG00000272154.1	0.398131	0.577558	0.229568	0	0.831343	0	0	0.246127	0.285811	0.73149	0	0.419318	0.372651	0	0.603268	0	0.609354	0	1	0.424433	0.581926	0.694817	0	0	0.215296	0	0.586495	0.288585	0.542018	0	0	0	0	0	0	0	0.727216	0.604604	0.35336	0.695338	0.411641	0	0
ENSG00000148826.6	0.977094	0.57347	0	0.899411	1	0.159409	0.28401	0.710777	0.32816	0.250344	0.887944	0.151591	0.209525	0.68016	0	0.152888	0.819506	0	0	0.285238	0.327343	0.293694	0.492511	0.42724	0	0.140791	0.187418	0	0	0	0	0	0	0	0	0	0	0	0.820577	0.660206	0.364411	0	0
ENSG00000229520.1	0.231718	0.296485	0.555174	0.37532	0.447787	0.309836	0.401974	0.430476	0	0	0.203422	0	0.296551	0.553153	0	0.610422	0.244042	0.533837	0.769891	0	0.463306	0	0.200774	0	0.549042	0	0.686	0.274497	0	0	0.547039	0	0	0	0	0	0	0	0	0.762027	1	0.240165	0.639766
ENSG00000173376.9	0.155555	0	0.648446	0	0.518526	0	0.424867	0	0.182502	0.174622	0.255411	0.712018	0.577797	0.259158	0	0.145266	0	0.914057	0.183337	0.521962	0.538077	0.207365	0.648725	0.420861	1	0.932872	0	0	0.220805	0	0.367234	0.250051	0	0	0	0	0	0	0.560638	0	0	0	0.2126
ENSG00000143552.5	0	0	0	0	0.296097	0	0.440726	0	0.265191	0.253741	0.407207	0.288128	0	0.575877	0	0	0	0	0.266405	0.242693	0.224238	0.301319	0.195851	0	1	0	0.258757	0.363459	0.429558	0.595513	0	0.363346	0.398075	0	0	0.464775	0.370653	0.597917	0.911098	0.405866	0.381943	0.741511	0
ENSG00000174130.8	0.340965	0.283213	0.969046	0	0.176454	0.180309	0.270346	0.187095	0.217261	0.46397	0.268736	0.171466	0.172185	0.308517	0	0.421915	0	0	0.410466	0	0	0.471114	0.432134	0.442043	0.481695	0.15925	0	0.90545	0	0	0	0	0	0	0	0	0.303662	0.239261	0.44417	0.332511	0.799171	1	0
ENSG00000235597.1	0.691128	0	0.77072	0	0.607921	0.57992	0.575125	0.422462	1	0.255278	0.330009	0.21056	0.560129	0.279851	0	0	0	0.688831	0.399599	0.244163	0	0.534034	0.369053	0.389926	0.277266	0	0.354161	0.593705	0	0	0	0	0.400486	0	0	0	0	0	0	0.534481	0.618108	0	0
ENSG00000140986.7	0	0.948144	0.269437	0.24817	0.198066	0.27794	0.360593	0.525198	0.331242	1	0.450875	0	0.193274	0.40867	0	0.267124	0.561775	0.186231	0.393435	0.223182	0.446067	0	0.660244	0.542445	0	0.39615	0.237955	0	0	0	0	0	0	0	0	0	0	0.426416	0.301509	0	0	0.35086	0.498238
ENSG00000186827.6	0.172155	0	0	0.691483	0	0	0.183953	0	0	0.31209	0	0.406904	0	0.211859	0	0.409595	0	0	0.202902	0.501152	0.411237	1	0.149166	0.18158	0.209903	0.148047	0	0.203938	0.589939	0.851827	0	0.276735	0	0.516873	0.598547	0	0.432824	0.805656	0.961349	0	0.779994	0.244211	0
ENSG00000185737.8	0	0	0	0.203388	0	0	0	0	0.972577	0	0.440963	0.157737	0.294309	0	0	0	0.383748	0	0	0.296802	0	0.40006	0.147606	0	0	0	0	0.640857	0.853993	0.833671	0.768478	0.898894	0.952783	0.6985	0.958553	1	0.961585	0.870282	0.645418	0.227325	0	0.176565	0
ENSG00000156127.6	0	0	0	0.781463	0	0	0	0.219805	0	0.287758	0.230353	0	0.203146	0.195342	0.393081	0	0.357568	0	0.457501	0.339037	0.157471	1	0.257606	0.228917	0.193538	0	0	0.392573	0.512549	0.822997	0	0.39247	0	0	0.765924	0	0.260291	0	0.635459	0.285019	0.512719	0.408844	0
ENSG00000230438.4	0.195082	0.36914	0	0.23291	0.344363	0	0	0.270139	0	0.298306	0	0.180632	0	0	0	0	0.205458	0.357658	0.275695	0	0	0.4112	0.233399	0.334504	0	0.592591	0	1	0.52134	0	0	0.482344	0.614421	0.462384	0.262997	0.252728	0	0.516039	0.282969	0.260322	0.32964	0.791373	0
ENSG00000101307.11	0	0.480622	0.430884	0.450698	0.26514	0.270934	0	0.564956	0.236222	0	0.244276	0.478951	0	0	0	0	0	0.249296	0.23735	0	0	0.499164	0	0	0	0	0.513275	0	1	0.838275	0.656904	0.68799	0.742429	0.835426	0.921366	0.842985	0.92136	0.919088	0	0	0.347689	0.618758	0
ENSG00000227482.1	0	0.943757	0	0.492441	0.669548	0	0.692875	0.501506	0.427773	0	0.908462	0.838801	0.465071	0.506515	0.752882	0.283918	0.320198	0	1	0	0.30161	0	0.779435	0.586213	0.502167	0.615925	0	0	0	0	0	0.64696	0	0	0	0	0	0	0.589317	0.4057	0.51373	0.630601	0
ENSG00000164604.7	0	0.157205	0.78479	0	0	0.658478	0	0	1	0.258593	0.44909	0.156585	0	0.281743	0.527486	0.604946	0.178106	0.714998	0.389869	0.181574	0.167767	0.570267	0.27445	0	0.6355	0	0.562009	0.271927	0	0	0	0	0	0.574505	0	0	0	0	0	0	0.853156	0.545817	0.793398
ENSG00000269516.1	0.853666	0.407313	0.465569	0	0.616489	0.259318	0	0	0	0	0.386492	0	0.736972	1	0	0.342253	0.512865	0.238609	0.376379	0	0	0.35503	0.510799	0	0	0	0.677392	0.807488	0	0	0.796841	0	0.469031	0	0.631244	0.465328	0.577008	0.775508	0.386309	0.875839	0	0	0
ENSG00000204866.4	0	0	0	0.325446	0.198973	0	0.323134	0	0	0	0.460949	0.261447	0	0.44367	0.376141	0.263418	0.582918	0.224585	0.362614	0	0.206728	0.320163	0.409102	1	0.500079	0	0	0.590394	0	0	0	0.244163	0	0.594303	0	0	0	0	0.220322	0.546372	0.448524	0.256385	0.207594
ENSG00000233355.2	0	0	0	0.3762	0	0	0	0	0.197176	0.514612	0	0.353934	0	0	0	0.216899	0	0	0.198117	0	0.230415	1	0	0	0.339134	0	0.428433	0	0.574186	0.894915	0.548321	0.840719	0.839533	0.550506	0.667959	0.615649	0.769064	0.80261	0.761217	0	0.51698	0.329474	0.602594
ENSG00000158816.11	0.502927	0.789128	0.182189	0.230822	0.30242	0.474971	0.440604	0	0	0.484392	0.513412	0	0.295742	0.237921	0	0.335285	0.650572	0	0.607904	1	0.939376	0	0.167515	0.203918	0.170862	0	0.221321	0	0.367411	0	0	0	0	0	0.35043	0	0.317028	0	0.408965	0.257987	0	0	0.807059
ENSG00000237588.1	0.234161	0	0	0.279567	0.223124	0	0.34185	0.324254	0.198789	0	0	0	0.299678	0.558985	0.579868	0	0.246616	0	0	0	0	0.667866	0	0.246981	0.285504	0	0.431938	0.277391	0.520994	0.705436	0.994884	0.927776	0.943171	0.555009	0.498392	0.894806	1	0.893378	0	0	0	0.242697	0
ENSG00000258334.1	0.383092	1	0.428025	0	0.656437	0.331917	0	0.210211	0.364099	0.318152	0.182654	0.653991	0.836851	0.409059	0	0.319535	0.299637	0.307636	0.461179	0.223394	0.206407	0.277359	0.635177	0.562919	0.183878	0	0	0.395582	0	0	0	0	0	0	0	0	0	0.426821	0	0	0	0.351194	0.284361
ENSG00000180458.2	0	0	0.680878	0	0	0.23197	0	0	0	0.364297	0.209146	0.220592	0	0	0	0	0.407961	0	0.280788	0.415073	0.38655	0	0	0.251282	0.210548	0	0	0.282221	0.83706	0	0.80677	0.650857	0.861139	0.878013	0.828305	0.983841	0.917799	1	0.252828	0.559945	0.749353	0.805051	0
ENSG00000250546.1	0.418345	0	0	0	0	0	0	0	0.432461	0	0	0.314684	0	0	0.673736	0.340713	0	0	0	0.179163	0	0.562694	0	0	0.455821	0	0	0.355185	0.681313	0.872124	0.854092	0.933499	1	0.935391	0.764109	0.845644	0.857201	0.899638	0	0	0	0.460319	0.630463
ENSG00000176734.3	0.650204	1	0.23554	0.656446	0.550452	0.334212	0.267078	0	0.6135	0.656162	0.769683	0.471365	0.319882	0.307594	0	0	0.595953	0	0.213204	0	0	0	0.65749	0.428582	0	0	0	0.618163	0	0	0	0.531881	0.666901	0	0.45305	0.323806	0.628408	0	0.758259	0	0	0	0
ENSG00000254960.2	0	0	0.334527	0	1	0.388625	0.699053	0.633613	0.183396	0.512099	0.587319	0.200028	0.373219	0.866677	0.947664	0.374647	0.756967	0.517267	0.184272	0.23195	0.214312	0.387538	0.440372	0.311548	0	0	0.620111	0	0	0	0	0	0	0	0	0	0	0	0	0.668237	0.269936	0	0.596451
ENSG00000137673.4	0.088867	0	0.115191	0.106099	0.195709	0.141769	0.189055	0	0	0	0.0780153	0.201115	0	0.341912	0	0.35066	0.152177	0	0.104739	0.0954162	0.12095	0.240759	0.127417	0.3944	0.289289	0	0	1	0.319373	0.391941	0.209797	0	0	0.266812	0.119805	0	0	0.203378	0.316641	0.253654	0.197806	0.126062	0
ENSG00000242318.1	0	0	0	0	0	0	0	0	0.249894	0.598673	0	0	0	0.490409	0	0.37828	0	0	0.346932	0.576326	0.538238	0.528055	0	0	0.486199	0	0.542982	0	0.727705	0.968893	0.996821	0.804179	0.979581	1	0.69769	0.381342	0.974687	0.603857	0	0.840193	0.497395	0.305091	0.540309
ENSG00000136011.10	0.248655	1	0.385049	0.402754	0.325729	0.242113	0.484831	0.251224	0.435138	0.800211	0.218291	0.562731	0.429584	0	0	0.319546	0.560131	0.30716	0.470644	0	0.454667	0.817171	0.476909	0.479448	0.663519	0.213835	0	0	0	0	0	0.399707	0	0	0	0	0	0.32127	0	0	0	0	0.339842
ENSG00000164794.4	0	0	0.33525	0.335262	0	0	0	0	0.70559	0	0.379863	0.162154	0	0	0	0.163542	0	0	0	0.423893	0.549232	0	0.251095	0	0	0	0.200478	1	0.746678	0.461386	0.593045	0.633905	0.404536	0.645415	0.645413	0.435561	0	0.226267	0.748249	0	0.295919	0.451066	0.239347
ENSG00000189419.5	0.973694	0.720192	0	0	0.536225	0.906689	1	0.910875	0.974933	0	0	0	0	0.597231	0	0.577052	0.895334	0	0.860139	0	0	0	0.263207	0.438085	0	0.895157	0	0.6466	0.57729	0	0.717144	0	0	0	0.646553	0.624618	0.498126	0.623165	0.440625	0.40536	0	0	0
ENSG00000249138.1	0.317469	0	0.218157	0.276392	0.22059	0	0.337968	0	0	0.419676	0	0.295096	0	0.385686	0	0.355534	0.243815	0	0.272848	0	0	0.689471	0	0	0.338026	0	0	0.274241	0.515077	1	0.850634	0.680725	0.911754	0.695054	0.695052	0.575776	0.50156	0.782948	0.245679	0	0	0.239941	0
ENSG00000072315.3	0.233102	1	0	0.231025	0.752891	0	0.617672	0.855185	0.441473	0.778966	0.172799	0	0.420643	0	0	0	0.71241	0	0.168106	0	0.194125	0.406809	0.557579	0.708145	0	0	0.16328	0.168964	0.317347	0.291264	0	0.229277	0	0	0	0.29328	0.233888	0	0.245918	0.190331	0.178223	0	0
ENSG00000157150.4	0.420734	0.162721	0.629556	0.335107	0.308992	0	0.187041	0.32519	0	0.1965	0.553752	0.162079	0.162759	0.417863	0	0.163466	0.367944	0.345286	0.149312	0.187944	0.173653	0.314014	0.356824	0	0	0.523941	0.421421	0.332808	0	0	0	0	0	0	0	0	0	0	0.396736	0.233583	0	1	0.376994
ENSG00000242889.2	0.440247	0	0	0	0.420541	0.631851	0.343034	0.32435	0.451701	0.360383	0	0	0	0.902241	0	0.609841	0	0.287622	0	0.470805	0	0.753911	0	0	0	0.276078	0.592184	0	0	0	0	1	0.741579	0.963861	0.823996	0.415897	0.695535	0.894673	0.465663	0.916327	0.542466	0	0.7695
ENSG00000169885.5	0.482604	0	0.405879	0	0.410001	0	0.454693	0	0.578787	0.294235	0	0.564036	0.496065	0.322558	0	0	0	0.438208	0	0.456659	0	0	0	0	0.382714	0.499528	0	0.310497	0	0	0.618782	0.421331	0.461602	0	0.475089	0.538947	0.727459	1	0	0.552963	0	0.723054	0.761415
ENSG00000255398.2	0.315088	0.179224	0.181684	0	0.252557	0	0.334457	0	0.226196	0	0.373875	0.293797	0	0.671112	0	0.180045	0.203052	0.172733	0.164455	0.207006	0.312821	0.257012	0.230666	0	0.235072	0	0.398688	1	0.366394	0.393707	0.788351	0	0.339539	0	0.34946	0	0.31615	0	0	0.550303	0.384141	0	0
ENSG00000102359.5	0.346542	0.421233	0.151189	0	0.152875	0	0.234221	0	0	0	0	0.148553	0.149177	0.431119	0.397301	0.381715	0	0.198185	0.491559	0	0	0.408161	0.230034	0.582432	0.516118	0.190571	0.183663	0.486438	0	0.422688	0	0	0	0.380268	0	0.280317	0.263085	0	0.33938	0.288079	0	1	0
ENSG00000111404.2	0.234806	0	0	0.645359	0.223739	0	0	0.436214	0.275482	0.55661	0.455339	0	0.218326	0.461641	0	0	0.708633	0	0	0	0.23294	0.771658	0.336665	0.247662	0.764366	0	0.268798	0	0.446228	0	0.702536	0.849933	1	0.556539	0	0.685054	0.651688	0.303377	0.532187	0	0	0	0
ENSG00000105122.7	0.133439	0	0	0.773818	0.23555	0	0.142584	0	0.187752	0.241905	0.117145	0	0.124074	0	0	0.272462	0	0	0.748745	0.398577	0.243994	1	0	0.140745	0	0.158503	0	0.379232	0.356606	0.804277	0	0.283955	0	0.400635	0.657859	0	0.335488	0	0.757495	0.178064	0.549824	0.343697	0.182374
ENSG00000089225.15	0	0	0.159381	0	0.298552	0	0.476885	0.782883	0	0.643604	0.85925	0.156603	0	0.658078	0.900424	0.217348	0.737196	0	0.728494	1	0.922602	0.618992	0.918943	0.784505	0.87082	0	0	0.813314	0	0	0	0	0	0	0	0	0	0	0	0.800469	0.881675	0	0
ENSG00000172995.12	0.242789	0.581371	0	1	0.141557	0	0.391451	0.764086	0	0.269314	0.373907	0	0.378481	0.378488	0	0	0.156461	0	0	0	0.147378	0.198039	0.400124	0.156692	0	0	0.170065	0	0.330535	0.303368	0.50308	0.316129	0.343168	0	0.405931	0.369486	0.243607	0.191942	0	0.349166	0	0	0
ENSG00000107593.15	0.266916	0	0.329947	0	0.173704	0.177306	0.490194	0.133972	0.186574	0	0.160648	1	0	0.220918	0.877891	0.728822	0.227069	0.857876	0.818606	0.496483	0.400837	0	0.190125	0	0.11719	0.811399	0.392568	0	0.188225	0	0	0	0	0	0	0	0.217441	0	0	0.337619	0.818392	0	0.644165
ENSG00000154269.10	0	0	0	0.487633	0	0.674596	0	0.496609	0	0.460357	0.494319	0.946307	0.279929	0.50157	0.939051	0	0.317072	0.769265	0.896216	0.323245	0.488478	0.540072	1	0.718649	0.656528	0.671622	0.555339	0.983171	0	0	0	0	0	0	0	0	0	0.388977	0.682346	0	0	0.804148	0
ENSG00000235351.1	0.625558	0.475289	0.48124	0.371035	0.830792	0	0.453696	0	0	0.736689	0.272824	0.630078	0.859966	0	0	0	0	0	0.265088	0	0	0	0.269273	0	0.762159	0.369144	0.484001	0.368147	0.441133	0	0.733673	0.849019	0	0	0	0.542987	0.781332	1	0	0.414702	0	0.905827	0.744907
ENSG00000229164.5	0.108311	0	0	0.747773	0.141884	0	0.158123	0.283912	0	0	0.245586	0.100289	0.138617	0	0	0.166342	0.155984	0	0.127656	0.384037	0.436778	1	0.175778	0.258548	0	0	0	0.250734	0.425058	0.679192	0.255702	0.174108	0	0	0.671442	0	0.342319	0	0.785519	0.144533	0.596419	0.585676	0
ENSG00000232396.2	1	0	0.782673	0	0.743774	0	0	0.357604	0	0.612171	0.312865	0.584433	0.330501	0.430241	0	0.396606	0	0.727789	0.453793	0.551584	0.351477	0.463268	0.308968	0.272384	0	0.457008	0.402193	0	0	0	0	0	0	0	0	0.334555	0.423471	0	0.500574	0.344607	0.701937	0	0.352948
ENSG00000184984.8	0	0	0.29055	0.267616	0.395676	0.218253	0.327237	0	0	0	0	0.733753	0.208419	0	0	0.388732	0.322809	0.27689	0.868695	0	0	0	0.792708	0.626177	0.721084	1	0.570122	0	0.498723	0	0	0	0.394757	0	0	0.460901	0.367564	0.28961	0	0.299112	0.637024	0.872853	0.618875
ENSG00000183770.5	0	0.569901	0	0.479372	0	0.217846	0.710755	0.670874	0.532178	0.720005	0.646212	0.285193	0.587519	0.69642	0	0.532309	0.559633	0	0.263691	0	0.221954	0.29825	0.573584	0.50459	0.326682	0	0.348443	0.697074	0	0	0	0	0	0	0	0.289844	0	0	0.385748	0	0	1	0
ENSG00000106511.5	0	0.525084	0.147242	0	0	0.330214	0.304656	0.216365	0.501469	0.712649	0.189296	0.870086	0	0.307193	0	0	0.16456	0	0.331163	0	0.212658	0	0.350647	1	0	0.934381	0.397415	0	0.22179	0	0.722126	0.426866	0.275173	0	0.283213	0.273	0	0.201878	0	0	0.195238	0.161945	0.286801
ENSG00000149948.9	0.15608	0.627958	0.198962	0	0.108451	0	0.166158	0.114991	0.133531	0	0.246876	0.306253	0.174103	0	0	0	0.16391	0.168285	0.0970838	0.198296	0.36862	0	0.274974	0	0	0.230577	0.289485	0.423026	0.216295	0	0	0	0.200442	0.269765	0.206299	0.147447	0.186635	0.147053	0	0.151877	0.192319	1	0.155553
ENSG00000218596.2	0	0	0	0.323953	0.563334	0.264199	0.470706	0	0.318342	0	0	0	0	0.333917	0	0.470565	0.28577	0.335179	0	0	0	0.571934	0	0.465259	0.448173	0.51712	0.561102	0	0.385155	0.714867	0	0.921639	0.854592	1	0.49182	0.557927	0.857564	0.556629	0.287955	0	0.699505	0	0
ENSG00000198570.5	0.42133	0.580109	0.238609	0.990219	0.589511	0.246139	0.39161	0.513299	0	0.592398	0.731952	0.823742	0	0.616366	0	0.554511	0.579209	0	0.15702	0	0.250537	0	0.640478	0.74921	0.162685	0	0	0	0.349827	0.375905	0	0	0	0	0	0	0	0	1	0	0.230014	0	0.337886
ENSG00000236663.1	0.578621	0.498244	0.529607	0	0.5577	0.588568	0.556545	0.233179	0	0.259084	0.597413	0.735877	0	0.648633	0	0.500088	0	1	0.614667	0	0	0.587157	0.276126	0.243431	0.478169	0.492383	0	0	0	0	0	0	0	0	0	0	0	0	0.700155	0.414413	0.389986	0.239209	0.315432
ENSG00000159261.6	0	0	0	0	0	0.206626	0	0	0.298584	0	0.307959	0	0	0	0	0	0.223497	0	0.675341	0	0	0	0.665645	0.478603	0	0.758616	0	0.661173	0.778501	1	0.867728	0.720802	0.835775	0.904024	0.819167	0.850562	0.588973	0.561346	0.307813	0	0.265163	0.806937	0.290031
ENSG00000214274.5	0	0	0	0.277795	0	0	0	0	0	0.19253	0	0.644668	0.296301	0	0	0.220403	0.36051	0	0	0	0.170144	0.436325	0	0.180897	0.151573	0.910797	0.547537	0.929515	0.663031	0.451854	0.404894	0.55997	0.457609	0	0.5679	0.536982	0	0.298919	1	0.228863	0.289805	0.786108	0
ENSG00000166670.5	0	0.343999	0.434702	0	0.516692	0	0	0	0	0	0.289018	0.521385	0	0.475426	0	0.255936	0.383519	0	0	0.292071	0.197574	0.593143	0.464747	0	0.676405	0.283577	0.62149	1	0.443114	0.406695	0	0	0.46005	0	0	0	0	0.257318	0.802761	0	0.396813	0.413085	0.775073
ENSG00000270038.1	0.937433	0	0.800271	0	0.858939	0.245074	0.573615	0	0.682889	0	0.545953	0.541633	0.476362	1	0.623293	0.828393	0	0.762416	0.85232	0	0	0.848756	0.218086	0	0.819349	0.856592	0.288134	0.298164	0	0	0	0	0	0	0	0	0	0	0	0.750165	0.684138	0	0.343999
ENSG00000224945.1	0.298192	0.469425	0.447331	0	0.340138	0	0.549938	0.301107	0.613669	0.515455	0.263436	0.569261	0.278286	0.756908	0	0	0.372355	0.268607	0.3073	0.23347	0.215717	0	0	0.313589	0.47419	0.186996	0.248924	0	0	0	0	0	0	0.515389	0	0	0	0.378984	0	0.458741	0	1	0.297186
ENSG00000138207.8	0.413742	1	0.223125	0.278812	0.164022	0	0.183932	0.319786	0.201954	0.530077	0.333806	0.577044	0	0.563812	0	0.615763	0.732532	0	0.633834	0.455202	0.460005	0.229467	0.517835	0.18156	0.152128	0	0	0.997383	0	0	0	0	0	0	0	0.223	0	0	0.296786	0	0.215088	0	0.816223
ENSG00000267215.1	0.491881	0.460304	0.690649	0	0.470799	0	0.522119	0.304084	0	0.54562	0.583653	0.738994	0	0.50143	0.745324	0.386781	0.88709	0.84821	1	0	0	0.634403	0.828502	0.580328	0.586935	0.357506	0.622389	0	0	0	0	0	0	0	0	0	0	0	0.436568	0.401627	0.59968	0	0
ENSG00000184608.4	0.922065	0	0	0	0.244764	0.343469	0.375004	0.673324	0	0.522428	0.728156	0.391437	0.238842	0.951786	0	0	0.941473	0.538169	0.776074	0.548649	0.58422	0.460803	0.893742	0.776007	0.227015	1	0.473829	0	0	0	0	0	0	0	0	0	0	0	0.372595	0.696454	0	0	0.985486
ENSG00000260633.1	0	0.372978	0	0.78285	0	0.389052	0.356033	0	0	0.578108	0.472926	0	0.421327	0.300121	0	0	0.610018	0.360591	0.49076	0.357651	0.241937	0	0.497136	0.351706	0.356094	0.209725	0.449858	1	0	0	0	0.392024	0	0	0.442043	0	0	0	0.472721	0.437901	0.542833	0.505838	0
ENSG00000232021.2	0.772179	0.981394	0	0.383557	0.743653	0	0.469007	0.652273	0.376913	0.582396	0.944306	0	0.791312	1	0	0	0	0	0	0	0	0.677163	0.616163	0.869187	0.700584	0.457439	0	0.51658	0.45602	0	0	0.683634	0.742106	0.761454	0.433104	0	0	0	0.340936	0.428697	0	0	0
ENSG00000187398.7	0.799976	0	0.469858	0.501168	1	0	0	0	0	0	0.474848	0.585117	0	0.273898	0	0.211273	0.281525	0	0.140235	0.417316	0.352802	0.445401	0	0	0.271547	0.141381	0	0.380581	0.40643	0	0	0	0.438653	0.389668	0.221637	0.479649	0.269588	0	0.174471	0	0.205427	0.170396	0.224692
ENSG00000137672.8	0	0	0.427653	0	0	0	0	0	0	0	0.352969	0.181416	0.250748	0.68201	0	0.339787	0.282164	0	0	0	0	0.261185	0	0	0.286083	0.232729	0	0.2321	0.835375	0.644903	0.462547	0.535268	0.82039	0.722082	0.648763	0.738474	0.697716	0.253145	0.469946	0	1	0.203071	0.359634
ENSG00000170743.12	0.183685	0.280923	0.173097	0	0.748659	0.178852	0	0.185582	0.4219	0	0.84026	0	0.396616	0	0	0.171535	1	0.423177	0	0.812206	0.842709	0.770741	0	0	0	0	0.831726	0.698957	0.593118	0	0.54958	0.390875	0	0	0.247632	0.692327	0	0	0.857354	0	0	0	0.852102
ENSG00000236875.2	0.259954	0	0	0.714476	0.674421	0.511636	0.277769	0	0	0.397503	0.822363	0	0.397652	0.511082	0	0	0.784527	0.384363	0	0.279111	0.353802	0.466334	0.557962	0	0.22974	0.579923	0.404855	1	0.368996	0	0	0.809742	0	0	0.350453	0	0	0.335868	0.275874	0.346888	0.324821	0	0
ENSG00000136250.7	0	0.22234	0.370375	1	0.227906	0.609949	0	0.24165	0.450887	0.433594	0	0.221463	0	0	0.592296	0.223359	0.251901	0.882123	0.551403	0.256806	0	0.682179	0.286157	0.461176	0.21138	0	0.538492	0	0	0.630142	0	0	0	0	0	0	0	0	0.708683	0.429468	0.476554	0.885574	0.776852
ENSG00000143185.3	0.839846	0	0.768704	0.879795	0	0	0	0	0.822237	0	0	0.679177	0	0	0.829558	0.312833	0	0	0.394819	0.655876	0.61253	0.600942	0	0	0.730523	0	0.692729	0.775479	0	0.684074	0	0.828269	0	0.793995	0.85982	0.433978	1	0.583852	0	0	0.910539	0	0.72147
ENSG00000198597.4	0	0.154679	0.300801	0	0	0.767673	0	0.263313	1	0.184855	0.106127	0.111935	0	0.14877	0	0	0.648177	0.149332	0.228813	0.812258	0.779986	0.254813	0	0.127507	0.106838	0	0.445586	0.194386	0.680569	0.446841	0	0	0.322551	0.531815	0	0	0	0	0	0.647501	0.602335	0	0.584574
ENSG00000153822.9	0.419561	0	0.865172	0	0.440348	0.221873	0.243485	0.230222	0.429564	0.34844	0.41051	0	0	0.280422	0	0.432863	0.593992	1	0.7571	0	0	0.303763	0.740896	0.439367	0.72398	0.868464	0.693523	0	0	0	0	0	0	0	0	0	0	0	0	0.996962	0.874224	0.770009	0.761461
ENSG00000090534.13	0.57435	0.161627	0.4738	0	0.227761	0	0.490245	0	0.203987	0.19518	0.461722	0.653542	0.161665	0.50786	0.734804	0.267023	0.250395	0.998245	1	0	0.236638	0	0.15065	0.183388	0.537766	0.929675	0.499088	0.402493	0	0	0	0	0	0	0	0	0	0	0.612091	0.366807	0	0	0.319142
ENSG00000165349.7	0	0.433961	0	0	0.397708	0	0.782079	0.529997	0.244285	0	1	0	0.330999	0.18865	0.379616	0.477294	0.561852	0	0.13076	0	0	0.579343	0.183405	0	0	0	0.677897	0.538784	0.457807	0	0	0.569651	0.572357	0	0.477588	0.577786	0	0.267177	0	0.323405	0	0	0
ENSG00000226309.1	0.164003	0	0.212585	0	0.156273	0.261633	0	0.165698	0.261349	0	0	0	0	0	0.693113	0.373662	0	0	0	0	0	0	0.142103	0	0.239469	0.141037	0.572999	0.311816	0.736078	0.850324	1	0.830006	0.854417	0.672458	0.604423	0.555638	0.268933	0	0	0.385466	0.445779	0.169982	0.548046
ENSG00000250490.1	0.387925	0	0.504784	0	0	0.205143	0.225125	0	0	0.322166	0.184959	0.195081	0.428643	0.502947	0	0.196751	0	0.18876	0	0	0	0.280858	0.341921	0.222221	0.575523	0	0	0.400573	0.740254	0.430237	0.924454	0.876961	0.829774	0	0.284034	0.729311	0.725471	1	0.223589	0.281144	0	0	0
ENSG00000175874.4	0.32051	0.217265	0.893417	0	0.451655	0	0	0.509074	0.605724	0.475341	0.506958	0	0	0.459504	0	0.21826	0.491279	0	0	0.250943	0.604391	0.594596	0.742371	0.450648	0.74257	0.332789	0	1	0	0	0	0	0	0.793991	0.315085	0	0	0.301972	0.248033	0	0.394928	0.953921	0
ENSG00000228630.1	0	0.872066	0.152584	0	0.356586	0.157657	0	0.16359	0.513713	0	0.142145	0	0	0.199261	0	0.248669	0.386062	0.296855	0.46668	0	0	0.341295	0	0.277638	0.143098	0	0	1	0.307709	0.426589	0	0.400344	0	0	0.344628	0.371381	0.350803	0.428311	0.38837	0.216066	0.202321	0	0.297206
ENSG00000254827.1	0.250882	0.433734	0	0.218421	0.846856	0	0.317367	0	0	0.20537	0.473556	0.278785	0.234133	0	0	0.235103	0.192677	0.22599	0.156052	0.196428	0.248993	1	0.372931	0.263836	0.302175	0.408128	0.378316	0.519928	0	0	0.431898	0	0	0	0.331603	0	0.459955	0	0.438807	0	0	0.804724	0
ENSG00000223756.2	0.527097	0.420962	0.240361	0.300349	0.495716	0.247946	0.19814	0.305878	0.324499	0.208161	0.269099	0.236371	0.513124	0	0.578392	0.422484	0	0.229061	0.469927	0.199097	0	0	0.265872	0	0.384184	0.264034	0	0.219666	0.263215	0	0	0	0	0	0	0	0	0.239583	0	0.247444	0.231703	1	0
ENSG00000141506.9	0	0.489105	0.859957	0.672456	0.135716	0	0.24708	0	0	0.566759	0.125036	0.245158	0	0.237289	0	0	0	0	1	0	0.141296	0.78675	0	0	0.295089	0.16918	0.22182	0.54197	0.270672	0.651166	0	0.22895	0	0	0.483857	0	0.308579	0	0.60543	0.908196	0.919018	0	0.648742
ENSG00000132465.6	0.166036	0.112552	0	0.529793	0.356086	0.11789	0.417033	0	0	0.246245	0.329168	0.112108	0	0	0	0	0.174366	0	0.103277	0.237053	0.275371	1	0.104907	0	0	0	0.188564	0.43835	0.599179	0.697822	0	0.517946	0	0.515788	0.473727	0	0.400907	0	0.509196	0.418178	0.959497	0	0
ENSG00000169291.5	0.185164	0	0.12724	0	0.280327	0	0.144277	0	0.970606	0.354463	0.306153	0	0	0.362829	0	0.173518	0.260015	0	0.389166	0.965164	1	0	0.240509	0.231523	0.376899	0.116116	0.210287	0.501853	0.3338	0.275728	0.318763	0.287326	0	0	0	0.174922	0.221412	0	0.48664	0	0.168716	0.139946	0.184539
ENSG00000188389.6	0	0.25803	0	0.724775	0.11389	0	0.207345	0.120759	0.168173	0	0.309388	0	0.111135	0	0	0.244049	0	0	0.168915	0.39469	0.361304	1	0.143	0	0	0	0.186148	0.295603	0.319418	0.658869	0.439181	0.192132	0	0	0.649266	0.154843	0.395769	0.273538	0.79535	0.252158	0.59744	0	0
ENSG00000185674.5	0	0.274438	0.916773	0.256077	0	0.208843	0.313128	0.216702	0.182086	0	0.188295	0.1986	0	0.357339	0.816958	0.841506	0.413038	0.944165	0.557816	0	0.212781	0.285925	0	0	0.508214	1	0	0	0.304457	0.437997	0	0	0.377736	0	0	0	0.351716	0.277123	0.311116	0.38513	0.949861	0	0.293143
ENSG00000227921.1	0	0	0	0.425157	0	0	0	0.363477	0	0	0	1	0.401526	0.7377	0	0.598044	0	0	0.52821	0.719449	0.479957	0	0.535073	0.68499	0	0	0	0.310946	0.648909	0	0.785354	0.717101	0.46227	0	0.353867	0.60205	0.728511	0.694339	0.594923	0	0.676686	0.765083	0
ENSG00000183454.9	0.247988	0.373692	0.142994	0	0.50581	0	0.601104	0.595145	0.128818	0	0.792303	0.193424	0.878584	0.186736	0	0	1	0.224361	0.362251	0.918631	0.967273	0.64243	0	0	0	0.130491	0.173707	0.679502	0.21539	0	0	0	0	0	0	0.348038	0.452969	0	0.47987	0.202485	0	0.390834	0
ENSG00000163749.13	1	0.569714	0.311484	0.514872	0.746229	0.811956	0.416865	0.775412	0.74378	0.367452	0	0.222502	0.69492	0.400347	0	0	0.505115	0.440561	0.384569	0	0	0	0.389983	0.412041	0.212371	0.342161	0.275089	0.556281	0	0	0	0	0	0	0.323959	0	0	0	0.50832	0	0	0	0.441082
ENSG00000165917.5	0.150047	0	0.141398	0.243036	0	0.146099	0.160331	0.278752	0.316797	0	0.217749	0	0.139516	0.184653	0	0.285033	0.216089	0.250859	0.24013	1	0.97364	0.200023	0.13001	0.257284	0.219091	0.480015	0.337819	0	0	0.306408	0	0	0	0	0	0.373188	0.377243	0.193866	0.290847	0	0.253543	0.333662	0.205073
ENSG00000232386.4	0.217076	0	0	0	0.206845	0	0.702441	0.300596	0.969723	0.543882	0.447292	0	0.375027	0	0	0	0	0	0	0	0	0.389416	0.188089	0.228961	0	0	0	1	0.308133	0.802379	0.797631	0.860086	0.722395	0.800023	0.890069	0.751432	0.648009	0.779148	0.374272	0	0	0.946761	0
ENSG00000179799.7	0.871432	0	0.78924	0.361958	0.463951	0.692229	0.435721	0.225777	0.189711	0	0.366921	1	0	0.275007	0	0.684738	0.235354	0.468188	0.887077	0	0	0.471033	0.796433	0.470311	0.40491	0	0.462112	0	0	0	0	0.475534	0.516207	0	0	0.390447	0	0.288728	0.324144	0	0	0	0
ENSG00000183230.11	0.19234	0.363952	0.644419	0.311539	0	0	0	0	1	0.348683	0	0	0	0	0	0.247175	0.202571	0	0	0.335107	0.190811	0	0	0	0.169985	0	0.489212	0.365692	0.65911	0.50674	0.575478	0.59913	0.640077	0.577478	0.40938	0.602209	0	0.335229	0.372827	0	0.464797	0	0.262875
ENSG00000261353.1	0.659457	0.527347	0.584459	0.801835	0	0	0.69579	0.567185	0	0	0.44306	0.930199	0.527455	1	0.75605	0.9355	0.727944	0	0.260425	0.327806	0	0.827136	0	0.523504	0.553194	0.681098	0.631345	0	0	0	0	0	0	0	0	0	0	0	0.44285	0	0.608309	0.316436	0.731803
ENSG00000105261.5	0	0	0	0.369141	0.217161	0.363571	0.484839	0	0.193476	0.255838	0	0.347294	0.393732	0.280465	0	0	0	0	0.268607	0	0.226092	0	0.326767	0.439434	0.472178	0	0.260896	0.647696	0.647453	0.878125	1	0.824946	0.608082	0.970879	0.987244	0.941161	0.493764	0.467526	0	0	0	0	0
ENSG00000172232.5	0.206798	0	0	0	0.197051	0.276516	0.220971	0.286363	0.47499	0.316221	0	0.263607	0	0.555699	0.512108	0.265755	0	0.185276	0.330952	0	0.335537	0	0	0.39874	0.40328	0	0	0.332527	0.511239	0.422297	0	0.44006	0	0	0.53079	0	0.870866	0.62532	0	0.436279	0	0.428933	1
ENSG00000182168.10	0	0	0	0.186782	0.244719	0	0	0	1	0	0.189534	0.317186	0	0.192527	0	0	0	0	0	0.428801	0.490647	0.398007	0	0	0.341165	0.134538	0.179093	0.625618	0.444448	0.412171	0.468081	0.386814	0.361386	0	0.283569	0.414686	0.338947	0.202132	0.166026	0	0.264354	0.573694	0.213817
ENSG00000254656.1	0	0.272103	0.344213	0.159709	0.258506	0.373141	0	0.29137	0.21317	0.713222	0	0	0.231104	0	0.417249	0.231989	0.550746	0.263869	0.253193	0.233062	0	0	0.333409	0.724804	0.163101	0.158895	1	0.158466	0	0	0	0	0	0	0	0.173298	0	0	0.423039	0.601742	0.323259	0.138646	0.182826
ENSG00000146477.4	0.736644	0	0	0	0.631804	0	0.150573	0.832105	0	0	0.123708	0	0	0.336391	0	0	0	0	0.1202	0	0	0.297026	0	0.381253	0	0	0	0.487233	0.84714	0.495009	0.711615	0.558326	0.874654	0.619917	0.959118	1	0.826301	0.635026	0.754697	0	0	0.56438	0
ENSG00000224731.1	0.236939	0	0.307125	0.453599	0.457877	0	0	0	0	0.561664	0.389038	0.509875	0	0.692086	0	0	0.341225	0.350334	0	0	0	0.499426	0	0	0.674777	0	0.656845	0	0.585751	1	0.559364	0.857651	0.547323	0.927061	0.319426	0.543453	0.595701	0	0.251449	0	0	0	0.791772
ENSG00000164532.10	0	0.669712	0.602699	0.257579	0.680679	0	0.374265	0	0.406709	0.878412	0.526438	0.275011	0	0.265502	0	0	1	0.724168	0	0	0	0.454753	0.628521	0.41599	0	0	0	0	0.410002	0.440566	0	0.589405	0.575641	0	0.290853	0.443615	0.353779	0	0	0.287894	0.586417	0	0
ENSG00000255509.2	0.171784	0.325054	0.411578	0	0	0	0.583368	0.283365	0.545015	0.592871	0.718643	0.218974	0.656003	0.482787	0	0.297914	0.635934	0	0.202464	0.251926	0	0	0.71373	0.586907	0.768547	0.204049	0.267538	0.326609	0	0	0	0	0	0	0	0.222545	0	0	0.412034	0.229232	0	1	0
ENSG00000167751.8	0.999801	0.250285	0.486726	0	0.550745	0	0.416139	0.197631	0	0.641862	0.49233	0.564045	0	0.843037	0	0.339235	0.731097	1	0.826484	0.286868	0.357674	0.659624	0.472588	0.466936	0.172875	0.815562	0.360826	0	0	0	0	0	0	0	0	0	0	0	0.630152	0.261026	0	0	0
ENSG00000110852.4	0	0	0.128061	0.639071	0	0.132319	0.6236	0	0	0.152552	0.164637	0.173225	0	0.226403	0	0.208703	0.232707	0.121752	0.115917	0.236764	0	0.793994	0	0	0.520004	0.116865	0	1	0.335953	0.698689	0	0	0.239326	0.322097	0.50918	0.176051	0.34166	0	0.636321	0.18134	0.414948	0.595247	0
ENSG00000124260.7	0.12111	0.112583	0.249148	0	0.115401	0	0.12941	0.199776	1	0	0.198855	0.184555	0	0.201771	0.765097	0.388285	0	0.348185	0	0.307422	0.301799	0	0.24688	0.254887	0.914008	0.214324	0.322633	0.143469	0.171911	0.247315	0	0	0.213289	0.287055	0	0	0	0	0.128527	0.284651	0.329189	0.846618	0.967642
ENSG00000106560.6	0.496321	0.529044	0	0.74575	0.353834	0	0	0.17219	0	0.191319	0.428952	0	0.674646	0	0	0.219017	0.179494	0	0.200868	0.249939	0.169074	1	0	0	0.666678	0.146563	0	0.742696	0	0.348029	0	0.27396	0.393688	0.511692	0.57898	0	0.27947	0.220199	0.782204	0	0.520399	0	0
ENSG00000258711.2	0.256741	0.328503	0	0	0.453205	0.461863	0.701237	0.521275	0.409131	0.465431	0.22539	0.44192	0.238721	0.504766	0	0.329936	0.270397	0.822925	1	0	0	0	0	0.44023	0.500674	0.413876	0	0.30414	0	0	0.606114	0.412704	0	0	0	0	0	0.331717	0	0.844318	0.511545	0.932058	0
ENSG00000130487.4	0.318699	0	0	0.541399	0	0	0.339277	0	0.678864	0.260885	0.20402	0.354144	0	0	0.575504	0.298654	0.52351	0.208212	0	0.34082	0.316299	0.802143	0.498818	0.448102	0.453204	0	0	0.774714	0.329882	0.859014	0	0	0	0	0.55083	0.301071	0	0	0.246631	0	0.392696	1	0.426576
ENSG00000164647.4	0	0.201576	0	0.392016	0.150116	0	0	0	0.221665	0.240902	0	0.200819	0	0	0	0	0	0.141146	0	0.169152	0.255617	0.426813	0.136504	0.227199	0.554706	0.253963	0	0.998529	0.421017	0.41506	0	0.253244	0.496186	0.373406	0.335314	0.459632	0.258338	0	0.357067	0.210227	0.196853	1	0.670236
ENSG00000213077.5	0.643369	0	0	0	0.21051	0	0	0	0	0	0	0	0	0.271875	1	0.503347	0.232674	0	0.26038	0	0.300681	0.294505	0.264316	0.52736	0.195246	0	0.747427	0.355239	0.491541	0.776061	0.521555	0.649619	0	0.523633	0.40044	0.691701	0.731523	0.584395	0.467329	0	0	0	0.834707
ENSG00000156466.8	0	0	0.424633	0	0.602554	0	1	0.672126	0.581028	0	0.784737	0.761301	0	0.362675	0	0	0.585271	0.147849	0.687603	0.177184	0	0.296036	0.472359	0.282962	0.145843	0	0	0.787945	0.234245	0	0	0.26527	0	0.495461	0.299117	0.28833	0	0	0.374023	0.348146	0.206202	0	0
ENSG00000037280.11	0.820136	0.727032	0	0	0.521888	0.147287	0	0	0	0	0.183261	0.140063	0.286289	0.385388	0	0.141262	0.445843	0.186858	1	0	0	0.543775	0.216886	0.291667	0.582148	0.267692	0	0.471296	0	0.308898	0	0	0.503391	0.644405	0	0.40096	0.248048	0	0.708302	0	0.189013	0.21458	0
ENSG00000164188.4	0	0.939545	0	0.208499	0.384595	0.170041	0.25495	0.810802	0.510132	0.562005	0.463761	0	0.430154	0	0	0	0.892164	0	0.306873	0.256109	0.173248	0	1	0.719573	0.34056	0.762111	0	0.477216	0.331879	0.356619	0	0	0	0	0	0	0.286369	0.399665	0.807073	0	0	0.294774	0
ENSG00000126353.3	0.428581	0.491628	0	0.86215	0.608165	0.182322	0.39835	0.189183	0.712409	0.2102	0.385831	0	0.174106	0.36814	0	0.240632	0.197208	0	0.159722	0.201048	0.447291	1	0.162244	0	0.228306	0	0	0.356011	0.416617	0.916345	0	0	0	0	0.443815	0	0	0	0.198716	0.395035	0.903934	0.265621	0
ENSG00000114771.8	0	0	0.487165	0.373645	0	0.278199	0	0	0	0.316137	0.153093	0.222293	0	0.290533	0	0.30243	0.366564	0.215418	0.24645	0	0.237345	0.23247	0	0.29902	0.315979	0	0.271593	0.280411	0	0	0.411694	0	0	0.523577	0.235098	0.358577	0.285962	0.225314	0.185067	0.313129	0.388162	1	0
ENSG00000205436.3	0.403035	0.353073	0	0	0.291875	0.458409	0	0.188519	0	0	0	0.514799	0.173495	0	0	0	0.196516	1	0.353172	0.325091	0.253954	0	0.161674	0	0.164904	0	0	0	0.581148	0.655459	0.558277	0.581221	0.547771	0.442259	0.560215	0.241728	0.305973	0.644792	0.198018	0	0	0.439333	0
ENSG00000146352.7	0	0.225293	1	0.700882	0.275429	0.964783	0.401279	0.699867	0.726477	0.789406	0.381928	0	0.163719	0.473147	0	0.435132	0.185443	0.838645	0.150193	0.189054	0	0	0.855152	0.670606	0.214685	0	0.670927	0.283128	0	0	0	0	0	0	0	0	0	0	0.255403	0	0.924623	0	0.933704
ENSG00000235118.3	0.53515	0.299161	0.783355	0.279146	0.701111	0.523905	0.249832	0	0.328974	0	0.339303	0	0.794578	0.513847	0.578996	0.477399	1	0.559837	0.374178	0.251039	0	0.492828	0.826861	0	0	0	0.431288	0.375959	0	0	0	0	0	0	0.423796	0	0	0	0.248127	0	0.395079	0	0.645539
ENSG00000114854.3	0.436551	0.44115	0.204375	0	0	0.211169	0	0	0.379524	0.243459	0.491745	0.200812	0	0.266894	0.537064	0.469928	0.228411	0	0.306495	0.318055	0.215152	0.645912	0.351966	0.312768	1	0.308806	0	0.256915	0	0.442876	0.796893	0.536229	0	0	0	0	0	0.377991	0	0	0	0.307649	0.398084
ENSG00000152779.12	1	0.726452	0.903447	0	0.294418	0.300043	0.402197	0.309852	0	0.187232	0.146421	0.377457	0	0.327914	0	0.900992	0.397674	0.206031	0.23571	0	0.304972	0	0.270679	0.17592	0.203359	0.317867	0.259757	0.19758	0	0.340593	0	0.35492	0	0	0	0	0	0.215495	0.177002	0	0.564032	0.41211	0
ENSG00000188820.8	0	0.325594	0	0.407565	0.534179	0.207292	0.227483	0.432248	0.894247	0	0.697968	0.431631	0	0.261993	0	0.326956	0	0.644876	0.340706	0	0	0.827463	0.184464	0.224549	0.893732	0	0	0.927746	0	0.747853	0.502598	0.526382	0	0	0	0	0	0.275064	1	0.449137	0.266017	0	0.290965
ENSG00000152578.8	0.20565	0	0.573248	0.179042	0.142894	0.146017	0.218929	0	0.519678	0	0.325282	0.228523	0	0	0.371362	0.416253	0	0.605749	0.40825	0.525045	0.373698	0.19991	0	0	0.514203	0.371668	0.171672	0.28512	0	0	0	0	0	0	0	0.262016	0.245909	0.261368	0	0	0.617905	0.333473	1
ENSG00000145192.8	0	0.371327	0	0.604157	0.318053	0.477866	0.684596	0.807307	0.424884	0	1	0.522479	0.225755	0.477349	0	0.226737	0.974549	0	0	0	0	0	0.638677	0.46815	0	0.462725	0.584534	0.28762	0.461411	0.495807	0	0	0	0.824827	0.327322	0	0.398138	0.3137	0.659847	0	0	0	0
ENSG00000174279.4	0.962867	1	0	0.618737	0.664732	0.525505	0.431357	0.693365	0.627932	0.380226	0.408277	0.842846	0.231203	0.593587	0	0	0.560131	0.30716	0.527015	0	0	0.524123	0.356522	0.479448	0.609818	0	0.284652	0	0	0	0	0	0	0	0.335222	0	0	0	0.263884	0	0.420166	0.35273	0
ENSG00000166265.7	0	0.137763	1	0	0.511294	0	0.708906	0.89431	0.977871	0	0	0	0.852009	0.918492	0	0.138394	0.563936	0	0	0.913998	0.940251	0	0.128406	0.213722	0.130972	0	0.46246	0.904382	0	0	0	0	0.34233	0.444941	0	0.304722	0.321075	0	0.932803	0.197756	0	0.153599	0.624668
ENSG00000164107.7	0	0.764833	0.834839	0.484665	0	0	0	0	0.652099	0.34489	0.573576	0.157018	0.217026	0.785569	0	0	0.689628	0.334503	0	0.911406	1	0	0.434748	0.562587	0	0.145831	0.312807	0.678136	0	0.346291	0.40034	0	0	0	0	0	0	0.2191	0.748617	0	0.286545	0	0.928871
ENSG00000239581.1	0.284673	0.264631	0.368999	0.609943	0.550121	0.380644	0	0	0.498166	0.435301	0.344882	0	0	0.350327	0	0.265844	0	0	0.402307	0	0.520525	0.600041	0	0	0.347092	0	0	0	0.540994	1	0	0	0.501342	0	0.674729	0.368792	0.715712	0.860798	0.302107	0.600569	0	0.590458	0.826967
ENSG00000101825.7	0.683612	0	0.112639	0.297429	0.642564	0	0.207355	0.738389	0.140236	0.850862	0	0.205742	0	0.262693	0	0.207293	0.172139	0.10709	0	0.128338	0.162682	0.251948	0	0.17238	0.105637	0	0	1	0.265946	0.516322	0.282185	0.19214	0.210506	0.586874	0.216656	0	0	0.208327	0.856971	0.159503	0	0	0.163363
ENSG00000101542.5	0.467575	0	0.498533	0	0.439738	0.262412	0.285354	0.876261	0.657103	0.591844	0.318984	0	0.494058	0.202429	0	0.153612	0.173241	0.407589	0.546531	1	0.871812	0.219279	0.421709	0.472891	0	0	0.188305	0	0.233491	0	0	0	0	0	0	0.213099	0	0	0.318847	0	0	0.170489	0.534269
ENSG00000129152.3	0.804374	0.457668	0.387896	0.357279	0.72312	0.910531	0	0.414387	0	0.457594	0.981092	0.277086	0.737099	0.841025	0	0.384566	0.629028	0	0.689894	0.585903	0.823614	0	0.993997	0.315635	0.619999	0.355458	0.466057	0.481189	0	0	0	0	0	0	0	0	0	0	0	0.537333	0	0	1
ENSG00000130711.3	0	1	0.298344	0	0.223566	0.401795	0.182362	0.236329	0.360329	0	0.79158	0.260072	0.261069	0.284333	0	0.295976	0.358741	0.252344	0.145577	0.297345	0.23228	0.30616	0.39826	0.920887	0.15083	0.146767	0.195373	0.202174	0	0.348513	0	0	0	0	0	0.29819	0	0	0	0.22774	0	0.379512	0.367565
ENSG00000177354.7	0.275467	0.682554	0	0	0	0	0	0	0.85777	0.225496	0.291508	0	0.186775	0.247202	0.626558	0	0.343978	0.248136	0	0.825535	0.762952	0	0.552952	0.211872	0	0	0	0	0.381742	0.705631	0.738095	1	0.868981	0.740309	0.814809	0.85148	0.773855	0.627765	0	0	0	0	0
ENSG00000205403.8	0	0.611056	0.433749	0	0	0	0	0	0.210642	0.62167	0	0	0	0.413379	0	0.231712	0.357333	0	0.628803	0.266409	0.246151	1	0	0.425454	0.541091	0	0.284043	0.293931	0.471536	0.506687	0	0.398852	0.436975	0.74496	0.449743	0	0.406874	0.320583	0.59514	0	0.419268	0.418817	0
ENSG00000260411.2	0	0.590689	0	0.403553	0.548691	0	0.986977	0.747084	0.292308	0.846493	1	0	0.565714	0.30661	0	0	0.69527	0	0	0.365384	0	0.525162	0.215878	0	0	0	0.285217	0	0.554341	0.820078	0	0.875494	0.930242	0	0.748034	0.862452	0.937742	0.860967	0.264407	0	0	0	0
ENSG00000233932.3	0.937547	0.306607	0.510746	0.768371	0.314282	0.64916	0.481513	0.544065	0.386964	0.504349	0.478646	0.779578	0.624233	0	0.816774	0.506541	0	0.948239	0.663724	0	0.60309	0.591681	0.535275	0.475662	0.481596	0	0.914353	0	0	0	0	0	0	0	0	0	0	0	0	0	0.557327	0	1
ENSG00000269911.1	0.930078	0.473447	0.830729	0.783397	0.603644	0.53948	0	0.83884	1	0.307699	0.745198	0.918862	0.350794	0.337318	0	0	0.893929	0	0.387367	0	0.373057	0.69733	0.998392	0.765715	0.452738	0.485068	0	0.324705	0	0	0	0	0	0	0	0	0	0	0.621247	0	0	0	0.711147
ENSG00000203722.3	0.219232	1	0	0	0.386993	0.213464	0.380315	0.221497	0.186115	0	0.675097	0.413439	0.414919	0.481812	0	0	0.646162	0	0.35085	0	0	0	0.262292	0.422715	0.478086	0	0.250969	0.599081	0.311193	0	0.517562	0	0	0	0	0.284014	0	0.449738	0.525842	0.515273	0.370448	0.795888	0
ENSG00000007933.8	0.134102	0	0	0	0.175669	0	0.195776	0	0	0.15054	0	0.252898	0	0.320128	0	0.553846	0.229638	0.224202	0	0	0	0.637473	0.116195	0	0.700598	0	0	1	0.433017	0.551343	0.523201	0.285366	0.309774	0.402626	0.417793	0.173729	0	0.233726	0.142315	0.240793	0.267194	0.278151	0.321437
ENSG00000136110.8	0.491288	0.984317	0	0.129387	0.169522	0.194957	0	0.331656	0.660253	0.165716	0.095139	0	0.165778	0.337335	0	0.28549	1	0.0970941	0.229691	0.212182	0.107511	0.144468	0.155385	0.114306	0.659908	0.191784	0.124061	0.662447	0	0	0	0	0.190857	0	0	0	0.272466	0.140021	0.259939	0.556846	0.241222	0	0.148115
ENSG00000251301.2	0.240313	0.378308	0.306338	1	0.634416	0.170628	0	0.612999	0.369983	0.388269	0.315696	0.162259	0.967847	0.492496	0	0.163648	0.820097	0	0.149478	0.904708	0.879784	0.445818	0.853928	0.722057	0	0	0.362378	0.687912	0	0	0	0	0	0	0.317633	0	0	0	0	0.672334	0	0	0
ENSG00000126010.5	0.756812	0.69596	0.364246	0.757386	0.896619	0	0.404783	0.192238	0.16153	1	0	0.176179	0.666582	0	0	0	0.909061	0	0.224255	0.204295	0	0.625303	0.638376	0.73083	0	0.306726	0.563301	0.847675	0.361595	0	0	0	0	0	0	0	0	0	0.888103	0.588563	0	0.794499	0
ENSG00000230061.1	0.735485	0	0	0	0.787998	0	0	0.221868	0.554556	0	0.535845	0.377989	0.692149	0.872476	0.772619	0.448386	0	0.324696	1	0.429953	0.439076	0.864505	0	0.231622	0.625396	0	0.68528	0.260141	0	0	0	0	0	0	0	0	0	0	0.233048	0.5954	0.785158	0.417081	0.93425
ENSG00000019991.11	0.278557	0.188826	1	0.473207	0	0.271607	0	0	0.526439	0.310607	0.178322	0.188081	0	0.517513	0	0	0.213931	0.250919	0.287065	0.218096	0.201512	0.270781	0.41407	0.348298	0	0	0.541124	0.577282	0.288332	0.713545	0	0	0.596315	0.481452	0	0	0.333088	0	0	0	0.404722	0	0.527006
ENSG00000260372.2	0.211263	0.270313	0	0	0.201305	0	0	0	0.636257	0.323048	0.255946	0.195615	0	0.259987	0	0	0	0.52348	0	0.558673	0.54632	0	0	0.444623	0.257586	0.181679	0	0	0.829081	0.949448	0.897596	0.925791	0.994275	1	0.866231	0.796272	0.914104	0.871135	0.306439	0	0.26398	0	0
ENSG00000244479.2	0	0.871721	0	0.515073	0.352445	0.261971	0	0	0	0	0.840044	0	0.848011	0	0	0	0.891745	0.593165	0.596364	0.39457	0	0.358661	0.548453	0.606796	0.487501	0.51276	0.858941	1	0.381908	0	0.635173	0	0	0	0	0	0.582911	0	0.776828	0.729475	0.336186	0.933487	0
ENSG00000187997.7	0	0	0	0.522038	0.481355	0	0.473049	0.275506	0	0.416976	0.330363	0	0.417133	0.796509	0	0.254652	0	0.798661	0.877838	0	0	0	0.236274	0.287618	0	0.388277	0	0.323031	0.67413	0.821505	0.923432	0.958212	0.480237	0.926378	0.367621	0.353266	1	0	0	0.575286	0.54332	0	0
ENSG00000131126.14	0.591502	0	0.663844	0	0.358539	0	0.668636	0.377335	0	0	0	0.498711	0	0.484868	0.502982	0.519141	0.347812	0.726943	1	0.297871	0.276441	0.364366	0.17599	0.458086	0	0.824034	0	0.76409	0	0	0	0.432218	0	0	0.368158	0	0	0	0	0.428504	0.713869	0	0.372822
ENSG00000139193.3	0.234067	0.158668	0	0.992115	0.329842	0.228227	0.182382	0.172448	0	0.309424	0.3517	0	0.218441	0	0	0.159395	0	0.152921	0	0.334182	0.232305	0.833469	0.147891	0	0.20811	0	0	0.395122	0.379763	1	0	0.274371	0	0.404556	0.629045	0	0	0.220529	0.615166	0.401169	0.785414	0.242124	0.409121
ENSG00000196368.4	0.157077	0	0.203606	0.464548	0.149673	0.351969	0.229315	0.803741	0.133349	0.44461	0.850356	0	0.444738	0.308821	0	0.496489	0.654266	0	0.427617	0.469181	0.561148	0.639951	0.136101	0	0.13882	0	0.953713	1	0.222965	0	0	0	0	0	0	0	0	0	0.896256	0.912799	0	0	0.376505
ENSG00000184350.8	0.543374	0.543115	0	0.832379	1	0	0.382753	0.804081	0	0.515333	0.787895	0	0.712373	0	0.486117	0.183319	0.640204	0.486411	0.314155	0.342011	0.318508	0.531824	0.818659	0.531106	0	0.168814	0.305724	0.31565	0	0	0	0	0	0	0	0	0	0	0.533492	0.461381	0	0	0
ENSG00000261529.1	0.200517	0	0.350528	0	0.191066	0	0	0	0.170227	0.225096	0.176032	0	0.186444	0.334066	0.496555	0	0.211183	0.179649	0	0.215295	0.198923	0.510128	0.173741	0.289177	0.177211	0	0.312288	0	0.624522	0.91674	0.904543	0.931518	1	0.475267	0.751314	0.744766	0.690456	0.855556	0.290853	0	0	0	0
ENSG00000211895.3	0.133266	0.0903376	0.0915776	0.5321	0.311213	0.129941	0.289306	0	0	0.1486	0.141027	0.123875	0.0903587	0	0	0.0907515	0.139952	0	0.137336	0	0.177693	1	0.139335	0.140147	0	0.115432	0	0.206853	0.65621	0.809019	0.290758	0.499277	0	0.230335	0.524164	0	0.551641	0	0.732979	0.349564	0.913714	0	0.132817
ENSG00000237510.3	0.816367	0.502694	0	0.400287	0	0	0.360787	0.538289	0	0	0.738455	0	0	0	0	0	0	0.631471	0.497312	0	0	0.669531	0.21413	0.260662	1	0.676675	0	0	0.549854	0.504662	0	0.675154	0.57087	0.741983	0.447946	0.690094	0.405248	0.688721	0	0	0.4924	0	0.33776
ENSG00000187862.6	0	0.42147	0.253064	0.454815	0.305391	0.190095	0.208612	0	1	0.397065	0	0.180771	0.181529	0.240259	0	0.182319	0	0	0.275907	0.821619	0.918958	0	0	0	0.23804	0	0	0.231275	0.277125	0.588158	0.58413	0.482714	0.450981	0.462739	0	0	0.541851	0.568491	0.207188	0	0.243948	0	0.266827
ENSG00000149506.6	0.434655	0	0.652043	0	1	0	0.549841	0.320229	0	0	0	0	0.484847	0	0.988634	0.407317	0.45646	0.78537	0.803238	0	0	0.744335	0.711296	0.935149	0.824464	0.451307	0.493629	0	0	0	0	0	0.558196	0	0.427299	0.410614	0	0.650209	0.915145	0.569121	0	0.449617	0.433188
ENSG00000187642.5	0.24106	0.308439	0	0.287804	0.315779	0	0.257581	0.24355	0	0	0.349826	0	0.224141	0.401611	0	0	0.412793	0	0	0	0.239144	0.566103	0.288408	0.254258	0.351982	0	0	0.75106	0.644212	0.961808	0.816326	0.847071	0.424535	0.723752	0.324982	0.552905	1	0.849623	0	0	0	0.764611	0
ENSG00000227248.1	0.407732	0.145703	0.37553	0.36514	0.4413	0.385067	0.547138	0.379742	0.18389	0.318776	0.369477	0.317779	0.145737	0.564091	0	0.480268	0.549211	0.23175	0.221507	0	0	0.466807	0.224731	0.329871	0	0	0.570684	0	0	0	0	0	0	0	0	0	0	0	0	0.83106	1	0	0.58255
ENSG00000268744.1	0.316405	0.294129	0.298167	0.51249	0.301492	0.504757	0.762988	0	0.268609	0.355188	0	0.482159	0	0.889235	0	0.295477	0	0	0	0	0	0	0	0.333728	0.385782	0.641002	0.908239	0.601574	0.703983	0.833602	0	0	0.844219	0.749945	0	0.409901	1	0.55146	0.335782	0.978725	0	0.448837	0
ENSG00000183831.6	0.198237	0.687678	0.18681	0.493279	0	0	0.343894	0.552775	0.168291	0.738858	0.717329	0	0.642383	0	0.490908	0.254753	0.598269	0.177606	0.420155	0	0	0.264263	0	0.20909	0.469711	0.235471	0.226935	0.853544	0	0	0	0	0.349119	0	0	0.256815	0	0.256128	1	0	0	0.466753	0.363872
ENSG00000136457.5	0.290097	0.323527	0	0.34264	0.548821	0	0	0.659745	0.297644	0.383492	1	0.269653	0.323596	0.26033	0	0.19755	0.30465	0	0.249323	0.227131	0	0.281999	0.34331	0.223124	0.482172	0	0	0.893223	0.300277	0.431984	0.499407	0	0	0	0.383435	0	0	0.484126	0.507396	0	0	0.438772	0
ENSG00000188886.3	0.269675	0.250689	0.349559	0	0.353264	0.43021	0.839839	0	0.228938	0	0.326713	0.508568	0.34513	0.331871	0	0.666436	0.284019	0.816876	0.701345	0	0	0.769159	0	0	0.238331	0.320327	0	0.574023	0.512493	0	0	0.433496	0	0.639186	0	0.618539	0.584266	1	0.286191	0	0	0	0.36857
ENSG00000234840.1	0.693843	0.316546	0	0.426934	0	0	0	0.422892	0	0.622646	0	0.169689	0.170401	0.305321	0.739944	0.171142	0.385221	0.645089	0.822648	0.319293	0.181807	0	0.158791	0.658062	0.817663	0.902843	0.285416	0.348435	0	0	0	0	0.488976	0	0.247064	0	0	0.236782	0.265826	0	0	1	0.25047
ENSG00000171671.6	0.94721	0.257886	0.563047	0	0.903666	0.613257	0.914731	0.279097	0.171104	0	0.330933	0	0.529269	0.850403	0.499113	0.188219	0.454021	0.810322	0.510776	0	0	1	0.707099	0.212585	0	0.239407	0.230728	0	0	0	0.47582	0	0	0	0	0	0	0	0.213894	0.425208	0.448623	0	0.369954
ENSG00000136160.10	0.140995	0.131069	0.132868	0.168335	0	0	0	0.232578	0.480353	0.158278	0.35487	0	0.215681	0.173513	0	0	0.367537	0	0	0	0.139874	0	0.410756	0.591033	0.124607	0.200761	0.161406	1	0.439137	0.52116	0.782578	0.226646	0.248309	0.551667	0.190081	0	0.231204	0	0.437083	0.188147	0	0.620195	0
ENSG00000189433.5	0.878015	0.553958	0	0	0.757098	0	0.411387	0.553054	0.179117	0.322628	0.757807	0.19536	0.270022	0.915337	0	0.197033	0	0.38682	0.298175	0.309421	0.385793	0	0.807538	0.304277	0.622991	0.373379	0	1	0	0	0.498101	0	0	0	0.284441	0.368641	0.457117	0	0	0.572053	0	0	0
ENSG00000249896.1	0.424188	0	0.533958	0.916712	0.247321	0.997033	0.552173	0.262236	0.946929	0	0.633339	0.827574	0	0	0.642752	1	0	0	0.734936	0.87093	0.864929	0.703185	0.310534	0.500463	0	0.525829	0.404232	0	0	0	0	0	0	0	0	0	0	0	0.549047	0.346355	0.858754	0	0.910423
ENSG00000089116.3	0.336523	0.658018	0	0	0	0	0.17864	0.339439	0.894987	0.585544	0.699393	0.838143	0.887381	0.643226	0	0.289934	0.825662	0.149783	1	0	0	0.425322	0.403907	0.286665	0.302923	0.606278	0.56561	0.578053	0	0	0	0.355759	0	0	0	0	0	0	0	0.300191	0.430993	0	0
ENSG00000171189.12	0.400296	0	0.419021	0.208803	0	0.279	0.398574	0.288489	0	0.26743	0.253801	0	0.162616	0	0	0	0.472662	1	0	0	0	0.726999	0	0	0.154563	0.634231	0.272376	0.558477	0.432357	0.357139	0	0.432419	0.403993	0	0.317002	0.56378	0.286786	0.528836	0.185601	0	0	0	0.321018
ENSG00000125384.6	0	0	0.35231	0.26144	0.524243	0.341121	0	0.493967	0.137027	0.484666	0.579736	0	0	0.268912	0	0.247889	0.169995	0	0	0	0	0	0.139855	0.311224	0.590592	0	0.333781	0.489388	0.399031	0.329611	0.381056	0	0	0	0.292568	0	0.26468	0.208546	0.510449	0.215389	0	1	0.659875
ENSG00000267506.1	0.366581	0	0.13779	0	0	0	0.311063	0	0.205733	0.223587	0	0	0	0	0.456079	0.316827	0	0	0	0.386667	0.267361	0.371989	0	0	0.624921	0.125743	0	0.311236	0.726799	0.810547	0.727699	0.840054	0.753124	0.784823	0.78867	0.830225	0.902514	1	0.155173	0	0	0.246807	0
ENSG00000265780.1	0	0	0.491435	0	0.613283	0.570908	0.866798	0	0.505727	1	0	0	0.485462	0.528723	0	0.296366	0.543444	0.530579	0.448498	0	0.314834	0.859785	0.274978	0.457677	0.280471	0.786541	0.939535	0	0.603107	0	0	0.675326	0.733088	0	0	0	0	0.410035	0.336793	0.569843	0	0	0.876213
ENSG00000126218.7	0	0.481788	0	0.481934	0.174852	0.330108	0.267892	0	0.450405	0	0.161093	0.27963	0.170622	0.225822	0	0.281816	0	0.361966	0.632434	0	0	0.329184	0	0.193547	0.162173	1	0.285786	0.295065	0.260474	0	0	0.294973	0.489609	0	0	0.320615	0.397564	0.376438	0.194739	0	0.408447	0.19019	0
ENSG00000165568.13	0.97693	0	0.972747	0	0.220428	0.225245	0.492133	0	0.781065	0	0.41675	0.680288	0.296058	0	0	0	0	0	0	0.24838	0	0.487608	0	0.243997	0	0	0.738526	0.908111	0.439625	0.472397	0	0.492267	0.805206	0.694545	0.419307	0.700829	0.379339	0.722952	0.39885	0	0	1	0
ENSG00000253187.2	0	0.676868	0.3562	1	0	0	0.760763	0.470194	0.595213	0.369388	0.737322	0	0	0.61559	0	0	0.293446	0	0	0.538838	0.66968	0	0.437353	0.45955	0.543724	0	0.584898	0.737712	0	0	0.69002	0	0.358849	0	0.274699	0	0	0	0.216241	0	0.344307	0.21119	0.823675
ENSG00000124256.10	0	0.217693	0.303549	0.6693	0.366315	0.228018	0.250229	0.236599	0	0.795637	0.205584	0.29851	0.358226	0	0.730445	0	0.401011	0	0.496334	0.251438	0	1	0.644634	0.528152	0	0.201387	0	0.54211	0	0.705494	0	0.376438	0	0	0.424469	0	0	0	0.803166	0.312494	0.665525	0	0.429846
ENSG00000164743.4	0.221944	0	0.209151	0.264981	0.965023	0	0.472161	0	0.260391	0	0.364418	0	0	0	0	0	0.233749	0.51132	0	0	0.22018	0.748426	0.192306	0	0.686462	0.190864	0.345658	0.724806	0.421784	0.453226	0.523965	0.47229	0.592182	0.817962	0.299211	0.287527	0.558002	0.507933	1	0	0	0	0
ENSG00000156925.7	0.48692	0.848391	0.730548	0	0.511875	0	0	0.134444	0	0.744083	0.803103	0	0.679847	0.676304	0.415066	0.124268	0.976328	0.762969	0	0.142876	0	0	0.394131	0.280058	0.741193	0.158064	0.936768	0.592833	0	0	0	0	0	0	0	0	0	0	1	0.920027	0	0	0.418553
ENSG00000262096.1	0.350797	0.606471	0.24106	0	0.663658	0	0	0.258448	0.40764	0.52026	0.309909	0.440309	0	0	0	0.392859	0	0.378229	0.610687	0.274657	0.415053	0	1	0.269811	0.226073	0	0.615854	0	0.363107	0.673945	0.603904	0.544346	0	0	0.54446	0.678057	0	0.524765	0	0.459321	0	0	0
ENSG00000174348.9	0	1	0.282271	0.610743	0	0.327919	0.497872	0.300685	0.256478	0.767366	0	0	0	0	0	0	0.262515	0.225172	0.506445	0.530638	0.487126	0.242996	0.349611	0.456472	0	0.388889	0.208672	0	0	0.372237	0	0.293017	0	0.43205	0	0.236148	0	0	0.193447	0.563853	0.363193	0.307684	0
ENSG00000008226.15	0	0.453994	0	0.612313	0.463968	0	0.512485	0	1	0.789227	0.680358	0	0.534747	0.437894	0	0.625351	0.276819	0	0.605948	0.385461	0.260749	0.350381	0.376857	0.450685	0.909545	0	0.300888	0.686217	0	0.536736	0	0	0	0	0	0	0	0.339595	0.278935	0.554506	0	0.27242	0.359226
ENSG00000249307.1	0.324336	0.935265	0.346925	0	0.189102	0.357012	0.289725	0.200507	0.867885	0.222782	0.174222	0.252973	0.184528	0.244227	0	0.304785	0.569938	0.293434	0.169282	1	0.962098	0.264555	0.425965	0.382656	0	0	0.366077	0.319113	0	0	0	0	0	0	0.359717	0	0	0	0.287864	0.356347	0.395416	0	0.514889
ENSG00000120440.9	0.310417	0	0.867174	0	0.295786	0.730809	0.453177	0	0	0.474668	0.272511	0	0.73608	0	0	0.633822	0.447045	0	0.764657	0	0	0.413807	0.445076	0.777341	0.884037	0.549336	0	0.499144	0	0	0	0.498988	0	0	0.418485	0.402144	0.509023	0.401068	1	0.414227	0	0.58957	0.901755
ENSG00000167434.5	0	0.431199	0	0.784283	0	0.159911	0.239762	0.598979	0	0.297728	0.498398	1	0.251227	0.392054	0	0	0.316264	0.274575	0.416204	0.397527	0.328374	0	0.545517	0.692187	0.751903	0	0	0.264082	0.233123	0.335375	0	0	0	0	0	0	0	0	0.806225	0.219155	0.327227	0.17022	0.301455
ENSG00000198681.5	0.278414	0.15564	0.291438	0	0	0.11844	0	0	0.103265	0	0.199725	0.155055	0.210149	0.309906	0.907191	0.648358	0.175179	0.268176	0.982829	0.278291	0.261035	0.162154	0.247961	0.175424	1	0.333064	0.189443	0.231271	0.270642	0	0	0	0	0	0	0.250117	0	0.212006	0.176441	0.162319	0.242363	0.656868	0.940123
ENSG00000172901.15	0	0.496791	0.247409	0	0	0	0.558531	0	0.696825	0	0.230483	0	0	0	1	0.337392	0	0.324315	0.223948	0.281891	0.425985	0	0	0	0.47571	0.225778	0.30055	0.685446	0.847752	0.691696	0.889076	0.422031	0.606469	0	0.353944	0.340123	0.430519	0.793882	0.380822	0	0	0.372431	0.56544
ENSG00000236977.1	0.350489	0	0	0	0.243534	0	0.543719	0	0.216973	0.463327	0	0.32579	0	0.314525	0	0.328445	0	0.228982	0.218009	0.374816	0	0.458488	0.221451	0.537893	0.664816	0.303585	0.29258	0	0.568651	0.673353	0	0.698235	0.681929	1	0.796254	0.58621	0.762949	0.676071	0	0	0.319356	0	0
ENSG00000223525.1	0.443446	0	0.351714	0.439494	0.478971	0	0	0	0	0	0	0	0	0.729127	0.671932	0.253391	0	0.243099	0	0	0.269181	0.571934	0.235104	0.391311	0.396192	0.437407	0.69014	0	0	0.953157	0.640574	0.436169	0	1	0.57752	0.351517	0.682186	0.556629	0.467826	0	0.655697	0	0.498051
ENSG00000185905.3	0	0	0	0.56452	0	0	0.135567	0	0	0.258035	0.11138	0.117475	0.117968	0	0	0.482495	0	0	0.461065	0.136222	0.172676	0.763754	0	0	0.112126	0.109106	0	0.150295	0.709709	0.827198	0.78024	0.825068	0.811374	0.975153	0.566179	0.699091	1	0.840325	0.422563	0	0.399063	0.131497	0
ENSG00000146001.4	0.158067	0.389273	0	0	0.348106	0.153908	0	0	0.316834	0.374698	0.229387	0.35772	0.241796	0.49202	0.602062	0.147612	0.166474	0.264267	0.299182	0	0	0	1	0.332667	0.450159	0.135932	0.421086	0	0.35169	0	0	0	0	0	0.286509	0	0	0.522102	0	0.333471	0.19751	0.266807	0.497178
ENSG00000177675.4	0	0	0	0.391534	0.194879	0	0	0	0	0	0	0.414653	0	0	0	0	0	0.183234	0	0.780106	0.730633	0.366889	0	0	0.337808	0.521426	0.460458	1	0.455043	0.816013	0.797932	0.97988	0.88475	0.838583	0.829595	0.922934	0.960235	0.966284	0	0	0	0.82445	0.816939
ENSG00000172243.13	0	0.155217	0	0.196488	0	0	0.558647	0	0.170685	0.136179	0.305323	0	0.674283	0	0	0.155894	0.207731	0.108684	0.142975	0.177904	0	0.374975	0.619226	0.725187	0.722108	0	0	0.979507	0.299896	0.247722	0.362955	0.195001	0.21364	0.412112	0	0.249437	0.198923	0.156735	1	0	0.15158	0.125731	0.222668
ENSG00000144191.7	0.300584	1	0.950679	0.576095	0.240932	0	0	0.700463	0.553918	0	0.476085	0	0.542418	0.404212	0.700544	0.949595	0.890642	0	0.701633	0.833549	0.74595	0	0.660422	0.567811	0.513395	0	0.442796	0	0	0	0	0	0	0	0	0	0	0	0.54496	0.673556	0	0	0
ENSG00000246898.1	0.333477	0.189684	0.192288	0.330505	0	0	0	0	0.173226	0	0.637095	0.48229	0.261142	0	0	0.387617	0.428913	0.341144	1	0.355507	0.277715	0.366046	0.457918	0.429441	0.337032	0.175476	0.62103	0.434333	0	0	0	0.328004	0	0.483639	0	0	0	0	0.216546	0	0.344793	0.504178	0.278878
ENSG00000140465.9	0.225389	0.288388	0.212397	0.525071	0.352565	0	0.390996	0	0	0.344649	0	0	0.288453	0.495344	0	0.210481	0.385958	0.376821	0.265644	0	0.412125	0.475082	0.365783	0.538021	1	0	0.258018	0.428528	0	0.460262	0	0	0	0	0.479723	0.463447	0	0.29121	0.239193	0	0.380852	0	0.308044
ENSG00000198064.9	0	0.406072	0.557616	0.190329	0.308067	0.676061	0.310832	0.161063	0.505777	0.686896	0	0	0	0.49622	0	0.63939	0.491664	0.333992	0.403998	0	0.158149	0	0	0	0.232771	0.552146	0	0.551202	0	0	0	0	0	0.478627	0	0	0	1	0	0.619985	0.470742	0.658319	0.292615
ENSG00000156218.8	0.998406	0.169574	0.171902	0.217789	1	0	0.194919	0	0	0	0.160141	0.232528	0.169614	0	0	0	0.19212	0.225337	0	0	0	0.726841	0	0	0	0.294063	0	0.694134	0.881522	0.833988	0.670277	0.861155	0.970278	0.619707	0.704161	0.951797	0.458625	0.82205	0.801798	0	0	0.429504	0
ENSG00000115523.12	0.116595	0.108386	0.109874	1	0.225316	0.155902	0.307227	0.161455	0	0	0.141255	0.107959	0	0	0	0.108883	0	0.104461	0.0994549	0.693845	0.485581	0.920764	0	0.122979	0.14216	0	0	0.248181	0.66176	0.889761	0.275257	0.396032	0	0.396097	0.868407	0	0.527777	0	0.672442	0.209357	0.586435	0.120845	0.159353
ENSG00000169347.12	0.124689	0	0.289096	0	0.160502	0	0.438613	0.0918641	0.241327	0.286506	0.279992	1	0	0.322014	0.319902	0.0849107	0.1557	0.13444	0.604168	0	0	0.163111	0.310871	0.19136	0.413217	0.447939	0.260999	0.146205	0	0	0	0	0	0	0	0.253899	0	0	0.452703	0.246524	0.247143	0	0.285991
ENSG00000260971.2	0.417693	0	0.395772	0	0.451156	0	0.273096	0	0	0.286908	0	0	0.390962	0	0	0	0	0.377897	0.361193	0	0	0.53872	0.221451	0.43824	0.422147	0.452292	0	0.302765	0.631836	0.897804	0.865498	0.834468	0.804963	1	0.986585	0.884717	0.880059	0.744218	0	0.341052	0	0	0.349306
ENSG00000226816.2	0.844507	1	0.79811	0.394075	0	0.179084	0.196528	0	0.626602	0	0	0	0.631687	0.628404	0	0	0.659839	0	0	0	0.250323	0	0.885573	0.973462	0.668145	0.894644	0.661044	0	0	0.484564	0	0.391382	0	0	0	0.238271	0.398478	0.237634	0	0.432284	0.47415	0	0.826719
ENSG00000268660.1	0	0.244059	0.247409	0.425248	0	0.418832	0.455449	0.433076	0.494931	0	0.56948	0	0	0	1	0.745609	0	0.324315	0.223948	0	0.357326	0	0	0	0.775218	0.225778	0.727826	0	0	0.691696	0.785523	0.649142	0	0.62228	0	0.340123	0.660074	0.844806	0	0.553883	0.328056	0	0.481908
ENSG00000196668.3	0.260355	0	0	0	0.459584	0.253505	0	0.360526	0.784107	0	0.469035	0.24107	0.333201	0.621515	0	0	0	0	0.222081	0.279542	0	0.467053	0.311492	0	0.430033	0	0	0.884524	0.739645	0.685932	0.881666	0.643732	1	0	0.748754	0.690117	0.927145	0.899693	0	0	0	0.954736	0.355832
ENSG00000259644.1	0	0	0	0.371245	0.218399	0.306472	0.334611	0	0	0.350479	0.201213	0.292165	0.293332	0.381855	0	0	0.330083	0	0.195508	0.246093	0	0	0.27422	0	0.334668	0.272252	0.356961	0	0.435577	0.805142	0	0.62617	0.611547	0.68815	0.626286	0.668702	0	1	0.243239	0.305852	0.286395	0.435319	0
ENSG00000250770.2	0.434157	0.327637	0.611703	0	0.534061	0.184694	0.403533	0.459563	0.418863	0.212935	0.526997	0.620928	0.770606	0.233432	0.469729	0	0	0.397407	0.381709	0	0.188177	0.252862	0.226941	0.20007	1	0	0	0.518339	0.269251	0	0	0	0	0	0	0	0	0	0.201301	0	0.237017	0.196599	0.551029
ENSG00000180846.4	0.24106	0	0.373287	0.287804	0	0.234717	0.351922	0	0	0.270608	0	0.30728	0.224141	0.296656	0	0.225116	0.412793	0.356427	0	0	0.391128	0.43244	0	0	0.213042	0.207303	0.375429	0	0.536344	0.635097	0.816326	0.708831	0	0.818929	0	0.312292	1	0.551681	0	0.653586	0.536566	0	0.329461
ENSG00000168309.12	0.367237	1	0.582595	0.94008	0.222718	0.227336	0.47939	0.811503	0.144336	0.190858	0	0	0.980278	0.20923	0	0	0.629399	0.335372	0.360347	0	0	0.986115	0.959313	0.798709	0.638908	0.14621	0.194631	0.529719	0.323104	0	0	0	0	0	0.229208	0.220258	0.278797	0.219669	0.180431	0	0	0	0
ENSG00000176076.6	0	0.973797	0	0	0.373833	0.206204	0.22629	0.213965	0.467647	0	0	0	0.196913	0.260619	0	0.325241	0.223041	0.313129	0	0	0	0	0	0.223371	0.187162	0	0.242435	0.490248	0.65959	0.74393	1	0.766572	0.621708	0.635833	0.868338	0.561352	0.797082	0.731824	0.224746	0	0.264622	0.219497	0
ENSG00000186105.7	0.472935	0	0.553975	0	0.510823	0.737975	0.422467	0.587547	0.461147	0.685981	0.254045	0.586708	0.269071	0	0	0.270241	0.304774	0.259265	0.408963	0.424387	0.393855	0	0.346221	0.417333	0	0.248859	0	0.61597	0	0	0	0	0	0	0.524527	0	0	1	0.655881	0.924681	0	0.681355	0.395504
ENSG00000233237.2	0	0.476267	0.311077	0.23984	0	0	0	0	0.170541	0.22551	0.519995	0	0	0.334681	0	0	0.386848	0	0	0.712277	0.594893	0	0.604327	0.453065	0	0	0.483636	0.64149	0.599935	0.661222	0.601048	0.590701	0.464043	0.740355	0	0.628967	0.857899	1	0.389392	0	0	0	0
ENSG00000251639.2	0	0	0	0.372666	0	0.737039	0	0.424005	0	0	0.319625	0.248138	0.181001	0	0	0.181788	0	0	0.57949	0.832568	0.599765	0.735684	0	0	0	0.167404	0	0.313014	0.648703	0.982863	0.919192	0.8966	0.977572	0.939301	0.72938	0.687263	1	0.985283	0	0	0	0	0.682809
ENSG00000204791.4	0	0.455627	0.687735	0	0.191242	0.77096	0	0	0.460986	0	0.389202	0.185836	0	0	0	0.25792	0.478534	0	0.521965	0.459169	0.430698	0.267548	0.1739	0.21169	0.177374	0.285776	0	0.237754	0.648065	0	0.600495	0	0	0.739674	0	0	0.329111	0.411724	0	0.47172	0.399889	0.208018	1
ENSG00000171956.5	0.152752	0.141997	0.756165	1	0.716274	0	0.264987	0.819237	0	0.556443	0.902649	0.232773	0.529966	0.565992	0	0.142648	0.261573	0.188692	0	0	0	0.742766	0.782683	0.710846	0.665752	0	0.388519	0	0.216826	0	0	0	0	0	0.276874	0.314089	0.250483	0	0.578726	0	0.190868	0	0
ENSG00000249364.1	0.457794	0.255917	0	0	0.190584	0.267441	0	0	0.350013	0	0	0.344273	0	0	0	0.408391	0	0	0.235734	0.214752	0.198422	0.358803	0.173302	0	0.243867	0	0.592134	0.236937	0.666525	1	0.67732	0.989903	0.805622	0.67948	0.643598	0.783797	0.987762	0.860006	0.212261	0	0	0	0.629109
ENSG00000125675.13	0	0.894865	0.613876	0	0	0	0	0.236355	1	0.309424	0.149842	0.158042	0.323038	0.21005	0.422677	0.159395	0.625585	0	0.323064	0	0	0.359774	0	0	0.389045	0	0.195394	0.274457	0.242281	0	0	0.274371	0.300596	0	0.404555	0	0.473722	0.220529	0.409397	0.306479	0.288414	0.941644	0.471255
ENSG00000111728.6	0.169959	0.157993	0.220304	0.663605	0.161948	0.165487	0	0.530058	0.429198	0.190791	0	0.384633	0.293626	0.209157	0	0	0.178999	0.251298	0	0.182484	0	1	0.147263	0	0.280724	0	0	0.949556	0.322991	0.628218	0	0	0.299318	0	0.488784	0.220181	0.507355	0	0.846203	0.399464	0.287188	0.713468	0
ENSG00000113721.9	0	0.374711	0	0.495056	0	0.252136	0.230737	0	0.622899	0.286521	0.284732	0.53573	0	0.517679	0	0.147597	0.638622	0.141602	0.334981	0.169698	0	0	0	0	0	0.48685	0	0.464854	0.492257	0.988613	0	0.614211	0.525966	1	0	0	0.562831	0.204206	0.272503	0	0.197489	0.913728	0
ENSG00000134917.9	0.482252	0.671176	0	0.384411	0.346709	0.286215	0.38168	0.485872	0.338218	0.397517	0.294584	0	0.407372	0.298905	0	0.167546	0.852322	0	0.253551	0.967116	1	0.239168	0.63942	0.812045	0	0	0.205385	0.415327	0	0	0	0	0	0.425244	0	0	0	0	0.347768	0.239412	0	0	0.614999
ENSG00000115956.9	0	0.31923	0.261245	1	0	0.303493	0.358903	0.342532	0.143221	0	0.411659	0	0	0	0	0	0.177679	0.151148	0.143905	0.330308	0.229612	0.568899	0.300505	0.2433	0.305684	0	0	0.199852	0.417068	0.623587	0	0.460897	0	0	0.227438	0	0.424153	0.217973	0.290874	0	0.45856	0.239318	0.230573
ENSG00000233304.1	0.942914	0.196482	0	0.248726	0.385303	0	0.299413	0.35435	1	0.90057	0.222846	0.48268	0.234901	0.366576	0	0	0.221148	0.367688	0.653128	0.371693	0.249157	0	0.422709	0.323182	0.526539	0.653718	0.596746	0	0	0	0	0	0	0	0	0	0	0	0.162964	0.204914	0.371083	0	0.653296
ENSG00000144285.11	0.155032	0.488566	0.54228	0.38577	0	0.24732	0.302283	0.156633	0.218133	0.174035	0.319447	0.898636	0	0.3048	0	0.353221	0.265477	0.341793	0.555592	1	0.980166	0	0.347915	0.388227	0.137013	0.184151	0.429782	0	0	0	0	0	0	0.367457	0	0	0	0	0	0.206878	0.345079	0.21992	0.402225
ENSG00000183671.8	0.798568	1	0.504458	0	0.473729	0.56041	0	0.599962	0.61453	0.464725	0.585802	0	0.371036	0.326615	0	0.183078	0.335709	0	0	0.287506	0	0.261341	0	0.511603	0	0	0.754558	0.315236	0	0.400338	0	0	0	0.464666	0	0.253975	0	0	0.642522	0	0.390611	0.876247	0.267938
ENSG00000254936.3	0.364728	0	0.345586	0.266446	0.734569	0.588288	0.508606	0.225477	0.355636	0.703219	0.270373	0.420869	0.285614	0.826919	0.552654	0.20841	0.657773	0.492018	0.26303	0	0	0.843423	0.319983	0.623441	0	0.497866	0.883042	0.264373	0	0	0	0	0	0	0	0	0	0	0	0.605085	1	0	0
ENSG00000270069.1	0.228299	0.492856	0.884072	0	0.441181	0.730512	0.243945	0.376589	0	0.256283	0.200421	0.291014	0	0.448848	0	0	0.595116	0.61522	0.401171	0	0	0.304338	0.27314	0.544967	0.278357	0	0.261349	0.896205	0	0.466204	0.538968	0	0	0	0	0.29576	0	0	0.985142	0.887876	0	1	0.988242
ENSG00000165457.9	0.658493	0	0.454954	0.358204	0.650409	0.397838	0.236307	0.364798	0	0	0.781973	0.20477	0.283028	0.918767	0	0.383529	0.464861	0.996094	1	0.237449	0.219393	0.835787	0.264588	0.233259	0.195447	0.190182	0.45732	0	0	0	0	0	0	0.524173	0	0	0	0	0.320782	0.397096	0.37369	0	0.405931
ENSG00000250159.2	0	0	0	0	0.75199	0.855399	0	0.244658	0	0.606719	0.906529	0.922549	0.871494	0	0.755326	0.76541	0.776218	0	0	0	0	0.32281	0	0	0.214011	0	0.716904	0.822697	0.343734	0	0	0.515302	0.426467	0.947477	0	0	0.397089	0.312873	0.948407	0.569154	0.782184	1	0
ENSG00000253973.2	0.981764	0.684248	0.410844	0	1	0.505635	0.338677	0	0.269076	0	0.718666	0.913944	0.484847	0.528053	0.784897	0.407317	0.666242	0.468644	0.844134	0	0.314435	0.568589	0.680309	0.543478	0.4628	0	0	0.509656	0	0	0	0	0.558196	0	0	0	0	0.409515	0	0	0.396045	0	0.82233
ENSG00000173467.4	0.194235	0	1	0.229415	0.221557	0.373363	0	0.196133	0.166174	0.509615	0	0.791463	0	0.606276	0	0.245635	0.149172	0.326309	0.200167	0.207717	0.192772	0.421835	0.44989	0.462369	0.670305	0.351037	0	0.387045	0	0.289235	0	0	0	0	0	0.183491	0	0.24686	0	0	0.69143	0	0.445503
ENSG00000205364.3	0.62214	0.732873	0	0.235596	0.258496	0	0.72948	0	0.694782	0.301745	0.729195	0.251539	0.684634	0.576395	0	0	0	0	0.612686	0	0	0	0.554296	0.338361	1	0.399772	0.444275	0.420034	0	0.402965	0	0	0	0	0	0	0	0.254958	0.209416	0.263323	0.680839	0.948384	0.51197
ENSG00000115361.3	0	0.580133	0.484611	0.381555	0.308584	0.497844	0	0.760136	0.520181	0.427046	0	0.218119	0.825264	0.289897	0	0	0.248097	0.290992	0.200938	0.345466	0	0	1	0.933213	0.287219	0	0.366875	0.71423	0.33438	0	0	0	0.628531	0	0	0	0	0.584643	0.730255	0.314346	0.39805	0.244155	0
ENSG00000239272.1	0.29436	0	0	0.773087	0	0	0.626218	0	0.469079	0.330441	0	0.272557	0.2737	0.646922	0	0.27489	0.56685	0.263725	0	0.431688	0.29202	0.797481	0	0.567573	0.260147	0.25314	0.662727	0	0.654934	0.775521	0.694924	0	0.679965	1	0	0.605265	0.482692	0	0	0	0	0.417564	0.705565
ENSG00000167165.13	0.295299	0	0	0.478304	0.28138	0.394852	0.315536	0	0.702408	0.331495	0.357756	0	0.274573	0	0	0.379486	0.425272	0.264566	0.251888	0.809384	0.834685	0.529739	0	0	0.260976	0.253947	0.338048	0.839233	0	0.603022	1	0	0.520056	0.699918	0.398103	0	0	0	0	0	0.657293	0.612498	0.542032
ENSG00000196091.8	0	0	0	0.184317	0.511808	0	0.346829	0.491941	0.0966052	0	0.137863	0	0.196595	0.14004	0	0.146237	0.436712	0	0	0	0	0.497601	0.184677	0.351311	0.187957	0.0978598	0.130269	1	0.354421	0	0.268647	0.399869	0.411325	0.269717	0	0.233986	0.246543	0.366167	0.345216	0.240071	0.14219	0	0
ENSG00000087589.12	0.178915	0	0	0.753417	0.170482	0.321859	0.348851	0	0	0.273584	0.293767	0.165663	0	0	0	0.229923	0.344538	0.160295	0.338643	0.311717	0.177493	1	0.155023	0	0.15812	0	0.278644	0.287691	0.253964	0.539002	0.535311	0.287602	0	0	0.459222	0.231784	0	0.231164	0.57637	0.377454	0.461241	0	0
ENSG00000005513.9	0.480808	0.89309	0.330401	0	0	0.468811	0	0.485507	0	0.536129	0	0	0.44871	0.431473	0	0.32742	0.600388	0	0.808297	0.610855	0.477188	1	0	0.369807	0	0.565197	0	0.746299	0.866766	0.715973	0	0.957853	0	0	0.635508	0.872017	0.973093	0.611077	0	0.739677	0.438099	0	0
ENSG00000168242.3	0.524649	0.641886	0.568905	0	0.809395	0	0.38051	0.360924	0.36673	0	0.427958	0.491533	0.61805	0.512436	0	0.400288	0.274506	0.385381	0	0.714394	0.674014	0.549389	0	0	0.317792	0.55606	0.586815	0.554795	0	0	0	0	0	0	0	0	0.564695	0.336758	0	1	0	0	0.624746
ENSG00000213642.3	0.699497	0.206247	0.42473	0.359365	0.391645	0.767306	0.323903	0.412176	0.418252	0	0.399699	0	0.206296	0.369636	0.937659	1	0.233668	0	0.660473	0.563182	0.552882	0.521032	0.19224	0	0.432667	0.26354	0.345538	0.262828	0	0	0	0	0	0	0	0	0	0	0	0.296064	0.374901	0	0.531805
ENSG00000196735.7	0	0.123601	0	0.746377	0.30778	0.129464	0.30302	0	0	0	0.218315	0	0	0	0	0.124168	0	0	0.113416	0.194993	0.243122	1	0	0	0	0	0	0.607036	0.587481	0.813814	0.833753	0.683118	0.676536	0.652827	0.641574	0.416299	0.660718	0.468629	0.9171	0.3605	0.56567	0	0
ENSG00000239268.2	0.677147	0.33434	0.44973	0.73246	0.8571	0	0.426251	0.681794	0.65839	0	0.966708	0.588238	1	0.364211	0	0	0.883326	0	0	0	0	0.925547	0.445635	0.793623	0.794161	0	0.556032	0	0	0	0	0	0	0	0	0	0.35848	0	0.42375	0.737682	0.563577	0	0.524001
ENSG00000174015.5	0.944149	0.774018	0.957826	0	0	0.470188	0.465799	0.551265	1	0.268177	0	0.642815	0.305737	0	0	0.414301	0	0.295103	0.570316	0.467731	0.387615	0	0	0	0.520965	0	0	0.282998	0	0	0	0.384017	0.420722	0	0.508467	0.4174	0.39174	0.308659	0.41189	0	0.298506	0	0.619805
ENSG00000170166.5	0.843233	0.928489	0.213354	0.527436	0.498603	0.968409	0.903434	0.228744	0.78458	0.567253	0.819255	0	0.891229	0.377195	0	0.21143	0.238447	0	0.702955	0	0	0	0.196171	0	0.276047	0.988029	0.545072	0.364053	0	0	0	0	0	0	0	0	0.371259	0	0.24027	0	0.547114	1	0.868602
ENSG00000240003.2	0	0.427647	0.433232	0.541357	0	0	0	0	0	0	0.48503	0.756387	0.310769	0	0.827668	0.634904	0.643622	0	0.285094	0.490154	0.45489	0	0	0	0	0.636975	0.520528	0.773712	0.474424	0	1	0.537261	0.89177	0	0.711374	0.766597	0.927622	0.764899	0.354696	0.445999	0	0.474118	0
ENSG00000133124.10	0	0.367636	0.452432	0.178228	0.920513	0.145353	0.159512	0.680187	0.299224	0.374021	0.42317	0	0.456098	0.18371	0	0.283578	0.460405	0.133745	0.770743	0.160283	0	1	0.286314	0.157454	0.182013	0	0.476579	0	0.2119	0.304843	0.352423	0	0	0	0	0.306953	0	0	0.35806	0.444922	0	0	0
ENSG00000100427.11	0.349671	0	0.463013	0.3559	0.269677	0	0.297877	0.15435	0.179237	0	0.424444	0	0.458857	0.50039	0.581894	0.402453	0	0.320072	0.609173	0	0	0.527306	0.491091	0.398677	1	0.181467	0.315919	0.353657	0	0.311972	0	0	0	0	0	0	0	0	0	0.515514	0.546223	0.158341	0
ENSG00000113361.8	0	0.297504	0.797235	0	0	0	0.251451	0	0.36365	0	1	0.570731	0.630085	0.411167	0.426527	0	0.331682	0	0.717671	0	0	0.438187	0	0	0.15222	0.749447	0.958085	0.327474	0	0	0	0.366519	0.397869	0.778946	0	0.223135	0.433036	0.300194	0.564501	0.229839	0	0.178518	0.235402
ENSG00000139055.2	0.708489	0	0	1	0.18807	0.192179	0	0	0	0	0.382746	0.300769	0	0.242893	0	0.30312	0.337982	0.176832	0.168358	0.289453	0	0.893044	0.491933	0.208179	0.805674	0.48917	0.30739	0.456904	0.527461	0.519998	0	0.317271	0	0	0.506596	0.344851	0	0	0.790146	0	0.333511	0.204568	0.269753
ENSG00000117834.8	0	0.226766	0.606984	0	0.792296	0	0.260659	0.246461	0.34323	0	0.295535	0.638624	0.461683	0	0	0.227806	0	0.623317	0.20808	0	0.242001	0	0.211365	0.3518	1	0.289759	0	0.392251	0.542754	0	0	0.519098	0.429609	0.578189	0.328865	0.316024	0.613305	0.805747	0	0.325519	0	0	0.333398
ENSG00000197870.7	0	0	0.203397	0	0	0.288603	0.23063	0	0.545058	0	0.586799	0.437602	0.20069	0	0.534495	0.374316	0.227319	0	0	0	0	0	0	0	0.589598	0.185614	0.39814	0.613408	0.719267	0.932341	0	0.934857	0.805872	1	0.80872	0.762021	0.79152	0.854336	0.418374	0.288019	0	0	0.29499
ENSG00000156463.13	0.433131	0.132481	0	0.170149	0	0	0.152282	0.143987	0.249395	0	0	0.131959	0.18239	0.237432	0.501411	0.270724	0.356479	0	0.201406	0.153017	0	0.300396	0.319825	0.692387	0.27792	0	0.163146	0.835066	0.317087	0	0	0	0	0.337789	0.258319	0	0.233696	0.184133	0.276246	0.40678	0.240814	1	0.194777
ENSG00000246350.1	0.609482	0.815196	0.512587	0	0	0.844149	0.483249	0.334436	0.982244	0.37159	0.956082	0	0.307784	0	0.819718	0.309122	0.566835	0.489435	0.881582	0.963605	0.752853	0.842126	0	1	0	0.471329	0.610599	0.392127	0	0	0	0	0	0	0.599992	0.42883	0	0	0.480143	0	0.559336	0	0
ENSG00000235831.2	0.266417	0	0.284973	0.789585	0.37735	0.158728	0	0.164701	0.138392	0.36119	0.197495	0	0.249367	0.200614	0	0.250357	0.454912	0.146051	0.286456	0.394583	0.221869	1	0.141248	0.171942	0.238028	0	0	0.590196	0.231397	0.491107	0	0	0	0	0.600787	0	0.353184	0	0.719651	0	0.601133	0.275162	0
ENSG00000265817.1	0	0.558789	0.382784	0	0	0.287538	0.628234	0	0.516777	0	0.357766	0.725079	0	0	0	0	0	0.582512	1	0	0.29296	0.622458	0.423412	0	0	0.658793	0	0.943006	0.561205	0	0.697162	0.628406	0.520072	0	0.535268	0.67733	0.639799	0.605801	0	0.530252	0.588388	0.560872	0
ENSG00000188517.10	0	0.39176	0	0.830062	0	0	0	0	1	0.350972	0.565764	0.159786	0	0	0	0	0.589041	0	0.243878	0.788027	0.628476	0.363745	0	0	0.210407	0	0.19755	0.784199	0.656457	0.519882	0	0.426678	0.600665	0	0.367297	0.597363	0.61453	0.891923	0.183137	0	0.21563	0	0.447723
ENSG00000234928.1	0.740626	0.945397	0.536008	0.606984	0.341312	0.583829	0.508025	1	0.675263	0.529912	0.70836	0.682109	0.530093	0.320643	0	0.451858	0	0	0.64182	0.510132	0.559133	0	0.559244	0.274816	0	0	0.62728	0.308653	0	0	0	0	0	0	0	0	0	0	0	0.467843	0.325567	0	0.3561
ENSG00000230925.3	0	0	0	0	0	0.303947	0.242892	0	0.39779	0.347592	0	0	0.211359	0	0	0.212278	0.239404	0.336102	0.363784	0.333362	0.225507	0.40778	0	0.239759	0.375458	0	0.419307	0	0.322664	0.798509	0.835246	0.708069	0.756462	1	0	0.56536	0.833602	0.878574	0.241235	0.703142	0	0.322456	0.310674
ENSG00000270079.1	0.708746	0	0.515468	0	0.900341	0.777288	0	0.966306	0.469892	0.698991	0.258863	0.556082	0.451064	0.75125	0	0.560142	0.504938	1	0.624965	0.316601	0.539171	0.393081	0.422784	0	0	0.419861	0	0	0	0	0	0	0	0	0.397525	0.382003	0	0.380981	0.312929	0	0.65634	0	0.635064
ENSG00000248668.1	0.253734	0.438268	0.443557	0	0.241775	0.339275	0.370425	0.665101	1	0.284835	0.550372	0.23494	0.324728	0	0	0	0.434496	0.227327	0.562416	0.580498	0.411692	0	0.632409	0.572253	0.309369	0.409029	0.468043	0	0.482198	0	0	0	0	0	0.342068	0	0	0	0.269273	0.535298	0	0	0.546469
ENSG00000182256.8	0.820662	0.714581	0	0	0.826967	0.167377	0.767949	0.687628	0.145933	0	0.807645	0.159168	0.859161	0.286389	0.425688	0.16053	0.464581	0.15401	0	0	0	1	0.415306	0.494189	0.704681	0	0.196786	0.448797	0	0	0	0	0	0	0	0	0.281883	0	0.249344	0.531734	0.725833	0.513129	0
ENSG00000196329.6	0.762101	0	0	0.770099	0.921396	0	0.182109	0	0	0	0.616705	0	0.520711	0.406846	0.422045	0.598634	0.328196	0.210528	0.463967	0	0.169074	1	0.244361	0	0.979729	0.92717	0.195101	0	0.323885	0.791537	0	0	0	0.403952	0.56433	0	0.428485	0	0.633756	0	0.411848	0	0
ENSG00000253953.1	0.95897	0.338043	0.42557	0	0.195061	0.144988	0.359076	0.245627	1	0.329926	0.306825	0.280815	0.227782	0.248081	0	0.139057	0	0.356545	0.315601	0	0.202664	0	0.213502	0.157059	0.339406	0	0.4532	0.730379	0	0	0	0	0	0.352938	0	0.192907	0.244177	0.340781	0	0.40373	0	0.211231	0.203513
ENSG00000236269.1	0.39968	0	0	0.29198	0	0.327005	0	0	0.389717	0	0.214694	0.311739	0.374101	0.623069	0	0	0	0.219106	0	0.262581	0.242614	0	0	0.257948	0.298181	0.210312	0	0.289708	0.604587	0.644313	1	0.719117	0.770248	0.901305	0.329698	0.427295	0.809782	0.712123	0	0.439126	0	0.507253	0.334242
ENSG00000179111.4	0.281617	0	0	0	0.268344	0.449261	0	0.284527	0.396242	0	0.247228	0.429147	0	0.346567	0	0.26299	0.634382	0	0.331914	0.302371	0.279379	0.375414	0	0	0.690656	0.242181	0	0.651925	0.841033	0.74195	0.953669	0.956555	0.7514	0	1	0.700421	0.461797	0.490829	0	0	0.35189	0.475352	0
ENSG00000204099.7	0	0.672897	0	0.442566	0	0.435888	0.29196	0.507604	0.576883	0	0.66672	0.51528	0.254057	0	0	0.519042	0.467889	0.337522	0.322034	0	0.443333	1	0.391763	0.616233	0	0.234972	0.8723	0.632519	0	0	0.817512	0.439217	0	0	0	0	0	0.678128	0.577985	0.779895	0.341415	0	0
ENSG00000163121.5	0	0.372619	0	0	0.277494	0	0.311178	0.48038	0.614856	0.592287	0.524639	0.44378	0.44548	0	0	0.271958	0	0.260912	0.586032	0.312682	0	0.613842	0.766057	0.307164	0.355075	1	0	0.951041	0	0.594693	0	0	0.512873	0.874351	0	0	0.477544	0.507565	0.564492	0	0.363889	0.491561	0
ENSG00000268460.1	0	0	0.201219	0	0.412634	0	0.804831	0	0	0.2397	0.30987	0.272184	0.368895	0.544009	0	0.592689	0.979745	0.491928	0.581294	0.372019	0	0.284645	0.458312	1	0.640908	0	0.543099	0.628019	0.303095	0	0	0	0	0	0	0	0	0.275883	0.413894	0.941077	0.425443	0.405548	0.459874
ENSG00000169836.4	0	0	0.421671	0	0	0.186036	0	0.569899	0.262282	0	0.168558	0	0	0.171219	0.34454	0.284084	0	0	0.308392	0.242403	0.138025	0.293265	0.965946	1	0.12296	0	0.216684	0.344095	0.264406	0	0	0.344005	0.371224	0	0.187568	0.346039	0.349798	0.285417	0.269688	0.18566	0.410842	0.197365	0.255381
ENSG00000250208.2	0.709603	1	0	0.782	0.295956	0.14912	0.897724	0.932744	0	0.656227	0.522987	0.818031	0.311583	0.447341	0	0.331845	0.829286	0.74079	0.532251	0	0	0.204158	0.799701	0.848048	0	0.489938	0	0.510532	0.37861	0	0	0	0	0	0	0	0	0	0	0.204366	0.191365	0	0
ENSG00000253426.1	0.370011	0.473434	0	0.708355	0.8565	0	0.39537	0	0	0.415365	0.957776	0.342605	0.877393	0	0	0.641689	1	0	0.315618	0	0	0.941332	0.754261	0.634453	0.670436	0	0	0.438322	0.914728	0.755591	0	0.594784	0	0.877003	0.787539	0.646489	0.606746	0	0.887496	0.493751	0	0	0
ENSG00000262359.1	0.83993	0.820517	0	0.387013	0.619895	0.897824	0	0.241405	0	0.768935	0.20976	0.221239	0.222167	0.469762	0.745283	0.62944	0.597664	0	0	0.969309	1	0.647329	0.487068	0.538881	0.211166	0	0	0.865062	0	0	0	0	0.420796	0	0	0	0	0	0.25357	0.561587	0.298559	0	0.855855
ENSG00000187513.8	0.221118	0.282923	0.38654	0	0.289656	0	0	0.223402	0.187716	0.338118	0.732839	0.20474	0.38201	0.485957	0	0	0.695749	0.273144	0.490121	0	0	0	0.317039	0.379148	0.322864	0.190154	0	0.355553	0	0.582558	0	0.355442	0.389415	1	0	0.286457	0.479064	0	0.579681	0.295065	0.373635	0	0
ENSG00000178732.4	0.786534	0.224594	0	0.391333	0.532076	0.323055	0.258162	0.490541	0	0.43799	0.721936	0	0.65207	0.530979	0	0.774597	0	0.21646	0.61228	0	0	0.719558	1	0.414274	0.592524	0	0.543951	0.388493	0.459145	0	0	0	0	0	0	0	0.396183	0.495632	0	0.322401	0.301892	0	0.330204
ENSG00000129465.11	0.242594	0	0.386125	0.554104	0.389586	0.28221	0.306883	0	0.150179	0.198586	0.1553	0.225498	0.359909	0.516722	0	0.383313	0.254764	0.864959	0.685583	0	0	0.720723	0.211648	0.186588	0	1	0.652046	0.779701	0	0.466067	0	0	0	0.419294	0	0	0	0	0.748016	0	0.298921	0.455643	0
ENSG00000100373.5	0.744155	1	0.525683	0.547505	0	0.502933	0.273044	0	0.678217	0.566172	0.979733	0	0.551751	0.314466	0	0.65312	0.269123	0.468485	0.30117	0.545789	0.2535	0.458401	0.455163	0.269522	0.646351	0.303527	0	0	0	0	0	0	0	0	0	0	0	0	0.694459	0.539091	0.431786	0	0.550341
ENSG00000134438.9	0.465008	0.187841	0.29427	0.235132	0	0.22095	0.323634	0.893842	0.104268	0.307728	0.476138	0.249015	0.576191	0.411251	0	0.348808	0.258172	0.225178	1	0	0	0	0.374955	0.371045	0.617131	0.105623	0	0.197495	0	0	0.289957	0	0	0	0	0	0	0	0.456724	0.163896	0.273384	0	0.356794
ENSG00000236535.1	0	0	0.252393	0.319767	0.350849	0.481815	0.286187	0.270599	0.376845	0.300661	0	0.40814	0	0.446213	0	0	0.282078	0.396012	0.228459	0	0	0.564544	0	0	0.236702	0	0	0	0.380179	0.940842	0.632297	0.787553	1	0	0.731841	0.346975	0.886847	0.779893	0	0.56504	0.596156	0.277596	0.491616
ENSG00000137878.12	0.498182	0.390034	0.287259	0.36394	0.290463	0	0.648493	0.82552	0	0.342195	0.267607	0.388569	0.390121	0.375134	0	0.468151	0.640756	0.964443	0.430795	0	0.41488	0	0.781495	0	0	0.262144	0	0.973415	0	0.622486	0	0	0	0	0	0.394906	0.660431	0	0.44216	0.406772	0.380895	1	0.416617
ENSG00000233008.1	0	0	0.625872	0.521145	0	0	0.615147	0.245742	0.285364	0.371929	0.399367	0.949766	0.460337	0	0	0	0.350284	0.445929	0.207473	0	0	0.32424	0.545844	0.350773	0	0.34633	0	0	0	1	0.948959	0.826163	0.979697	0.896407	0.782663	0.644722	0.866158	0.760132	0.258125	0	0	0	0
ENSG00000241859.1	0	1	0	0	0	0.723388	0	0.760693	0	0	0.718164	0	0.827853	0	0	0	0.999264	0.403951	0.754057	0.626199	0.642252	0	0.177439	0.351142	0.732788	0	0	0.242592	0.637815	0.78905	0.612713	0.602166	0.644981	0	0.658958	0.571845	0	0.420101	0	0.843442	0	0	0
ENSG00000183715.9	0.599791	0.736158	0	0	0.647754	0	0.433687	0.403173	0.417307	0.235194	0.298268	0	0.425619	0.256249	0.541149	0.143636	0.574866	0.22742	0.131199	0.165144	0	0.205038	0.220532	0	0.135932	1	0.669578	0	0	0	0	0.327302	0	0	0.278791	0	0.252217	0	0.163229	0.276179	0.454185	0	0.210214
ENSG00000179133.7	0	0	0.304865	0.386245	0.712462	0	0.780128	0.7838	0.379555	0	0.789405	0.610099	0.915977	0.772286	0	0.302115	0.680027	0	0.275955	0	0	1	0.694385	0.844247	0.534352	0.460645	0	0.520202	0	0.852329	0	0	0	0	0.43614	0.804622	0.813363	0.417989	0.557784	0	0.40424	0	0
ENSG00000237380.2	0.790465	0.78658	0.209649	0.820272	0.558216	0.21662	0	0	0.639119	0.584036	0.269527	0	0.800655	0	0	0.766127	0	0	0.834395	0	0	0.687679	0.318982	0	0.740418	0.976468	0.7887	0.897425	0	0	0	0	0	0	0	0	0	0.287442	0.89674	0.296873	0.679313	0.974481	1
ENSG00000263120.1	0.917938	0.379182	0.458904	0.480005	0.685987	0.472762	0.780877	0.299411	0	0.702497	0	0.274399	0.984573	0.895307	0	0	0	0	0.252784	0	0	0.395053	0	0.623695	0	0	0.546652	0	0.563184	0.892786	0	0.476374	0	0	0.76064	0.517785	0	0.678214	0.314498	1	0.590463	0	0.54396
ENSG00000198547.3	0.937291	0.230136	0.432773	0.29557	0.324301	0.331026	0.482705	0.408369	0.290451	0	0.406486	0.229228	0.503673	0.412448	0	0	0.690851	1	0.396193	0.431323	0.336941	0.58138	0	0	0.676264	0.791983	0.283404	0.52696	0	0	0	0	0	0	0	0	0	0.431479	0	0.630326	0.598249	0.25659	0
ENSG00000234476.1	0	0.746019	0	0.278633	0.365062	0	0.455044	0.508332	0.198125	1	0.756498	0.473164	0.62987	0.287203	0	0.596497	0.796609	0	0.635337	0.250578	0.317633	0	0.867132	0.670929	0.206253	0	0.669912	0.276464	0	0	0	0	0	0	0.314626	0	0	0	0.751822	0.311425	0.291614	0.331059	0.318963
ENSG00000249715.5	0.623641	0.517548	0.225918	0.286224	0.228437	0.233429	0.256167	0.395456	1	0	0.520011	0	0.568478	0.295028	0	0.22388	0.410527	0	0.42127	0	0	0.430066	0.207723	0.411073	0.211872	0.611214	0.373368	0	0	0	0	0	0	0.568225	0	0.310578	0.519402	0.548652	0	0.31991	0.299559	0.40466	0
ENSG00000232938.2	0.451826	0.208661	0.211525	0.26799	0.466018	0.358085	0.327694	0.417	0.190557	0	0.271939	0	0.287268	0.276233	0	0.344726	0	0.375274	0.424856	0.241006	0.3055	0	0	0.323711	0.61316	0.319611	0	1	0.426573	0	0	0.36082	0	0.532025	0	0.392186	0.486313	0	0.325588	0.299529	0	0	0
ENSG00000197721.12	0.399084	0	0.960235	0.258776	0.694123	1	0.628831	0	0	0.243314	0.355884	0.330293	0.201534	0.833922	0	0	0.668479	0.666698	0.689779	0	0	0.692102	0	0	0	0.617194	0.399815	0.501753	0.411906	0	0	0	0.381716	0	0	0.378702	0	0	0.373703	0.645998	0.841399	0	0.77637
ENSG00000182836.5	0.205827	1	0	0.260421	0.174863	0.763269	0	0.407702	0.505507	0.509859	0.467652	0	0	0	0	0.17168	0.117733	0	0	0.270581	0.34442	0.367372	0.0968592	0.191679	0.0987941	0.0961331	0.570915	0.305473	0	0.228277	0	0	0.19687	0	0.202622	0.195316	0	0.144432	0.657934	0	0.139681	0.66858	0.745894
ENSG00000049249.4	0.197415	0.183516	0.186035	0.971899	0.308806	0	0.210944	0	0	0.357882	0	0.182792	0.183559	0.242945	0	0	0.380163	0.291894	0.232673	0.289515	0.320312	0.56306	0.320383	0.534115	0.384982	0	0	0.733748	0.280224	0.9429	0.590661	0.420093	0	0	0.615041	0	0	0	1	0.263434	0.705839	0.978825	0
ENSG00000267665.1	0.639131	0.417686	0.338224	0	0	0	0	0.392831	0.69143	0	0.548458	0	0.247614	0.238102	0.479125	0	0	0	0	0.337091	0.532502	0	0	0	0.170991	0	0	0.447891	0.478311	0.636841	0.456765	0.602676	0.743136	0.757018	0.350695	0.481209	0.577567	1	0.333586	0	0	0	0.264431
ENSG00000256124.1	0.751877	0.323587	0.666369	0	0	0	0.603858	0.87951	1	0.825157	0.789269	0	0.53248	0	0.862007	0.710751	0.784129	0.686636	0.410263	0	0	0	0.915664	0.367152	0	0.61601	0.719826	0.740941	0.661519	0	0	0.559551	0.928769	0	0.630946	0	0	0	0.78895	0	0.434954	0	0
ENSG00000237846.1	0.68587	0.482829	0	0	0.493097	1	0.581518	0.353338	0.216619	0.785759	0	0.325259	0.579374	0.425109	0	0.32791	0.436945	0	0.628551	0	0	0.340151	0	0.269135	0.311113	0	0	0	0.484916	0.521064	0	0	0	0.604791	0	0.634629	0.418419	0.444724	0.494603	0.728317	0	0.430701	0
ENSG00000256340.4	0.354439	0.331685	0.645463	0	0.778224	0.553071	0.675407	0.440334	0.612062	0.243459	0.766856	0	0.702782	0.609514	0	0.278706	0.417638	0.320669	0.184994	0	0	0.926107	0.697155	0.639874	1	0.606	0.248272	0.592642	0	0	0	0	0	0	0	0	0	0	0.995376	0.509735	0	0	0
ENSG00000236345.1	0	0.628947	0.51595	0.541134	0	0.253166	0	0.351741	0.561828	0	0.390132	0	0.429905	0	0.468866	0.243315	0	0.469148	0.436495	0	0.25769	0.252397	0.27147	0	0.702352	0	0.426275	0.494318	0	0.386638	0	0	0.333443	0.448765	0	0	0	0.244628	1	0.399439	0	0.196238	0.258769
ENSG00000260197.1	0	0.806332	0	0	0	0.95829	0.250899	0.436214	0	0	0.590983	0	0.53315	0	0	0	0.587333	0.722249	0.900583	0.596026	0.607203	0	0	0	0.575854	0	0	0.543561	0.75819	0.904723	0.916098	0.766641	1	0.918719	0.833778	0.756927	0	0.303377	0	0.900876	0	0	0
ENSG00000214039.4	0.527942	0.972708	0	0.649158	0.304618	0	0.646124	0.738275	0	0.778233	0.578556	0.509433	0.510802	0.309912	0	0.147205	0.790741	1	0.75616	0.169248	0.21454	0	0.899716	0.940925	0.754824	0.957699	0.245497	0	0	0	0	0	0	0	0	0	0.258485	0	0.84042	0	0	0	0
ENSG00000205116.3	1	0.917317	0	0	0.455326	0	0.567557	0.480154	0	0.644942	0.808711	0.269523	0.628514	0.572284	0	0	0.306566	0	0.248293	0.312535	0	0.388033	0.624778	0.419786	0.603076	0	0	0	0.647643	0.594413	0	0.467909	0	0.689926	0	0.377097	0.80788	0.961461	0	0	0	0.552849	0.755206
ENSG00000186297.7	0.368654	0.754458	0.524165	0	0.716362	0	0.636786	1	0.337745	0	0.333412	0	0.736157	0.537221	0.59371	0.255012	0.822292	0.269589	0	0	0	0.642998	0.752501	0.745819	0.179287	0	0.750985	0.637008	0	0	0	0	0	0	0	0	0	0	0.435693	0.556064	0.292982	0	0
ENSG00000232431.3	1	0.615262	0	0.462408	0.377829	0.475395	0.582457	0.334472	0.574537	0.369346	0.754152	0.415756	0.52154	0.297247	0	0.310402	0.347852	0	0.206033	0	0	0.433302	0.818219	0.745689	0.213466	0	0	0.286133	0.459025	0	0	0	0	0	0	0	0	0.312077	0.416451	0.567706	0.301813	0	0.330118
ENSG00000223941.1	0.65167	0.237199	0.839294	0	0.429121	0.180505	0.39438	0.344396	0.59497	0	0.33397	1	0	0.757382	0.706102	0.238233	0.195243	0.628691	0.582905	0.322984	0	0.471624	0.557686	0.390155	0.454643	0.7521	0	0.219607	0	0	0	0	0	0	0	0	0	0	0	0.332871	0.369366	0	0.253365
ENSG00000189420.7	0.440966	0.610048	0	0.730076	0.621339	0	0.415464	0.685709	0.419105	0.719128	0.519484	0	1	0	0.593074	0	0.753568	0.214569	0.712944	0.547918	0	0	0.426595	0.410656	0.522271	0	0.441775	0.283708	0	0	0	0	0	0	0.32287	0.418446	0	0.491303	0.506611	0.430032	0	0	0
ENSG00000264461.1	0.302005	0	0.391465	0.489165	0.583615	0.403819	0.795779	0	0	0.461804	0	0.279635	0	0.769427	0	0	0.318068	0.270574	0.355943	0.64505	0	0.402592	0	0.318539	0	0	0.557084	0	0.746604	0.616716	0.903592	0.746712	0.531866	0	0.547406	0.391246	1	0.526362	0	0.637134	0	0	0.412755
ENSG00000152467.5	0	0	0.209098	0	0.536177	0	0	0	0.953424	0	1	0	0	0.872636	0	0.779384	0	0	0	0.838697	0.919451	0	0.192257	0	0.544172	0	0.534198	0	0.630364	0.77945	0.81531	0.472171	0.698847	0.976132	0.900049	0.672219	0.701278	0.670948	0	0.729701	0.603115	0	0
ENSG00000179869.10	0.82576	0.143567	0	0	0.400676	0.150376	0.165024	0.463095	0.409904	0.837041	0.135581	0.349511	0.33347	0.758952	0	0.198469	0.466091	0.355802	0.4373	0	0.210195	0.847805	0.879762	1	0.710447	0	0	0.652113	0.219222	0	0	0	0	0	0	0	0	0	0.457602	0.206087	0.260965	0.68214	0
ENSG00000196966.3	0.70707	0.825006	0.529954	0	0.318055	0.477869	0.614055	0.743039	0.577526	0.272558	0.352347	0.774145	0	0.298794	0	0.226738	0.578903	0.508683	0.426648	0	0	0.9035	0.521137	0.51099	0.439932	0.288401	0.277946	0	0	0	0	0	0	0.575479	0	0	0	0.313701	0	1	0	0	0.581972
ENSG00000186628.8	0	0.414978	0.255697	0.519453	0	0.488122	0.529057	0.375734	0.860869	0	0.238204	0.345876	0	0	0	0.253391	0.570354	0.335179	0.319799	0.472741	0.440255	0.486756	0.324632	0.465259	0.741204	0.386354	0.422584	0	0.385155	0	0	0	0	1	0	0	0	0.67342	0.287955	0	0.339045	0.281229	0.370842
ENSG00000215559.4	0.161796	0.600898	0.15247	0	0	0.997788	0	0.163468	0	0	0	0	0.15044	0	0	0.248483	0.233009	0	0	0	0	0.48187	0	0	0.197273	0.52356	0.43102	0.374547	0.554441	0.791788	0.763994	0.745216	0.604096	0.689259	0.60623	0.560073	0.406781	0.281993	0.313621	1	0.202169	0	0.22113
ENSG00000265158.1	0	0.307425	0.311645	0.394835	0.517309	0.322007	0	0.614376	0.280751	0.505695	0.717336	0.503954	0	0.40698	0	0	0.827216	0	0	0.35508	0	0	0.395664	0.476931	0	0	0.610031	0.863411	0.62848	0.996296	0.780735	0	0.970851	0.992909	0	0.758526	0.987217	1	0.641034	0	0	0	0.451985
ENSG00000164591.9	0.248184	0.504834	0	0.296309	0	0.331854	0	0.343672	0.70042	0	0	0	0.317625	0.305423	0	0.816832	0.35742	0.306578	0.770577	1	0.95671	0	0.556963	0	0.362384	0.294799	0.903639	0.933643	0	0	0	0	0.437082	0.745141	0	0.321521	0	0.615956	0.359994	0.331182	0	0.613229	0.534516
ENSG00000229921.2	0	0.429349	0	0.322134	0	0.820064	0	0	0.348035	0	0	0	0.184923	0.437087	0.492504	0	0	0.178184	0.563139	0.213538	0	0	0	0.20977	0.24249	0	0.411269	0.748173	0	0.654624	0.59505	0.756636	0.742562	0.778157	0.597115	0.688449	1	0.812325	0	0	0.396263	0.206132	0.428333
ENSG00000229089.2	0	0.172145	0	0	0.210453	0.214629	0.723737	0	0.157846	0.151031	0.348256	0.20502	0	0.264512	0	0.125641	0.193756	0.555539	0.114762	0	0	0.241352	0.192903	0	0.118902	0.1157	0	0.255797	0.58952	1	0.846688	0.94968	0.794574	0.929276	0.633575	0.603476	0.716653	0.720494	0	0.179532	0.168112	0	0
ENSG00000171722.6	0.438806	0	0.734266	0	0.304901	0.716999	0	0	0	0.905719	0	0	0.788163	0	0	0.411207	0.46082	0.817619	0.452208	0.469264	0.317439	0	0	0.461464	0.282791	0.515824	0.590246	0	0.791048	0.653428	0	0.680913	0.563527	0.758424	0.579993	0.559077	0.804486	1	0	0.574558	0	0	0
ENSG00000132677.8	0	0.268854	0	0.345297	0.378862	0.611225	0.762081	0	0.460882	0.524303	0.474874	0	0.547371	0	0	0.270086	0.416512	0	0.34087	0	0	0.518827	0.414677	0	0.422297	0	0.450427	1	0	0.951961	0.68278	0.464907	0	0.6855	0.389902	0.374678	0	0.999426	0.835053	0	0.361384	0	0.840165
ENSG00000185028.3	0.518833	0.406201	0.299166	0.680206	0	1	0.550727	0	0.26951	0	0.278699	0	0.406292	0.390684	0	0.296468	0	0.626221	0.270797	0.805847	0.634755	0	0.379821	0.612126	0.280567	0.830544	0.363424	0.785146	0	0	0.749473	0.510318	0	0	0	0	0.687806	0.410175	0	0.423633	0.396684	0	0.922231
ENSG00000101194.13	0.361927	0.146994	0.149012	0.338805	0	0.211436	0.168964	0	0.134241	0	0.284869	0.240964	0.753667	0.424912	0	0.54454	0.227725	0	0.549551	0	0.15687	0.588424	0	0	0	1	0.35601	0	0	0.322907	0	0	0.278481	0.474757	0	0.204853	0.34259	0.275598	0	0.568799	0.449387	0.266908	0.436584
ENSG00000235875.3	0.852727	0.471143	0.399316	0.498976	0.481885	0.299956	0.742868	0.311244	0.835815	0.345822	0.55498	0.624581	0	0.513237	0	0.473114	0	0.607671	0.710205	1	0.847862	0	0.548731	0	0	0.587109	0.783546	0	0.585442	0	0	0	0	0	0	0	0	0	0.326928	0.411084	0.744441	0	0.663474
ENSG00000150750.6	0.178497	0.166543	0.298683	0	0.170507	0	0.139082	0	0.15271	0	0	0.120521	0	0	0	0.265769	0.187451	0.256752	0	0.139754	0.129127	0.438923	0.155727	0.137288	0.408173	0	0.149005	0.500711	0.929699	0.945822	0.945186	0.991455	1	0.914811	0.994209	0.962853	0.951595	0.899941	0.138133	0.17369	0.162641	0	0.177894
ENSG00000103241.5	0.460116	0.795466	0.434911	0.400583	0.319708	0	0	0.774238	0.708392	0.608248	0	0.31067	0.513249	0.659653	0	0	0.988914	0	0.286199	0	0	0.999271	0.643514	0.840207	0	0	0.693829	0.63792	0.637628	0.685161	0	0	0	0.795255	0	0	0.55019	0.584779	0.486679	1	0	0.695927	0
ENSG00000258675.1	0	0.567314	0.573591	0.880477	0.635011	0.588843	0.512389	0.770759	0.223092	0.295	0.541484	0	0.690081	0.973714	0	0.245407	1	0.579362	0.873127	0.282155	0.2607	0.553914	0.881673	0.885125	0	0.532382	0	0	0	0	0	0	0	0	0	0	0	0	0.814642	0.471862	0.328363	0	0.359159
ENSG00000171643.9	0	0.170957	0	0.35207	0.444393	0	0.53355	0	0	0.281214	0.488376	0	1	0.361566	0.777222	0.522281	0.8996	0.617295	0.709072	0.360067	0.439304	0.714793	0.495324	0.590069	0.490737	0.261859	0.286415	0	0	0	0	0	0	0	0	0	0	0	0	0.468241	0.499873	0.190609	0.782394
ENSG00000189350.8	0	0.599768	0.215269	0.437321	0.299243	0	0	0.316327	0.268008	1	0	0	0	0.730343	0	0.213327	0.240587	0.204662	0.194855	0.335009	0	0.536458	0.370728	0.240943	0.768178	0	0	0.528814	0.324258	0.751904	0	0	0.402304	0.541441	0	0.295938	0	0.295147	0.483222	0	0.45515	0.749388	0.592671
ENSG00000259660.2	0.404956	0.600671	0	0	0.570655	0.62408	0.672983	0	0.250691	0	0.259239	0	0.377922	0	0	0	0	0.680316	0.680781	0.317061	0	0.393652	0.3533	0.311466	0.575866	0.476032	0	0	0	0.603022	1	0.730131	0	0	0	0.607195	0.484232	0.822955	0.509139	0.394053	0.368985	0.306064	0.542032
ENSG00000234949.2	0.336429	0.228056	0.631272	0	0.233765	0.441331	0.5591	0.404679	0	0.375138	0.721109	0.873132	0.464308	0.482327	0	0.376768	0.353307	1	0.493682	0	0	0.699715	0.628947	0.585616	0.758786	0.46755	0.382076	0.567917	0	0	0	0	0	0	0	0	0	0	0.260352	0	0.414543	0	0.588038
ENSG00000081237.14	0.102379	0.0951717	0	0.851506	0.180723	0.0996857	0.258927	0.14177	0	0.279782	0.198535	0	0.0951939	0	0	0	0.147441	0	0.120664	0.415329	0.405421	1	0	0.147647	0.124828	0.0880429	0	0.237002	0.550769	0.753071	0.241697	0.458383	0	0.24266	0.726652	0.132632	0.528552	0.132277	0.829611	0.260669	0.70372	0.106112	0
ENSG00000166816.9	0.647767	0	0.795627	0.626327	0	0.200054	0.356423	0.474111	0.174423	0.230644	0.37014	0.190241	0.712835	0.403944	0.508794	0	0	0.184077	0.328809	0	0	0	0.847104	0.620694	0.865732	0.416239	0.462576	0.772918	0	0	0	0	0	0	0.276988	0	0.336914	0.358094	0.593224	0.27417	0	1	0
ENSG00000162039.10	0.80504	0.384065	0.826617	0	0.265519	0	0.136656	0	0.695611	0.143567	0	0.118418	0	0.3053	0.487124	0.242945	0.288093	0.114581	0.59021	0.690398	0.68852	0.300338	0.444977	0.377332	0.364221	0.151912	0	0.205646	0.181537	0	0	0	0	0	0	0	0	0	0.135723	0.395601	0.835859	0.265267	1
ENSG00000182508.9	0.378977	0.68058	0	0	0.608606	0	0	0.669544	0.924405	0.755219	1	0.521164	0.627488	0.34009	0.861994	0.258075	0.658914	0.247594	0.612555	0.590264	0	0.703062	0.969532	0.72118	0.538923	0	0	0.639741	0	0.728084	0	0	0	0	0	0	0	0.481656	0.934435	0	0	0	0.377699
ENSG00000256436.1	0	0.459012	0.250426	0	0.469096	0.355333	0	0	0	0.406356	0.385647	0.24606	0.340098	0	0.658079	0.248167	0	0.238087	0.375556	0.285328	0.431178	0	0	0	0	0	0.304214	0	0.955036	0.700129	0	0.961917	0.924984	0.629866	0.797859	0.775314	0.879932	1	0	0.354614	0.332055	0.551196	0.363197
ENSG00000004809.9	0.491778	0.241887	0.727415	0.225705	0.437604	0	0.754362	1	0.477401	0.289077	0	0.175044	0.65589	0.552195	0	0.290333	0.425854	0	0.672561	0.795589	0.762352	0	0.621414	0.49334	0.516412	0.908685	0	0.617372	0	0	0	0	0	0	0	0	0	0	0.200624	0.512562	0.420791	0	0
ENSG00000075884.8	0	0.375724	0	0.72473	0.2178	0	0	0.303276	1	0.3085	0.202059	0.177485	0	0.273745	0	0	0.331982	0.124745	0	0.27261	0	0.939923	0.383279	0.238746	0	0	0.159393	0.223888	0.197641	0.514658	0	0.223818	0.321632	0.418039	0.5217	0	0	0	0.536682	0.354509	0.460672	0.197513	0.404477
ENSG00000260139.2	0.957369	1	0.664482	0.670193	0.961768	0.515332	0.642521	0.453	0.207007	0	0.353864	0.225781	0.578212	0.30008	0.760583	0.31336	0	0.640642	0	0	0	0.513977	0.291736	0.257192	0.650675	0	0.279142	0.603062	0	0	0.575662	0	0	0	0	0	0	0	0.258775	0	0.412033	0.505768	0.333263
ENSG00000105639.14	0	0.140076	0	0.822271	0.197392	0	0.293808	0.208661	0.478076	0.230417	0.132285	0	0	0.251044	0.373152	0	0	0.135003	0.500657	0.426342	0.244492	1	0	0	0.133171	0.129584	0.172499	0.573387	0.286363	0.781272	0	0.242222	0	0.357154	0.647425	0	0	0	0.745066	0.354164	0.578109	0.697505	0.205944
ENSG00000075429.4	0.736799	0.519404	0	0.320427	0.45793	0.264521	0.385726	0.801045	0.595794	0	0.617669	0	1	0	0	0.184743	0	0.362691	0.233159	0.452594	0.269247	0.416987	0.620531	0.446166	0.854014	0.318905	0.729175	0.23435	0	0	0	0	0	0	0	0	0	0	0.845247	0.788709	0.33428	0	0.36312
ENSG00000270076.1	0.659885	0.625341	0.716535	0.293101	0.691203	0.577968	0.646882	0.792178	0.391214	0.871829	0.795781	0.555583	0.750066	0.944539	0	0	0.740897	0.627294	0.289343	0	0	0.665102	1	0.614769	0	0.49735	0.452849	0	0	0	0	0	0	0	0	0	0	0	0.356097	0.625061	0	0	0
ENSG00000163630.6	0.593098	0.455684	0.89313	0	0.242387	0.762964	0.421691	0.305221	0.348815	0.438623	0.419547	0.281967	0	0.619559	0.781993	0.694029	0.388942	0.273588	0.514086	0.19867	0.251835	0	0.696042	0.463358	0	0	1	0	0	0	0	0	0	0	0	0	0	0	0	0.551481	0.69194	0	0.662778
ENSG00000149054.10	0.232693	0.526725	0.777008	0	0.327905	0	0	0	0.238746	0	0.643057	0	0.157773	0	0	0	0.714591	0.917623	0.599133	0.970792	0.920209	0.691307	0.275376	0.178972	0.280267	0.868736	1	0.778207	0.322465	0.558512	0	0.272759	0	0	0	0	0	0	0.713614	0.621404	0.831298	0	0
ENSG00000227908.3	0.423255	1	0.634942	0.499917	0.294095	0.300522	0.601794	0.427392	0.362109	0.471954	0.727559	0.285781	0.627935	0.678311	0.764312	0	0.69526	0	0.436182	0	0	0.553677	0.629161	0.69609	0.673066	0	0	0.763324	0	0	0	0	0	0	0	0	0.506113	0	0.598263	0	0	0.899616	0.664725
ENSG00000231290.1	0	0.2629	0.130928	0.165878	0	0.135281	0.148459	0	0.261916	0	0.121971	0	0.129186	0	0.344059	0	0	0.171627	0.118513	0.296755	0.189096	0	0.120384	0.313348	0.122789	0.245872	0.15905	0.488319	0.197217	0.366044	0.415697	0.223338	0	0	0.251834	0.242752	0.227829	0.242152	0.147446	0.414092	0.276826	1	0.189888
ENSG00000250267.2	0	0	0	0.299232	0.442421	0.244038	0.267809	0.347062	0.438597	0.281353	0.411522	0.431405	0	0.308436	0	0	0	0.224548	0	0.490711	0.501124	0.449611	0	0.264354	0	0	0.286915	0	0.669793	1	0	0.533337	0.834062	0	0.594047	0.515351	0.892521	0.573587	0	0.528754	0.313173	0.259769	0.342544
ENSG00000123201.10	0.266726	0	0	0.372353	0	0.260071	0	0.64672	0.805467	1	0	0	0	0.772754	0	0.512377	0	0.383663	0.741982	0.60768	0.519771	0.57927	0.315652	0.507571	0.78348	0.760982	0.518142	0.648376	0	0	0	0	0	0	0	0	0	0	0.761759	0.950232	0.432929	0.605503	0.265826
ENSG00000112964.9	0	0.952968	0	0	0.289694	0	0	0.648622	0.507947	0	0.960594	0	0.418544	0.27215	0	0.383522	0	0.198132	0	0	0.219389	0.809366	0	0	0	0.807486	0.253161	0.821955	0.86787	0.72791	0.522083	1	0.909018	0.75128	0.688977	0.833526	0.479126	0.453666	0.736554	0	0	0	0
ENSG00000228729.1	0.260355	0	0.403166	0.421704	0.459584	0.253505	0.451653	0	0	0	0.228562	0.490991	0	0.320401	0	0.33458	0.445834	0.384956	0.306854	0	0	0.34707	0	0.375471	0.230094	0.370715	0	0	0.369566	0	0	0.554027	1	0.781683	0.471913	0.454895	0.722595	0	0	0.77597	0.439935	0.269846	0.624057
ENSG00000167600.9	0.1674	0.316759	0	0.199861	0.15951	0.162996	0.178873	0.16913	0	0.255977	0.702916	0.155001	0.767799	0.602463	0.414545	0.215125	0.24108	0.247515	0.142792	0	0.16607	0.352851	0.145046	0	0.147944	0.143959	0	1	0.318129	0.441033	0.395198	0	0	0	0.225678	0	0.274504	0.415463	0.518938	0	0.209172	0.901533	0
ENSG00000091513.10	0.221522	0.324655	0.276078	0.194871	0.11464	0.216433	0.317018	0.47508	0.265671	0	0.685689	0.36656	0	0.148058	0	0.184771	0.300939	0.148618	0.714135	0.129177	0	0.160382	0.316479	0.436763	0.23462	0.142908	0	1	0	0.540696	0	0.193397	0	0	0	0	0	0.246809	0.998662	0.500403	0	0.203077	0.220835
ENSG00000244649.1	0.711152	0.57915	0.357636	0	0.959319	0	1	0.772929	0	0	0.514914	0.260783	0.791203	0.842995	0	0.744322	0.570907	0	0.556946	0	0	0.480442	0.65764	0.350796	0.865185	0.291303	0	0.653296	0	0	0	0	0	0	0.370823	0	0	0.264328	0.432764	0.995295	0.345695	0.212041	0
ENSG00000234423.1	0.542597	0.193898	0	0	0	0.440815	0	0.344066	0.460593	0	0	0.448854	0	0.347502	0	0.194786	0.219677	0.548005	0.366525	0.305892	0	0.278054	0.299065	0.300808	0	0	0	0.24709	0.515649	0.80368	0.813784	0.933884	1	0	0.378071	0.582448	0.342034	0.79579	0	0.374528	0.26063	0.216186	0
ENSG00000235772.1	0.516549	0	0.48944	0.605086	0.793061	0	0.461427	0.319334	0.268324	0.700302	0.685583	0.544039	0.483492	0	0	0.295163	0.33288	1	0.636037	0	0	0.42134	0.678407	0	0.279333	0.509515	0	0.825191	0	0	0	0	0	0	0.426104	0	0.518291	0.836078	0.795207	0.421769	0.703525	0.44836	0
ENSG00000168356.7	0.324404	1	0.222923	0	0.370036	0.732778	0.720993	0.327574	0.923492	0.816427	0.388414	0	0.219956	0	0.585806	0.304	0.99084	0	0.714705	0.346921	0	0	0.507747	0.796776	0	0	0.800325	0	0.449558	0.623238	0	0	0	0.710238	0	0	0.38791	0.625755	0.251046	0.641382	0	0	0
ENSG00000258548.1	0	0	0	0.228434	0.182314	0	0	0.35545	0.360689	0	0.167968	0	0	0	0.473809	0.24588	0.517098	0	0	0	0	0.403296	0.165782	0.402677	0.544895	0	0.395658	0	0.687615	1	0.746484	0.873376	0.960844	0.815085	0.705142	0.675503	0.737097	0.834777	0	0.255318	0	0.472756	0.790622
ENSG00000169064.8	0.273866	0.807545	0.25808	0.586788	0.260958	0.366194	0.533987	0.556044	0.691596	0.6492	0.66826	0.619784	0.697724	0	0	0.255752	0	0	0.900795	0	0	0.491291	0.639084	0.740957	0.64891	0.325305	0	0.520695	0	0	0	0.440232	0	0	0	0	0.449086	0	0.897575	0	0.609587	0	1
ENSG00000256018.1	0.645178	0.550664	0.434788	0	0.503261	0	0.520197	0.354777	0.329403	0	0.153399	1	0.430402	0.5279	0	0.446613	0.437077	0.598467	0.149049	0.342116	0.349376	0.616047	0	0	0.414029	0.207557	0.36134	0.206996	0	0	0	0.371834	0	0	0	0.22637	0	0	0	0.78087	0	0	0.418835
ENSG00000255867.1	0	0.327218	0.33171	0	0	0.561541	0.376123	0	0.837279	0.538253	0.725305	0	0	0.433182	0	0.328717	0.370722	0.520461	0.708341	0.37794	0.703803	0	0.789941	0	0.767616	0.845565	0	0.749256	1	0	0	0.870325	0.619913	0	0.638026	0.456014	0	0.7221	0.373557	0.827325	0	0.499329	0
ENSG00000160282.9	0.659956	0.871768	0	0	0	0.950698	0.920297	0.407989	0	0.821289	0.489226	0.868986	0.82157	0.496951	1	0	0.425296	0.675129	0.709595	0.862512	0.400607	0.538315	0.719295	0.778625	0.589631	0.861513	0	0.998708	0	0	0.953331	0	0	0	0	0	0	0	0	0.725091	0	0.681618	0.551905
ENSG00000170476.11	0	0.16076	0.162967	0.370534	0.359038	0	0.417022	0	0	0.264441	0.209512	0.160126	0.160798	0.21282	0.428252	0	0	0	0.147513	0	0.413102	1	0	0	0.337244	0.148719	0	0.508634	0.516462	0.846302	0	0.538685	0.30456	0.587497	0.368079	0	0.374674	0.395774	0.469987	0.468881	0.983673	0.17924	0
ENSG00000158077.4	0.503173	1	0.207166	0	0.682681	0	0.234904	0.532617	0.464146	0.33616	0.757657	0	0.379798	0	0	0	0.376451	0.367539	0	0.853022	0.859277	0.55928	0	0	0	0.41897	0.585641	0.260423	0.489126	0	0	0.467808	0	0.52106	0	0.504229	0	0.383153	0.465032	0.463788	0.274694	0	0
ENSG00000215146.3	0	0	0.324875	0	0.915141	0	0	0.767017	0.212772	0	0.782538	0	0	0	0	0.660249	0	0	0	0	0	0.334109	0	0	0	0	0.564278	0.476521	0.880606	1	0.591692	0.684716	0.668726	0.752491	0.594047	0.7593	0.695611	0.573587	0.882333	0.589075	0.499374	0.83485	0.788329
ENSG00000198930.8	0.197569	0	0.95204	0	0	0.140279	0.210326	0.237649	0.936476	0.161729	0	0.406716	0	0.177297	0.93657	0.885151	0	0.95308	0.383694	0.211282	0	0.445328	0	0.151957	0.918507	0.123895	0.224375	0.170667	0.273791	0.294201	0.431053	0.231588	0.253724	0	0	0	0	0	0.248397	0.881338	0.465355	1	0.993286
ENSG00000166664.9	0.349336	0.825356	0.633855	0.304136	0	0	0.441912	0.420204	0	0	0	0	0.440096	0	0.630829	0	0.857209	0	0.608143	0.6166	0.608512	0.339585	0.453752	0	0.310596	0.302586	0.291617	1	0.361595	0	0	0.409488	0	0.603785	0.461735	0.711338	0.640456	0.741771	0.49378	0	0	0	0
ENSG00000187008.2	0.233376	0.158199	0.945956	0.325796	0.22293	0.165703	0.38784	0	0.199661	0.19104	0	0.432217	0.217797	0.334584	0	0.42056	0.179232	1	0.559755	0.637183	0.440082	0	0.647699	0.406234	0.331872	0.733796	0.471778	0	0	0	0	0	0	0	0	0.220468	0	0.296607	0	0.433297	0.901989	0	0.703219
ENSG00000272505.1	0	0.57478	0.683881	0.724339	0.29559	0.531238	0.616313	0	0.191562	0.801339	0.327461	0.687499	0.487225	0.443636	0	0.210723	0.609841	0.540298	1	0	0.223854	0	0.195515	0.435086	0	0.268031	0.704156	0.52236	0	0	0	0.362724	0	0	0	0.292326	0	0	0.389051	0.476046	0.281955	0	0
ENSG00000236908.2	0.799353	0.441653	1	0.344777	0.697815	0.761233	0.563066	0.291763	0.406319	0	0.419077	0.907711	0.851657	0	0.900751	0	0.30414	0.969317	0.665752	0	0	0.608698	0.250216	0	0.905582	0.411189	0	0.54905	0.409914	0	0	0.614514	0	0	0	0	0	0	0	0	0.575381	0.881065	0.621946
ENSG00000227295.2	0.646291	0.76121	0.561274	0	0	0	0	0.444605	0.272572	0.71139	0	0.297291	0.491147	0.395123	0	0	0.723262	0.536792	0.790906	0	0	0.81683	0.864769	0	0.581763	0.381379	0.367554	0.944332	1	0	0	0.683234	0.741672	0	0	0.660193	0	0.414836	0.841723	0.754637	0	0.665958	0
ENSG00000187730.6	0	0.838743	0	0.161407	0.211474	0.243204	0.772746	0	0.908282	0.756925	0.679232	1	0.291911	0.166372	0	0	0.338163	0	0.322746	0.540913	0.571203	0	0.303393	0.304903	0.308147	0	0.154764	0.217386	0.191901	0	0	0	0.23809	0.459276	0	0.175141	0	0.174673	0.568565	0.431989	0	0	0.291165
ENSG00000166920.6	0.18229	0	0.205842	0.349112	0.17413	0.177741	0.142038	0	0.112848	0	0	0.423832	0.32742	0.357197	0	0.170824	0	0.164203	0	0	0.265781	0.177201	0.432204	0.279759	0.611488	0.189274	0	1	0.188687	0.350212	0	0	0	0.399099	0.179205	0	0.287995	0.272691	0.281188	0.177381	0.224615	0.640518	0.181675
ENSG00000174844.10	0.427403	0.589745	0.293702	0.818541	0.550161	0	0.607692	0.678856	0	0.882182	0	0.474938	0	0.612753	0	0.592049	0.600178	0.279231	0.26585	0	0	0.415472	0.752978	1	0.455079	0.370206	0	0.916667	0.442401	0.636447	0	0	0	0	0.42017	0.403763	0	0	0.53736	0	0.389438	0.591943	0
ENSG00000214626.2	0	0	0	0	0.320362	0.439947	0.618509	0	0	0.373961	0	0	0	0.407439	0	0.228382	0	0.302099	0	0.52235	0.332848	0.515487	0.292593	0	0.216133	0.290492	0.677968	0	0.730358	0.736759	1	0.668122	0.913103	0	0.627708	0.713504	0.614857	0.426238	0.259535	0.62267	0	0.253473	0.526706
ENSG00000142609.13	0	0.964973	0	0.217332	0.421371	0	0.726379	0.183915	0.917306	1	0.471195	0.991113	0.769602	0.224017	0	0	0.262155	0	0.637757	0.778552	0.761849	0	0.217788	0.508521	0.563022	0.32214	0	0.292706	0	0	0.544642	0	0	0	0	0	0.394386	0	0.803604	0	0.307592	0.404791	0.392048
ENSG00000122859.4	0	0	0.613973	0.677686	0.409372	0	0.369269	0.769299	0.130001	0	0.652229	0	0.377189	0	0.53877	0.452952	0.365117	0.556631	0.895936	0.584102	0.480259	0	0.941922	0.615159	0.252933	0	0.924505	0	0	0	0.361516	0	0	0	0	0	0	0.197853	1	0.648691	0.739244	0	0
ENSG00000206532.2	0.760508	0.643604	0	0.51249	0	0	0	0.438141	0.820019	0	0.519517	0.680881	0.294198	0	0	0.856624	0	0.624129	0	0	0	0.421789	0.378552	0.333728	0.883201	0.272098	0.842894	0.67349	0	0	0.946678	0.782317	0.557227	0	0	0.552827	1	0	0.45895	0.667515	0	0.98501	0.758407
ENSG00000204169.6	0.983967	0.885819	0.887428	0.2687	0	1	0.328563	0	0.358645	0.407997	0.326606	0.208389	0	0.935005	0.908699	0.825406	0.23703	0.332769	0.191974	0	0	0	0	0	0.371734	0	0	0.266609	0	0.592942	0.531319	0	0	0	0.303411	0.291563	0.487602	0.461692	0	0.670773	0.380294	0.379886	0.413105
ENSG00000106341.6	0.16053	0.645862	0.434936	0	0.111543	0.317875	0.61398	0.445819	0	1	0.192205	0.178384	0	0.257266	0	0.150433	0.618197	0.173083	0	0.708679	0.691274	0.209995	0.665054	0.694512	0	0.16668	0.955836	0.138671	0	0.239045	0	0	0	0	0	0.204529	0	0	0.201829	0.652061	0.599133	0	0.252113
ENSG00000205482.7	0.612517	0.479548	0.485811	0.447466	0.905654	0.501142	0.400476	0	0.860846	0.762253	0.45406	0.645114	0.348485	0.461229	0.928118	0	0	0.6266	0.441728	0.549641	0.510097	0	0	0	0.919159	0.445185	0	0	0	0.987423	0.884804	0.602466	1	0	0	0	0.942281	0	0	0.500128	0.746754	0	0
ENSG00000126583.6	0	0.302569	0.256442	0	0	0	0.211396	0.273955	0.315266	0.402365	0	0.612526	0.449209	0.903349	0.489919	0.561849	0.415856	0	0	0	0	0.865102	0.283659	0	0.574045	1	0.409111	0.706057	0.375972	0.521224	0	0.420993	0	0	0	0	0.681229	0.551345	0	0.417375	0.562243	0.20505	0
ENSG00000079263.14	0	0.15251	0.154604	0.829007	0.156328	0	0.349021	0	0	0	0.238085	0	0.152546	0.273328	0.406275	0.153209	0.280939	0	0.310527	0.285837	0	1	0.266253	0.173043	0.270982	0	0	0.194349	0.438438	0.836088	0.387314	0.349116	0	0	0.721735	0	0.412474	0.336558	0.632369	0.294586	0.566048	0.170041	0.224225
ENSG00000241765.2	0	0	0	0	0.445154	0.601428	0.719729	0	0	0.319463	0	0.362756	0	0	0	0.437052	0.299717	0	0.335406	0.417346	0	0	0.246578	0	0.251504	0.24473	0.816886	0	0.760517	0.936704	0.671837	1	0.835436	0.854417	0.674511	0.830271	0.979917	0.752784	0	0.51099	0.480871	0.540499	0.388941
ENSG00000174473.11	0.249396	0.233386	0.4454	0.326966	0	0.598053	0.324643	0	0.472333	0.171307	0.221456	0.653836	0.195299	0.254238	0	0.196108	0.343757	0.336436	1	0.163848	0.207694	0.413429	0.132224	0.559802	0.222821	0.131232	0.174693	0.398412	0	0	0	0	0	0	0	0	0	0	0.295799	0.27401	0.304053	0	0.365779
ENSG00000004468.7	0	0	0.213933	0.93491	0.297386	0	0	0	0.479308	0.254846	0	0.210204	0	0	0.562183	0.212003	0.239094	0.379546	0.193646	0	0.225214	1	0	0.239448	0.57423	0	0	0.431626	0.606689	0.874718	0.679236	0.48309	0.524409	0.538081	0.730502	0.75119	0	0	0.391414	0.302939	0.935409	0.534521	0
ENSG00000269994.1	0.688831	0	0	0	0	0	0	0	0.185591	0	0.138871	0.705741	0.147086	0	0	0	0.227814	0	0.818609	0.714131	0.732256	0	0	0	0.73605	0	0.181088	0.755311	0.793003	0.798699	0.787271	0.879754	0.899985	0.821701	1	0.912072	0.897961	0.817599	0	0.589018	0	0	0.216199
ENSG00000078596.6	0	0.100427	0.167292	0.73931	0	0.105191	0.157717	0	1	0.165197	0.156778	0.137711	0.186641	0.257895	0	0	0	0	0.152676	0.261495	0.269213	0.847333	0	0.113948	0.528557	0	0	0.614508	0.306913	0.630453	0	0.173661	0.28825	0.398151	0.528209	0	0.34144	0.139582	0.691657	0.253917	0.521526	0	0.198299
ENSG00000223522.1	0	0.274863	0.383266	0.353014	0.521939	0.471694	0.576519	0.298734	0.557398	0.53602	0	0.273778	0	0.492608	0	0.512779	0.62152	0.365248	0.252213	0	0	0	0.256195	0.506997	0.535751	0.254274	0.460494	0	0.561911	0	0	0	0.868018	0	0	0.516614	0	1	0.313787	0.530919	0	0.815667	0.636806
ENSG00000270168.1	0.437706	0.229868	0	0	0.432885	0.239774	0.160602	0.151854	0	0.168725	0	0.30473	0	0.250406	0	0.260659	0.158296	0.222233	0.128207	0.294275	0	0.269628	0	0.158531	0.132832	0.129254	0	0.241682	0.213348	0.617943	0.508982	0.441958	0	0.679735	0.202627	0.194715	0.641874	1	0	0.26988	0.187807	0	0.323706
ENSG00000170703.11	0.34859	1	0	0	0.69128	0	0.456538	0.191279	0.222119	0.212529	0.77976	0.288502	0.358313	0.416079	0	0.386566	0.637078	0	0.419644	0.32985	0.346177	0.252379	0.586068	0.398448	0	0.403905	0	0	0	0.386611	0	0	0	0	0	0	0.310452	0.500804	0.598722	0.339946	0.319909	0.196224	0
ENSG00000123572.12	0.629668	0	0	0	0	0	0.200889	0	0.596479	0.211049	0.387389	0	0	0	0	0.17557	0.198005	0	0.433426	0.401558	0.343767	0.250623	0	0	0.274514	0	0.2928	0.65005	0.990922	0.660424	0.905007	0.96591	1	0.850246	0.704431	0.991214	0.867476	0.982371	0.364423	0.250877	0	0	0.34509
ENSG00000026751.12	0	0	0	0.971732	0.282046	0	0.192665	0	0	0.366713	0.15829	0.166953	0	0.221893	0	0	0.259669	0	0	0	0.329694	1	0.449401	0	0.756938	0	0	0.530317	0.481858	0.824346	0.703472	0.445815	0.416507	0.870032	0.38377	0.37075	0.29567	0.580191	0.261539	0.380393	0.898394	0.186881	0.24643
ENSG00000236016.2	0.539973	0	0.211703	0.363877	0	0	0	0	0.26357	0.25219	0.272168	0.286366	0	0	0	0.2887	0.236602	0.201273	0.191628	0	0.222867	0.403007	0	0	0.371063	0.193194	0.257175	0.266128	0.318888	0.676793	0	0.555458	0.707556	0.763191	0.302863	0.461933	0.368387	1	0.238411	0.403385	0	0.3792	0.307037
ENSG00000266261.1	0.398256	0	0	0.55597	0	0.788612	0.423972	0.293413	0.246543	0	0.25495	0	0	0.483834	0	0.373208	0	0	0.342281	0.425899	0.471205	0	0	0	0.424045	0.249745	0.773652	0.466977	0.551902	0	0	0.61799	0.852558	0.688338	0.61812	0.597149	1	0.59576	0	0.612679	0.646418	0	0.625464
ENSG00000231744.1	0	0	0	0	0.249818	0	0.278412	0.264081	0.161899	0.214082	0.231042	0.176581	0	0.23469	0	0	0.20085	0	0	0.204761	0.309428	0.342111	0.228164	0.201148	0.345548	0.164001	0.459129	0	0.635517	0.784062	1	0.622656	0.63464	0.746171	0.548453	0.505502	0.413176	0.436444	0.202386	0	0.238294	0	0.260642
ENSG00000118785.9	0	0	0	0.301992	0.184634	0	0.244507	0	0.119655	0.158222	0.319582	0.388865	0	0.234819	0	0.305403	0.241357	0	0.865757	0.151333	0.22869	0.381851	0.16863	0	0.124564	0.121209	0	0.32628	0.200068	0.287822	0.332745	0.348491	0.325582	0.478821	0	0.411213	0.231123	0.245653	0	0.188081	1	0.977579	0.470995
ENSG00000229820.2	0	0	0	0.280257	0.223675	0.228563	0.534969	0	0.19928	0	0.340654	0.299223	0.218264	0	0	0.219213	0.338058	0.210309	0	0.408977	0	0.312923	0	0.33853	0.342753	0.41541	0.365585	0	0.580313	0.77265	0.702335	0.641297	0.848491	1	0.556377	0.304103	0.883508	0.7336	0	0	0.293314	0	0.430873
ENSG00000215018.5	0.252102	0.281154	0	0.351937	0	0.245811	0.26838	0.49785	0.518816	0	0	0.778628	0.435921	0.226234	0	0.349218	0.834533	0	0.563248	0	0	0	0.394582	0.460357	0.400895	0.37243	0.286307	0	0	0	0.433998	0	0	0.435727	0.333216	0	0.462191	0.512323	0	0.826954	0	0.704808	1
ENSG00000254944.1	0.716079	0.381193	0.947241	0.69404	0.689625	0.290082	0.980738	0.873799	0	0.334438	0.875699	0.731495	0.804064	0.496342	0	0.645537	0.429048	1	0.774803	0	0	0.627966	0.836848	0.627002	0.363245	0.256202	0.463984	0.352922	0	0	0	0	0	0	0	0	0	0	0.630205	0	0.593594	0	0
ENSG00000266441.1	0.637257	0.480906	0	0.53301	0.364719	0.271094	0.482991	0.459265	0.487224	0.504731	1	0	0.632177	0.748157	0	0	0	0.411666	0	0	0.276206	0.49946	0.333105	0	0.54295	0.239431	0.670299	0.447692	0	0	0	0.688397	0	0.945848	0.592593	0	0.69999	0	0.980157	0	0	0.288569	0.380521
ENSG00000138379.4	0	0	0.138042	0.174891	0.139581	0	0	0.241635	0.359551	0	0.128598	0	0	0.373207	0	0.188248	0	0.131241	0.422202	0.157281	0	0.195275	0.667444	0.211255	0.417177	0	0.167692	0.382444	0.671648	0.771492	0.806396	0.925936	0.70836	0.950646	0.838902	0.794131	0.948354	1	0	0.195474	0	0.151826	0.200205
ENSG00000239389.3	0.446191	0	0.868629	0.334589	0.42887	0.201136	0.220728	0.208705	0	0	0.299776	0.781785	0	0	0	0	0.217559	0.185073	0.291932	0.221795	0	0.275373	0.247145	0.297907	0	0.177644	1	0	0.667019	0.622319	0	0.332058	0.746675	0.701764	0	0.767252	0.795803	0.82669	0.400411	0.370917	0.258117	0	0
ENSG00000101883.4	0.400403	0	0.63043	0	0	0	0.669171	0.339264	0.664722	0.542839	0	0	0	0.715634	0	0	0.419541	0.362254	0.637174	0.359301	0.397522	0	0.39761	0.515627	0	0.43357	0.451933	0	0.347771	0	0	0.952114	0.431475	0	0.330294	0	1	0.765669	0.355377	0.326934	0.631608	0	0.742815
ENSG00000180767.5	0.644709	0.644456	0	0.978785	0.77166	0.316959	0.615045	0.568541	0.206713	0.26942	0.783512	0	0.509523	0.346402	0.436315	0.226423	0.370356	0.557447	0.420624	0.95114	1	0	0.395401	0.39737	0.343594	0.449204	0	0	0	0	0	0	0	0	0	0	0	0	0.975782	0	0.220157	0	0.240804
ENSG00000127903.12	0	0	0	0.228699	0.338136	0.186514	0	0.193533	0.162618	0.215034	0.849459	0.177366	0	0.457276	0	0	0.275866	0.171619	0.163395	0	0.190032	0.255355	0	0.328456	0	0	0.396117	0	1	0.92647	0.904512	0.984148	0.802076	0.887491	0.902069	0.988463	0.818047	0.647846	0	0.450221	0.858329	0	0.351606
ENSG00000265962.1	0.686092	0.616223	0	0.340795	0.446506	0.561807	0.556563	0.288394	0	0.807959	0.588167	0	1	0.934946	0	0.266565	0.960532	0.255738	0	0.558871	0.283176	0	0.966945	0.915865	0.252268	0	0.526537	0.338143	0	0	0	0	0	0.857012	0	0	0	0	0.646958	0.512542	0.482331	0.481813	0.897827
ENSG00000228010.1	0.498541	0	0.43296	0	0.437196	0.608469	0.482914	0.408546	0.641885	0	0.217428	0	0.587294	0	1	0.564291	0.424115	0.221896	0.468783	0.739785	0.495206	0.330163	0	0	0	0	0.385727	0	0	0.505765	0.584704	0	0	0	0	0	0.406134	0.50808	0.427023	0.52251	0.493476	0.418055	0
ENSG00000160396.8	0.331937	0	0.312804	0.396303	0.731015	0.323204	0.647216	0.335367	0	0.372625	0.643696	0	0.30864	0	0	0.309982	0.349593	0.554956	0.469104	0.708984	0	0	0.287611	0	0.647317	0.535096	0	0.820937	0.471175	1	0.993151	0.706353	0	0	0	0.825575	0.834543	0.82382	0	0.442944	0	0.688493	0
ENSG00000160963.9	0	0.149699	0	0	0	1	0	0.222995	0	0.381737	0	0.857226	0.149734	0.384423	0	0	0.43522	0	0.257716	0	0	0.66941	0	0	0	0.595756	0	0.612776	0.306034	0.595238	0.481817	0.473523	0.47275	0.483491	0.673631	0.40052	0.404871	0.503266	0.170898	0.339736	0.20122	0	0.608438
ENSG00000121742.11	0.163094	0	0	0.510983	0.375226	0.189727	0.300784	0.456454	0	0.297976	0.269662	0.255928	0.374851	0.303001	0	0.344961	0.331883	0	0.101446	0	0.117984	0.213349	0.623767	0.580728	0.173654	0.102276	0.136147	1	0.226015	0.242863	0.402744	0.191176	0	0.357071	0.160333	0	0	0	0.23053	0	0	0	0
ENSG00000196569.7	0.504046	0	0.449281	0	0.178682	0	0	0.380732	0.353502	0	0.307897	0.964564	0	0	0	0.446152	0.270056	0	0.329514	0.275004	0	0.534839	0.268866	0.197787	0.500384	0	0	0.985502	0.356365	0.494041	0	0.399037	0.500334	0.563006	0.399121	0.327638	0.307496	0	0.58131	0	0	1	0.854128
ENSG00000171502.10	0.327482	0	0.188831	0.324564	0.190937	0.195109	0	0	0.943455	0	0.360992	0.539184	0.186318	0	0.496218	0.307741	0	0.247528	0.802537	0.293866	0	0.267122	0.239739	0	0.547375	0.172321	0	0.54757	0	0	0.47306	0	0.462877	0	0.270142	0.259593	0.50379	0.605917	0.423876	0.267393	0	1	0.431563
ENSG00000260910.1	0.879229	0.294841	0.68581	0	0.908878	0	0.770842	0.467859	0.195623	0	0.522484	0.293733	0.989438	0.550085	0	0.353892	0.242689	0.508026	0.271588	0	0.228601	1	0.373967	0	0.732127	0.273714	0.263791	0.490491	0	0	0.544004	0	0	0	0	0	0	0	0.334245	0.307494	0.744314	0.238833	0.552335
ENSG00000257556.1	0.642205	0.39176	0	0	0.244083	0.504163	0	0.354712	1	0	0.461472	0	0.327829	0	0	0	0	0.229498	0.682212	0.724759	0.684541	0	0	0.270181	0	0	0	0.411894	0.363606	0.899829	0.86745	0.411765	0.451123	0.607144	0.545208	0.33185	0.710944	0.525486	0.441652	0.341821	0	0.432376	0
ENSG00000249779.1	0	0.300595	0.363794	0.449752	0.367488	0.314131	0.25103	0	1	0	0	0.443043	0	0	0	0.479688	0.338332	0.290205	0.200394	0.664699	0.585432	0.421442	0	0.338804	0.388037	0.202031	0	0.446666	0	0.618946	0	0	0.542682	0	0	0.410471	0.385238	0.409457	0.249317	0.495627	0	0.243494	0.321082
ENSG00000118733.12	0.565302	0	0.695284	0	0.298548	0.419517	0.328662	0.254839	0.925851	0.669289	0.420013	0.379326	0.350785	0	0.382575	0.381786	0	0.938182	0.592537	0.353447	0.514819	0.565414	0	0.162949	0.188365	0	0.867527	0.357635	0	0	0	0	0	0	0	0	0	0	0.224091	0	1	0.26077	0.872764
ENSG00000259863.1	0.654466	0.361601	0.45262	0.282284	1	0.377184	0.685956	0.545592	0.277395	0.955592	0.4585	0.535078	0.871666	0.290966	0	0.363114	0.848237	0.349591	0.800645	0.253861	0	0.816081	0.978613	0.340978	0.428407	0.910968	0	0	0	0	0	0	0	0	0	0	0	0	0.567108	0	0.295435	0.245056	0
ENSG00000253218.1	0	0	0	0	0.243534	0	0.44337	0	0.216973	0.519803	0.224371	0	0	0.314525	0	0	0	0	0.218009	0.274415	0	0.458488	0	0.368586	0.373184	0.363917	0.575418	0	0.568651	0.944701	0.603374	0.834468	0.590385	1	0.605775	0.745662	0.880059	0.900801	0.495409	0.650734	0.319356	0.264897	0.349306
ENSG00000168959.10	0	0	0.529382	0	0.809558	0	0	0.659607	0	0	0.265851	0.769114	0	0	0	0	0	0.697667	0.67124	1	0.87702	0.711164	0.434197	0	0.690248	0.260424	0.681797	0.486944	0.860313	0.797837	0	0.890464	0.699531	0	0.548902	0.694584	0.761362	0	0	0	0.511708	0.57516	0.95251
ENSG00000269640.1	0	0.551988	0.295623	0.545622	0.420427	0.185883	0.406132	0	0.26861	0	0	0	0.944366	0.318054	0.472755	0.331078	0.201061	0	0.519714	0.462091	0	0.801044	0.165413	0.201359	0.232766	0.85608	0.218543	0.542552	0	0.389845	0	0	0	0	0.521645	0	0	0.246657	1	0.25475	0.600476	0.779182	0
ENSG00000242683.1	0	0	0.277392	0.476783	0.51961	0	0.573946	0	0.345352	0.330441	0.356618	0.506672	0	0.362249	0	0.510491	0	0	0	0.316053	0.29202	0.691272	0	0	0.260147	0.349648	0	0	0.727705	0.601105	0.694924	0.626389	0.679965	1	0.69769	0.605265	0	0.603857	0	0.621006	0.5865	0	0.633965
ENSG00000254791.1	0.348195	0	0	0.411262	0	0.405056	0.271309	0	0	0.388258	0.222902	0.323657	0	0.423015	0	0	0	0.313648	0	0.54232	0.345574	0.596275	0.364053	0.366174	0.370742	0	0.525058	0	0.627701	0.764926	0.859834	0.790909	1	0.601813	0	0.582374	0.840741	0.520872	0	0.33882	0.613577	0	0
ENSG00000189108.7	0.531345	0.66315	0.164753	0	0.16659	0	0.255234	0	0	0	0.28706	0	0.713696	0	0	0.163266	0	0	0.351817	0.3046	0.17344	0.540411	0.632343	0.184402	0.15451	0	0	0.456446	1	0.755201	0.808002	0.937123	0.852398	0.593934	0.780195	0.894257	0.521897	0.81	0	0	0	0	0.320907
ENSG00000102010.10	0.151791	0.394875	0.143476	0.179284	0.105471	0	0	0	0.15574	0.169256	0.286516	0	0	0.184408	0.274104	0.103367	0.424788	0	0	0.118845	0.150648	0.382049	0.212294	0.159629	0	0	0.172386	0.131123	0.970153	0.978725	0.931242	0.989852	0.930272	1	0.959499	0.944064	0.958739	0.929963	0.160554	0.147704	0.187035	0	0.203172
ENSG00000272192.1	0	0.566918	0	0.628341	0.42995	0.590443	0.748002	0.757379	0.461807	0	0.849588	1	0	0.958702	0	0.569205	0.632047	0.294058	0.386835	0	0.325607	0	0.470596	0.856519	0.594706	0.389863	0.37573	0	0.465892	0	0	0.81152	0	0	0.69858	0	0	0	0.476082	0	0.554604	0.340181	0.602453
ENSG00000253385.1	0.323283	0.300523	0	0.618897	0	0.901773	0.630341	0	0.74254	0.362909	0.469148	0.764109	0	0.538596	0	0.3019	0.340478	0.637695	0.456872	0	0.320713	0.681425	0	0	0.47204	0	0	0	0.614369	0	0	0.519669	0.949054	0	0.585975	0.664737	0.897247	0.900943	0	1	0	0.458593	0.838748
ENSG00000113196.2	0.32164	0.691595	0.221024	0	0.307243	0	0.534523	0.79064	0.673794	0.615722	0.385105	0	0.966435	0.515462	0	0	0.859638	0	0.200064	0.975747	1	0.494377	0.7626	0.832583	0.342467	0	0.268497	0.976444	0	0	0	0	0	0	0	0	0	0	0.91859	0.494812	0.467318	0.395894	0.948103
ENSG00000157214.9	0	0.146572	0	0.433359	0	0	0	0	0	0.496831	0.511097	0.145994	0.146606	0	0	0	0	0	0.134494	0	0	0.282851	0.136617	0	0.430709	0.319428	0.180498	1	0.745701	0.518983	0.533943	0.705947	0.755925	0.61692	0.677447	0.777463	0.752163	0.656093	0.228706	0	0.197017	0.875911	0.751468
ENSG00000150656.10	0	0.291123	0.40594	0.373898	0.410243	0.41875	0.75519	0.433663	0.367422	0.478879	0.274929	0.399201	0.400796	0	0.775527	0.480961	0.329829	0.386856	0	0	0.426233	1	0	0.451641	0.874174	0	0	0.72497	0.77421	0	0	0	0.723419	0	0.567647	0.547177	0	0.404627	0	0.417902	0	0	0.864657
ENSG00000235253.1	0.350489	0	0.240848	0	0.3348	0	0	0	0.299855	0.286908	0.370898	0.439922	0.237642	0.314525	0	0.238676	0.368072	0	0.301227	0.374816	0	0	0	0.269573	0.311621	0	0.471449	0	0.485707	0	0	0.698235	0.889608	1	0.463259	0.525526	0.709344	0.822402	0.271233	0.539194	0.319356	0.362554	0.550445
ENSG00000139117.9	0	0.180068	0	0.440809	0.292178	0	0.205454	0.142186	0.119473	0.659301	0.231073	0	0.379824	0.173189	0	0.180854	0.148217	0.126086	0	0.245192	0	0.636764	0.121939	0.148437	0	0.777073	0.219177	0.800502	0	0.287385	0	0.299473	0.375495	0.478095	0.189726	0.322789	0	0.37227	0.778451	0.2969	0	1	0.192341
ENSG00000269680.1	0.319982	0.552697	0.698427	0	0.618356	0.311563	0.467141	0	0.375413	0.75852	0	0.407883	0.690915	0	0	0.411207	0	0.286681	0.709259	0	0	0.57402	0	0	0.528521	0.566263	0.366305	0.514524	0.791048	0.843027	0.957381	0	0	0	0	0.65795	0	1	0.464139	0.426991	0.712236	0.976264	0
ENSG00000214955.4	0	0.284716	0	0	0.291843	0.298221	0.447136	0.309444	0.430942	0	0.371059	0	0.468517	0	0	0	0.32257	0.378342	0.5382	0	0	0.408291	0	0.590556	0.373436	0	0	0.362824	0.953924	0.806925	0.723064	1	0.964643	0.725945	0.725942	0.987329	0.66357	0.76014	0.444262	0	0	0.434473	0.562188
ENSG00000165970.7	0.33367	0	0.804255	0.279086	0.419866	1	0.495065	0	0.12376	0	0.262628	0.222151	0.223002	0.590314	0	0.467384	0.280732	0.803757	0.440443	0.352865	0.144622	0.936507	0.417282	0.306811	0.345421	0.257985	0.647879	0.172695	0	0	0	0	0	0	0.437688	0	0	0	0.154709	0.655774	0	0	0.199242
ENSG00000255176.1	0.283726	0	0	0.338743	0.500839	0.558423	0.30317	0	0	0.577045	0.343735	0	0.490173	0.349162	0	0.364614	0	0.254198	0.454063	0	0.28147	0.378225	0.339454	0	0.514092	0	0.755838	0	0.539194	0.579389	0	0.926362	0	0	0	0.367565	0.939475	1	0.549965	0.598572	0.565312	0.478911	0.387773
ENSG00000260244.1	0	0	0.781472	0	0	0.536637	0	0	0	0	0.161143	0.395003	0	0.305811	0	0	0	0	0	0.615925	0.680475	0.586125	0	0	0.162223	0	0.744301	1	0.790122	0.792901	0.549201	0.713337	0.921801	0.86886	0.76784	0.891225	0.761461	0.795142	0.853983	0	0.229361	0	0.439978
ENSG00000167131.12	0.908816	0.554399	0	0.432792	0	0.578292	0.387343	0.366245	0.510046	0.406933	0.653052	0	0.686069	0.446104	0	0.862468	0.522051	0.606052	0.942755	0.63157	0	0.483236	0.645699	0.980761	0.656826	0.516158	0.414977	0.771607	0	0	0	0	0	0	0	0	0.594429	0	0.702659	0	0	1	0.495436
ENSG00000223855.1	0.514147	0	0.180253	0	0.182263	0.404245	0.204387	0.193255	0.269133	0.292489	0.167921	0.562501	0	0.235393	0	0.331723	0.275468	0.282821	0.928488	0	0	0.403182	0.228848	0.327982	0	1	0	0	0	0	0	0.307475	0.336864	0.574289	0.257869	0	0.313659	0.578391	0.458793	0.255246	0.425759	0.198251	0.261424
ENSG00000180209.7	0.572783	0.364456	0.456193	0.284513	0.372765	0	0.413399	0.240765	0.37975	0.364396	0.429309	0	0.221578	0.719943	0	0.36598	0.250978	0.352351	1	0.349479	0.435738	0.55963	0.457054	0	0.290555	0.638387	0	0.282298	0.338264	0	0.562586	0	0	0	0	0.308721	0	0	0	0.427895	0.297768	0	0
ENSG00000100012.7	0.234739	0	0	0.280257	0	0	0	0.237164	0	0.55645	0	0	0.405542	0.515892	0.5813	0.219213	0	0	0	0.252038	0.469347	0.421101	0.450218	0.494031	0.342753	0	0	0.377455	0.877553	0.965095	0.794921	0.97708	0.739323	1	0.31646	0.482672	0.741894	0.582588	0.532034	0.551721	0	0	0
ENSG00000262514.1	0.271338	0.252235	0.420173	0.323953	0.258549	0.362813	0	0.274141	0.23035	0.601193	0.238204	0	0.347257	0	0	0.416714	0	0	0	0	0.269181	0.486756	0.324632	0.465259	0.330833	0.233341	0.310618	0	0.515652	0	0	0.577398	0.626785	1	0.3658	0.622352	0.682186	0.917676	0.287955	0.362079	0	0.281229	0
ENSG00000260896.1	0.389605	0.792501	0.505014	0	0.609438	0.621532	0.828841	0	0.620858	0	0	0	0	0	0	0	0	0.576063	0.332331	0.762806	0.386508	0.991179	0	0	0.344322	0	0.805668	0	0.866848	0.795602	0	0.829067	0.899979	0.923443	1	0.801108	0.638876	0.891635	0.413465	0	0.486824	0.403808	0.933863
ENSG00000238266.1	0.175824	0.303695	0	0	0.230322	0	0.256684	0.17764	1	0.31874	0.381378	0.267931	0.518532	0.419723	0	0	0	0.495508	0	0.511831	0.321494	0	0.358413	0.419704	0	0.459984	0.584316	0.816938	0.469874	0	0	0	0	0.416738	0	0.227779	0.288316	0	0	0.370932	0.297098	0.602253	0.378672
ENSG00000198734.6	0	0.197613	0.785366	0.590396	0.147165	0	0	0	0.551933	0.173375	0.18711	0.549675	0	0	0	0.198476	0	0.507133	0.182028	0.165826	0.210202	0.653879	0.18478	0.297794	0.365947	1	0.522516	0	0.819018	0.4069	0	0.248265	0	0.366065	0.496971	0	0.253259	0	0.478775	0	0.47159	0.397799	0
ENSG00000223865.6	0	0.138092	0	0.74927	0.190513	0.172172	0.2296	0	0.247892	0.255838	0.244711	0	0.514396	0.212187	0	0.138694	0.113666	0	0.670978	0.158276	0.245463	0.861386	0	0	0.0953815	0	0.123549	0.655861	0.348492	0.720994	0	0.39066	0	0.397754	0.716983	0.139817	0.299539	0.139443	1	0.253664	0.522989	0	0
ENSG00000254317.1	0	0	0.246999	0.501781	0.34335	0.255211	0	0	0.307512	0	0	0.451156	0.400946	0	0	0.336832	0	0.234829	0.30892	0	0.260024	0	0.227106	0.276458	0.319578	0	0.300051	0.421462	0.372053	0.535242	0	0.557756	0.699344	0	0.353356	0.651897	0.429804	1	0.451912	0.552963	0.327511	0.700107	0.358227
ENSG00000271840.1	0.302751	0	0.2853	0.579591	0.288481	0.544633	0.5252	0	0.482451	0.33986	0.265781	0.613814	0.38746	0.504389	0	0.525043	0.318854	0	0.356822	0	0	0	0	0	0.500059	0.260356	0	0.358644	0.429746	0.797629	0	0.486665	0.807788	0.717582	0	0.622519	0.655926	1	0.521988	0.638709	0	0	0
ENSG00000140749.7	0	0.250689	0.254131	0.51627	0.256965	0.36059	0.525816	0.373432	0.228938	0	0.236745	0.343757	0.412524	0.331871	0.667815	0.414161	0	0	0.230032	0	0.367034	0	0	0	0.558723	0.320327	0.497449	0	0.382796	0	0	0	0.474931	0.809666	0	0.47118	0.85231	1	0.286191	0.56893	0.455685	0.455195	0
ENSG00000242866.5	0.695857	0	0.688319	0.319368	0.350412	0.26046	0.754247	0	0.793762	0.544041	0	0.54234	0.702446	0.587887	0	0.249805	0.281726	0.68351	0.428093	0.991688	1	0	0	0.458674	0.860528	0.620597	0	0.43013	0	0	0	0	0	0	0.360624	0.346542	0	0.345615	0.28388	0.854753	0	0	0.811024
ENSG00000116785.9	0.858093	0.766638	0	0	0.308249	0.751608	0.210564	0	0.416053	0	0.751221	0.719115	0	0.433082	0.48799	0.863253	0	0.755433	0	0	0	0.694746	0.774194	0.207848	1	0.622893	0.306901	0.780923	0.279719	0	0	0	0.347044	0	0.357184	0.344304	0	0.254606	0	0	0	0.279538	0.908764
ENSG00000123388.4	0.188418	1	0	0	0.364112	0.183461	0.201331	0	0.828561	0.211513	0.388241	0	0	0	0	0.604081	0.4713	0.519711	0.730213	0.276321	0.18692	0.561158	0	0	0	0	0	0.9512	0.41922	0.620183	0.800536	0.400948	0	0.44659	0.5657	0	0	0.548651	0.474047	0	0.455319	0.318038	0.257515
ENSG00000153071.10	0	0.142238	0.144191	0.182681	0.145799	0	0	0.211881	0.129897	0	0	0.431958	0.142272	0.300827	0.477266	0.14289	0.220357	0	0.566975	0.224395	0	0.359329	0.132578	0	0	0.851412	0	0.891646	0.408908	0.460963	0	0.47662	0.353452	0.563913	0.476701	0.427269	0.506651	0	0.296592	0.204181	0	1	0.280857
ENSG00000263082.1	0.325857	0	0.518651	0	0.226419	0.37907	0.346898	0.600378	0	0.266744	0.560135	0.72397	0.304103	0.46717	0.836015	0.514873	0.342204	0.212889	0.63284	1	0.902514	0.500859	0.692245	0	0.21	0.721802	0.572069	0.451778	0	0	0	0	0	0	0	0	0	0	0	0.317083	0.528905	0	0.616494
ENSG00000102854.10	0.257529	0.240283	0	0.304174	0.178942	0	0.274158	0	0.328631	0	0.164861	0.35415	0	0.567346	0	0	0.197782	0.449657	0.39802	0.327185	0.25559	0.633264	0.162716	0.198075	0.696628	0.418942	0.452114	0.301967	0	0	0	0.399618	0.330726	0	0	0.386142	0.307944	0	0.199294	0.396184	0.317324	1	0
ENSG00000153495.6	0.767612	0	0.678255	0.899994	0.345288	0.420497	0.513944	0	0.42004	0	0.474857	0.851859	0.40321	0.769923	0	0.878117	0	0.325604	1	0.516075	0.261491	0	0.228388	0.380132	0.321382	0.562342	0.410512	0	0	0.538263	0.89261	0.423709	0	0	0.355351	0	0	0	0	0.752357	0.998762	0	0
ENSG00000113430.5	0.519301	0.15887	0	0	0	0	0	0	0.398496	0.139383	0.223685	0.3341	0	0	0	0.235865	0.575515	0.111242	0.363874	0	0.123177	0.165519	0.107584	0.130962	0.109733	0.346943	0	1	0.446224	0.40869	0	0.516822	0.286817	0.294294	0.357084	0.388753	0.344608	0.541724	0.131768	0.29183	0.337491	0	0
ENSG00000176728.3	0	0	0	0	0	0.727867	0	0.588727	0	0	0.641248	0	0.59811	0.28721	0	0	0.611409	0.816069	0.909595	0.625699	0.58932	0	0	0	0.66345	0	0	0.712372	0.727715	0.800657	0.732448	0.807461	0.903014	1	0.915889	0.807855	0	0.353651	0	0.83508	0	0	0
ENSG00000170498.7	0.404956	0.274509	0	0	0.28138	0.287529	0.315536	0.298349	0.968387	0.45155	0.428537	0.635461	0.45172	0.491973	0	0.379486	0	0.582495	0.59424	0.630727	0.292951	0	0.423399	0	0.260976	0.598243	0.338048	0.349816	0.419167	0	1	0.474685	0	0.886597	0	0.515949	0	0.381535	0	0.394053	0	0	0
ENSG00000250410.1	0.287295	0.267069	0	0.465341	0.273754	0.279736	0.498389	0	0.337064	0	0	0	0.439477	0.685827	0	0.545753	0	0.257396	0	0.421328	0	0	0	0	0.626514	0.247064	0.594101	0.340335	0.407807	0.94564	0.678247	0.46182	1	0.680949	0	0	0.797367	0.836569	0.607729	0.606102	0.572424	0	0.392652
ENSG00000125804.9	0.409177	0.781161	0	0	0.558356	0	0.296762	0.566827	0.483521	0.228193	0	0	0.351186	0	0	0.189831	0.457909	0	0	0	0.276663	0.36466	0	0	0	0	0	0.326864	0.71422	0.983164	0.831199	1	0.800592	0.795353	0.721818	0.703662	0.745454	0.775547	0.570366	0.271256	0	0	0.277822
ENSG00000259803.2	0.34793	0.877116	0	0.456147	0.718243	0	0.415101	0.215093	0.731614	0.950134	0.655578	0	0.402923	0.467881	0	0	0.306596	0	0.727417	0.691073	0.530519	0.2838	0.707149	0.555571	0.708535	0	0.331562	0.404769	0.302195	0	0.636972	0	0	0	0	0	0.349103	0.275064	1	0	0	0	0
ENSG00000218052.4	0.724663	0	0.528467	0.216171	0.571254	0.444825	0.575199	0.298669	0	0.203255	0.158952	0.167651	0	0.508862	0	0	0.348672	1	0.582874	0	0	0.241367	0.156883	0.432208	0.160017	0.386282	0.207273	0.291143	0	0.369742	0	0	0.318872	0	0.385375	0	0.296906	0	0.809371	0	0.226243	0.305621	0.332346
ENSG00000163492.9	0	1	0.474236	0.631987	0.258497	0	0.289876	0	0.947729	0.792168	0	0	0	0.647605	0	0.25334	0	0.335113	0.892302	0	0	0.57182	0.67615	0.611834	0.491548	0	0.4225	0.436218	0.385079	0.817274	0	0	0	0.642998	0.365728	0.351447	0	0.350507	0.803809	0	0.458403	0.994812	0.497952
ENSG00000169994.14	0.421791	0.226937	0.139832	0.515601	0.588688	0	0	0.205476	0.23646	0	0.130265	0.300844	0	0	0	0.379261	0	0.24808	0.65933	0	0.147206	0.197807	0.482464	0.213994	0	1	0.169866	0.17578	0.366832	0.390936	0	0	0.342767	0.580582	0.477474	0.393322	0.510946	0.463729	0	0	0	0.680127	0
ENSG00000232044.4	0.796045	0.498536	0.653579	0	0.483624	0.596328	0.380958	0.822806	1	0	0.950895	0.736169	0.70209	0.43175	0.836445	0	0.549303	0.525822	0.258824	0.502412	0.298884	0.757977	0.75082	0.231626	0	0.188851	0.342011	0	0	0	0	0	0	0	0	0	0	0	0.378628	0.293042	0	0	0.526376
ENSG00000183305.9	0.704836	0	0.767265	0	0.163965	0	0.183868	0.173853	0.750392	0	0	0.26222	0.534238	0.286681	0.836595	0.786655	0	0.732868	0.14678	0.184757	0.170708	0.229388	0	0.181497	0.654597	0.624023	0	0.203844	0.244256	0.351391	0.406236	0.276607	0	0	0	0	0	0.222327	0	0.788502	0.541245	1	0.738577
ENSG00000136573.8	0.404934	0	0	0	0.56158	0.530674	0.383944	0	0	0	0.147898	0.214751	0.215608	0.207326	0	0.478449	0.455312	0.502068	1	0.909461	0.63988	0.808413	0.453754	0.379957	0.820025	0.404697	0	0.199573	0	0.34403	0	0.270813	0	0	0.227122	0	0	0	0.577804	0.35542	0.407115	0.931612	0
ENSG00000168748.9	0.386805	0.408811	0	0.551373	0.370226	0	0	0	0.522638	0.592997	0.34347	0.301697	0	0.520158	0	0.449602	0.867469	0	0	0.953647	1	0	0.751775	0.533791	0	0	0	0.547898	0.33596	0	0.708142	0.503648	0.416822	0.56098	0.319077	0.486663	0	0	0.458773	0.42498	0	0	0.434435
ENSG00000162367.7	0	0.578825	0	0.234363	0.30706	0.482258	0.340532	0.495979	0.990488	0.55563	0.78424	0	0.251223	0.431411	0.486108	0.557479	0.491012	0	0.483547	0	0.194739	0.352143	0.234855	0.283093	0.286625	0.513551	0	0.373219	0.27864	0.400857	0	0	0	0	0	0.254304	0	0.253624	0	0	0.245282	0	1
ENSG00000261064.1	0.317506	0.645843	0.607814	0	0.302541	0	0.619076	0.320786	0.269544	0.485507	0.384659	0.483836	0	0.624232	0	0	0.457253	0.699994	0.557927	0.553178	0	0	0.565553	0.334889	0	0.452091	0.585678	0.376122	0	0	0	0	1	0.953271	0.428041	0	0.881213	0.553378	0.33695	0.57011	0	0	0.433941
ENSG00000138135.5	0.555127	0	0	0.272194	0.348892	0	0	0.277204	0.371087	0.475667	0.493958	0.426803	0.544559	0.279973	0	0.215959	0.932197	0	0.268939	0.180433	0	0.301465	0.897919	0.539194	0.54705	0	0	1	0	0.343168	0.39673	0	0	0	0.226553	0	0	0.217124	0.440556	0.301747	0.209983	0.373692	0.229676
ENSG00000038295.3	0	0	0.656642	0.380724	0	0.374979	0	0.237483	0	0	0.284769	0	0.300822	0	0	0	0	0.210592	0	0.252377	0.233186	0.551999	0	0	0.207734	0	0.980914	0.922723	0.758991	0.479998	0.795988	0.894253	0.84963	0.557126	0.426054	0.623053	0.385443	0.655062	0.532748	0.313661	0.523198	0.243623	1
ENSG00000233639.1	0	0.618768	0.904164	0	0.218495	0	0	0.317527	0.927718	0.415691	0.277802	0.432433	0	0.282188	0	0	0	1	0	0.930228	0.774192	0.979176	0	0	0	0	0	0.732235	0.612794	0.604123	0.541339	0.674261	0.976563	0.688454	0.659453	0.793757	0.919621	0.524775	0.444475	0	0	0	0
ENSG00000171804.5	0.369551	0.412137	0.349307	0.321735	1	0	0.525436	0	0.228773	0.302512	0	0.24952	0	0.331631	0.667333	0.251656	0.283814	0.241435	0	0.28934	0	0	0	0.388632	0.445106	0.231744	0.308492	0	0	0	0.636189	0.433183	0.622494	0.638724	0	0.47084	0.677516	0.348177	0.677994	0.568519	0.732477	0	0
ENSG00000265136.1	0.284673	0	0.268263	0.339873	0	0	0.415592	0	0	0	0.24991	0.263587	0	0.350327	0	0.437193	0	0.255046	0.572857	0.305652	0.28241	0.510677	0	0	0.251585	0.244809	0.525113	0.337228	0.703757	1	0.964016	0	0.990871	0.854694	0.605902	0.585346	0.616758	0.940286	0.302107	0	0.633641	0.29505	0.389067
ENSG00000214940.4	0.36885	0.459087	0	0.269458	0.497038	0.444206	0.241161	0.312529	0.359656	0.409147	0.273429	0	0.555916	0.443726	0.558901	0.290038	0	0.540407	0.266003	0	0	0.300865	0.270023	0.474994	0.275181	0	0	0.267361	0	0	0.532818	1	0	0	0.304266	0	0	0.516514	0.327372	0	0.381367	0	0.30846
ENSG00000254266.1	0	0	0.595319	0	0.379079	0.71094	0.309214	0.587547	0	0	0.561172	0.368877	0	0.356123	0	0.270241	0.304774	0	0	0.56658	0	0.385765	0.469636	0.305226	0	0	0.450686	0	0.715399	0	0	0.615796	0.509636	0.685894	0.524527	0.808073	0.803158	1	0.419752	0.519611	0	0.681355	0.750793
ENSG00000178033.5	0.357774	0.297174	0.339678	0.231989	0.254539	0	0	0.196318	1	0	0.421478	0	0.297238	0.323725	0	0	0	0.481475	0.505344	0.20863	0.264461	0.76495	0.830398	0.333181	0.700661	0	0.358429	0.713061	0	0.396797	0	0	0.448853	0.583393	0	0	0	0	0.33502	0.348902	0.242797	0.457508	0.265568
ENSG00000187094.7	0.312527	0.115882	0	0.879969	0.491679	0.198865	0.340478	0.554231	0	0.327251	0.651641	0.379804	0	0.408305	0	0.399661	0.819008	0.184317	0.315912	1	0.967376	0	0.254112	0.262354	0.355013	0	0.733227	0.3083	0.176948	0	0	0	0	0.37427	0	0	0	0	0.433313	0.262989	0.368103	0	0
ENSG00000254870.1	0.393953	0.894341	0.371245	0.844088	0.61624	0.526766	0.420952	0	0.789652	0.872867	0.811751	0	0.680604	0.484811	0	0	0.567348	0	0.630467	1	0.720344	0.525165	0.564849	0.940396	0.348164	0.697166	0	0	0	0.804481	0	0	0.910023	0.933749	0	0.68832	0	0.508999	0	0	0.665683	0	0
ENSG00000215182.6	0.846619	0.135453	0.362565	0	0.839014	0.787733	0.351372	0.240357	0	0.296349	0.330386	0.659679	0.330851	0.725412	0.615807	0.676692	0.306286	1	0.29322	0.667832	0.701507	0	0	0	0.456935	0.125307	0	0	0	0.676737	0	0	0	0	0	0	0	0	0	0.19444	0.430272	0.302229	0.846095
ENSG00000138100.9	0	0.597643	0.304124	0.280119	0.36701	0.22845	0.565778	0	0.622724	0.615933	0.914406	0.217245	0.44405	0.597759	0.731829	0.558222	0	0	0.794506	0.408776	0	0.420894	0.584778	0.402306	0.81911	0	0	0.377269	0	0	0	0	0	0	0	0	0.508324	0	0.248992	0.313087	0.396456	1	0.430661
ENSG00000204767.3	0.191122	0.292298	0.180106	0.228183	0	0	0	0	0.667685	0	0	0	0.29236	0.235201	0	0	0.327279	0.440312	0	0.374197	0.310102	0	0.228661	0.201586	0	0.364244	0.297656	0.610311	0.714495	0.736405	0.745664	1	0.899487	0.649281	0.678659	0.886684	0.904659	0.82791	0	0	0	0.198089	0.45811
ENSG00000124249.5	0.190251	0.431903	0	0.364219	0.249222	0.374449	0.33004	0	0.161512	0.860475	0.392018	0.838174	0	0	0	0.177667	0.609839	0.348801	0.51793	0	0	0	0.364892	0.454144	0.231967	1	0	0.30592	0.470332	0	0	0.305824	0	0.571205	0.404934	0.473181	0.412189	0.331587	0.201903	0	0	0	0.456022
ENSG00000267547.1	0.7242	0	0	0.377759	0.301492	0.30808	0	0.521924	0	0.355188	0.383326	0.482159	0	0.695372	0	0.295477	0	0.467831	0.269892	0	0	0.421789	0	0	0.27963	0.272098	0.492772	0.67349	0.449127	0.953207	0.746969	0.508613	0	0	0.426557	0.552827	1	0.98882	0.335782	0.667515	0.395358	0.656276	0
ENSG00000181408.2	0.500041	0.252458	0.519892	0	0.598087	0.959328	0.29019	0	0.382116	0.712945	0.238415	0	0.82975	0.334212	0	0.470981	0.611767	0.335476	1	0.291592	0	0.487186	0	0.391657	0	0.652378	0.310893	0	0.385496	0	0	0.577909	0	0	0.366124	0.351828	0.682789	0	0.393927	0	0.541107	0	0.498491
ENSG00000161896.6	0.415541	0.87329	0	0	0.330607	0	0.379669	0.247631	0.368474	1	0.270447	0.432877	0.637217	0.421905	0	0.230552	0.289089	0.185442	0.552774	0.381064	0.358603	0.68754	0.437343	0.338572	0.987414	0.265665	0.171854	0.391935	0	0	0	0	0	0	0	0	0	0.261645	0.853957	0.200325	0	0.155594	0
ENSG00000179141.4	0.207738	0.265804	0.195764	0.248021	0	0	0.473434	0	0.243725	0.233202	0	0.622191	0	0.25565	0	0.266963	0	0.347311	0.244841	0	0	0	0.445888	0.356206	0.4304	0.178648	0	0.629854	0.894208	0.854086	1	0.513637	0.609853	0	0.442154	0.66967	0.761816	0.73218	0.220461	0.373013	0.259576	0	0
ENSG00000234353.2	0.249877	0	0.47835	0	0	0.243303	0.433477	0	0.500862	0.382095	0.219364	0.31852	0.382238	0	0	0.474672	0	0.223872	0	0.268292	0.247891	0.448258	0.216509	0.263558	0.649981	0	0.286051	0	0.555963	0.510268	0	0.401671	0	0	0	0.436589	0.693516	1	0.26518	0.744742	0.422231	0.421777	0.598943
ENSG00000180264.6	0.997406	0.803404	0.962186	0.595345	0.848402	0.371534	0.48202	0.923895	0.901642	0	0.678005	0	0.911988	1	0.688082	0.42673	0	0.867144	0.392679	0	0	0.370405	0.922942	0.663272	0.338785	0.23895	0.318084	0	0	0	0	0	0	0	0	0	0	0	0.294876	0.586196	0.347195	0.394158	0.379756
ENSG00000117148.6	0.363959	0	0	0	0.837351	0	0.639999	0.367516	0	0.481133	0.321536	0	1	0	0	0	0.982506	0.327848	0	0	0.430625	0.971337	0.380534	0.279933	0.234555	0.615736	0	0	0.590506	0.699231	0	0	0.708137	0.901627	0.357799	0.878199	0.79227	0	0.695777	0.354159	0.448465	0.447983	0.571599
ENSG00000265800.1	0.318934	0	0.301462	0	0.304658	0	0.494767	0	0.466171	0.261077	0.20417	0	0	0.286208	0	0.217187	0	0	0.408676	0	0	0.310031	0.201513	0.245303	0.283565	0	0.429003	0.275506	0.517455	0	0.549051	0.635371	0.620534	0.551238	0	0.406349	0.381369	1	0.337346	0.310346	0.290604	0.329912	0.500888
ENSG00000244482.5	0.525035	0.411057	0.302743	0.520356	0.306119	0.429567	0.343278	0	0	0	0.282031	0	0.491434	1	0	0.300012	0.462661	0.287827	0.274034	0.344937	0	0.956798	0.572243	0.463308	0.93217	0	0	0.380571	0	0.656039	0	0.516419	0.857176	0.964546	0.58231	0.561311	0.696029	0	0	0.428697	0	0	0.886993
ENSG00000225746.4	0.18961	0.656044	0.633147	0.50298	0	0.7155	0.147742	0.668196	0.526048	0.79622	0	0.428085	0.261683	0.230354	0.904563	0.682874	0.266259	0	0.546345	0.635995	0.488903	0	0.119802	0.266599	0.201888	0	0.845397	0	0.196264	0	0	0	0	0	0	0	0	0	0	1	0.679764	0	0.877884
ENSG00000132840.5	0.230679	0.685291	0.657325	0.606824	0.576804	0	0.510258	0	0.41085	0	0.628545	0.116004	0.513856	0.457717	0	0	0.51269	0	0.308615	0	0	0	0.41182	0.472974	0.683856	0.148816	0	0.409142	0	0.255839	0	0	0	0	0	0	0	0.286721	0.739792	0.167182	0.369953	1	0.487575
ENSG00000211897.3	0.262261	0.174138	0.207402	0.488316	0.302315	0.198426	0.243113	0	0.239807	0.504211	0.432316	0	0.129025	0	0	0	0.240379	0	0.142477	0.484746	0.240827	0.986687	0.144551	0.145393	0	0	0.115412	0.249337	0.452486	0.726154	0.370444	0.693342	0	0	0.538411	0	0	0.175713	0.723558	0.311854	1	0	0
ENSG00000180422.3	0.655431	0.417043	0.25697	0.325565	0.426552	0.265514	0.473049	0.629246	0.546585	0.818803	0.23939	0	0.895015	0.599294	0	0	0.39271	0.336848	0.772125	0.292784	0.270521	0	0.326248	0.393258	0.887683	0.234503	0.312164	0.438477	0.387073	0	0.643762	0	0	0	0	0	1	0	0	0	0.460776	0	0.372688
ENSG00000153446.11	0.255142	1	0	0.334499	0.71876	0	0.394834	0.616472	0.132534	0.726078	0.569007	0.3965	0.665266	0.511347	0	0	0.525341	0	0.133167	0.271997	0.154876	0.765483	0.786417	0.706609	0.45299	0	0	0.251033	0	0	0	0	0	0	0	0.202249	0	0.201708	0.976832	0.329358	0.311057	0.22146	0.213369
ENSG00000146039.6	0.597155	0	0.308744	0	0.312017	0.231921	0.709093	0	0.502888	0	0.288565	0.220545	0.304832	0.695734	0.742946	0.516107	0.536551	0.436686	0.603623	0.255741	0	0.31752	0.284971	0.501289	0.664867	0.590326	0.705154	0	0	0	0.562313	0	0.419477	0	0	0	0	0	0	1	0.614044	0	0.835476
ENSG00000174099.6	0.227862	0.790136	0.156581	0.198379	0	0	0	0.230088	0.194943	0.186526	0	0.357562	0	0.326677	0	0	0.284532	0.277796	0	0.289493	0.226146	0	0	0.284911	0.242616	0.197368	0.258778	0.503788	0.678429	0.614174	0.906812	0.583874	0.600601	0.75145	0.719778	0.749827	0.496012	0	0	0.221726	0	1	0
ENSG00000224389.4	0.309675	0.575931	0.167003	0.749748	0.248976	0.303322	0.251211	0.32553	0.325357	0.285463	0.447985	0.119295	0.305509	0	0	0	0.135691	0	0	0	0	0.463149	0.111634	0.135892	0.380425	0.183451	0.14749	0.336371	0.182882	0.424075	0	0	0	0.305373	0	0.16691	0	0.340809	1	0.171925	0.256705	0.286499	0
ENSG00000100024.10	0.216214	0.330673	0.377968	0.350208	0.283232	0	0.49275	0.299402	0.183553	0.330619	0.189812	1	0.330744	0.360217	0.535425	0.201913	0.227714	0.319691	0.409241	0	0	0.387869	0.187341	0.516119	0.315704	0	0.336734	0.347667	0	0.441525	0	0	0	0	0	0	0.543596	0	0	0.388232	0.430797	0	0.655537
ENSG00000197471.6	0.248458	0.292637	0	0.78661	0.27183	0.19691	0.131891	0.170922	0.144814	0	0.149538	0	0	0.294655	0	0.115268	0.129997	0	0.261609	0.298768	0.28073	1	0.147676	0.13019	0.109086	0	0	0.285737	0.35066	0.834715	0	0.198414	0.217379	0.292559	0.683756	0	0.475515	0.215129	0.723432	0.16471	0.549892	0.727897	0
ENSG00000122592.6	0	0.874788	0.347555	0.931205	0.797656	0.420177	0.479432	0.978535	0.99245	0.223187	0.898326	0	0.343482	0	0	0.255498	0.918487	0	1	0.291571	0.363537	0	0.809854	0.885984	0.8408	0.283092	0.962462	0	0	0	0	0	0.35014	0	0	0	0.430747	0	0	0	0.869534	0.206065	0.874456
ENSG00000184060.6	0.666545	0.758856	0.312131	0.287494	0	0.384146	0.351543	0	0.531737	0.703154	0.291731	0.488211	0.2239	0.296337	0	0.224873	0.46371	0	0.283807	0.258546	0.327734	0.431974	0.461843	0.464302	0	0.596802	0	0.62868	0.457618	0.725438	0	0	0	0.818047	0	0	0	0	0.349284	0	0.406893	1	0
ENSG00000259933.2	0.615145	0	0.433057	0	0.522602	0.446723	0.969276	0	0.283624	0.877056	0	0.848511	0.758586	0.556604	0	0.682161	0	0.412698	0.672305	0	0	0	0.289478	0.352383	0.407347	1	0	0	0	0.68224	0.788723	0	0	0.791865	0	0.432814	0.723827	0.829166	0.576024	0.850632	0.743641	0	0.456609
ENSG00000144045.9	0	0	0	0.34769	0.277494	0.742662	0.736521	0	0.341668	0.326916	0.255658	0.37122	0.372702	0.572553	0	0	0	0.260912	0.248409	0.7049	0.288905	0	0.252331	0.307164	0.60336	1	0	0.619882	0	0.767249	0.687512	0	0.512873	0	0	0.377274	0.477544	0.811588	0	0.614382	0.49209	0.41311	0.398016
ENSG00000086506.2	0.662262	0	0.407281	0.377369	0.735065	0.76723	0	0.322622	0.632115	0.26154	0.528266	0.657722	0	0.388154	0.57695	0.736413	0.607324	0	0.659697	0.742501	0.622611	0.491087	0	0	0.720603	0	0	0.275995	0	0	0	0.374514	0	0	0.314092	0	0	0.477946	0	0.418341	0.291119	0	1
ENSG00000149735.2	0.333882	0.850479	0.728766	0.639188	0.693185	0.600636	0.710297	0.550753	0.46978	0	0.886654	1	0	0.410886	0	0	0.701823	0.827314	0.471852	0.489648	0.541736	0	0.832171	0.643779	0.295075	0.744847	0.382217	0.395522	0	0.681812	0	0	0	0	0	0.432543	0	0	0	0	0.417196	0	0.921839
ENSG00000266805.1	0.331937	0	0	0.537649	0.316292	0.443843	0.484594	0	0	0	0.291404	0.307351	0	0.845688	0	0.309982	0.478037	0.410037	0.283141	0.3564	0	0	0.287611	0.478705	0.40472	0	0.516963	0.768413	0.471175	1	0	0.706353	0.766769	0.78676	0	0.761346	0.71916	0.680945	0.352266	0.845147	0	0.47087	0
ENSG00000225760.1	0.659804	1	0.271654	0.757093	0.770635	0.385454	0	0.399181	0.608628	0.323605	0	0.620336	0.268038	0.92164	0	0.49993	0	0.356096	0.767738	0.65951	0.793391	0.517131	0.249775	0	0	0.932821	0	0	0	0	0	0	0.507678	0	0.388627	0.373452	0.472706	0.372454	0.305924	0.608159	0	0	0.393984
ENSG00000261788.1	0.511608	0.525774	0	0.531938	0.434641	0	0.827198	0.28073	0	0.503716	0.572537	0.257279	0.630906	1	0	0	0.695024	0	0.525921	0.635693	0.508067	0.370405	0.764873	0.725108	0.806236	0	0	0	0	0	0	0	0	0	0.374593	0.359966	0.455635	0.359003	0.294876	0.498922	0.469514	0	0.510022
ENSG00000268812.1	0	0	0.683191	0	0	0.238123	0.357029	0	0.389717	0.734336	0.296283	0.311739	0.642207	0.537471	0	0	0.702336	0.512373	0.583836	0	0	0	0.871596	0.683185	0.403941	0	0.854442	0.604833	0.544127	0.736759	1	0	0	0.579652	0.520521	0	0	0.315976	0.686196	0	0.305583	0.746145	0
ENSG00000143199.13	0.393099	0.415463	0.226667	0	0.315087	0.432703	0	0	0.531143	0.532936	0.291405	0.306607	1	0	0	0	0.253325	0.440983	0.28349	0.419069	0	0.320644	0.208411	0.412436	0.892264	0.342489	0	0.386769	0	0.491183	0.567846	0.594718	0	0	0.435982	0.671663	0.604734	0.550471	0.414712	0	0	0	0
ENSG00000261185.1	0.646952	0.800899	0.40624	0.531094	0.352021	0.542546	0.49192	0.640594	0.793682	1	0.859077	0	0.67119	0.567733	0	0	0.798396	0.283475	0	0.295411	0	0.483602	0.613267	0.661767	0.386473	0	0.592399	0	0	0	0	0	0	0	0	0	0	0	0.245943	0.50535	0	0	0.61912
ENSG00000175604.2	0.453515	0.307425	0.578117	0.633112	0	0	0.644818	0.334125	0	0.599521	0	0.569237	0	0.726805	0	0.996202	0.348298	0	0.529252	0	0.328079	0	0.286546	0.476931	0.546236	0.392823	0	0.703935	0	0	0	0.531605	0.582416	0	0	0.758526	0.542296	1	0.479696	0.777282	0.41323	0.342764	0.607027
ENSG00000143768.7	0.414828	0.681703	0.595096	0.625343	0.415169	0	0.466544	0.335947	0.599634	0	1	0.356064	0.752745	0.203624	0	0.254114	0.347804	0	0	0	0	0.448272	0	0	0.613792	0.142292	0.420849	0.551579	0	0.337887	0	0	0.291399	0	0	0	0.271326	0	0.375019	0.528713	0.681772	0	0.303713
ENSG00000119121.17	0	0	0.636612	0	0.22989	0	0.256203	0.489357	0.205895	0	0.28815	0.223703	0.303188	0.447112	0	0	0.184828	0.216785	0.149696	0.188427	0.174099	0.314821	0.251623	0.185102	0.706922	1	0.273316	0.28219	0.249108	0	0.525075	0.282102	0.405387	0.526899	0	0.227352	0	0	0.397756	0	0.535864	0.688445	0
ENSG00000172403.6	0.643501	0.196827	0.462151	0.34295	0.331203	0	0	0	0.772464	0.430626	0.436282	0.322653	0	0.260566	0	1	0.304926	0	0.681611	0.45224	0.288173	0.573628	0.253321	0.445613	0.258159	0.182083	0.242385	0.57859	0	0.696925	0	0	0	0	0.450657	0	0.347201	0	0.479891	0	0.357777	0.402141	0
ENSG00000204832.5	0.771436	0.19413	0.838633	0.181142	0.267823	0.788653	0.717235	0	0.695555	0.170319	0.183812	1	0	0.186714	0.8766	0.854341	0	0	0.79889	0.162903	0	0.356303	0.131461	0	0.931165	0.911158	0.365273	0.686186	0	0	0.358185	0	0	0	0	0.196555	0.248794	0	0	0.903718	0.804154	0	0.278491
ENSG00000213612.3	0	0.319243	0.531796	0.65745	0.327234	0.617796	0.501359	0.475552	0.688364	0.385516	0	0.523328	0.593304	0.675184	0	0.320706	0.361687	0.574155	0.404756	0.672383	0.686651	0.723873	0.297561	0.362223	0.868662	0	0	0	0.487476	0	0.810748	0	0	0.813978	0	0.787685	0	1	0	0	0	0	0.46936
ENSG00000100346.13	0.540192	0.141331	0.143271	0.181516	0.524537	0.340671	0.36662	0.250788	0.645058	0	0.631177	0.327168	0.64534	0.253293	0	0	0	0.187806	0.729312	0.475006	0.5259	0.49964	0.131732	0.160359	1	0.130745	0	0.506816	0.215808	0	0	0	0	0	0	0	0	0.196433	0.382509	0	0.302923	0.256625	0.419763
ENSG00000039600.6	0	1	0.204406	0.258969	0.544254	0.290035	0.231774	0.402964	0.786074	0	0.470495	0.583655	0	0	0	0.554402	0.228446	0.478211	0	0.691274	0.628185	0.764727	0.442164	0.623581	0.316718	0	0.448547	0.461705	0	0	0	0	0	0	0	0.378985	0.469944	0	0.520269	0	0.589581	0.224816	0.398144
ENSG00000169040.10	0	0.214695	0.67409	0.979314	0	1	0.78431	0.429059	0	0.469719	0.279803	0.651998	0.214745	0.551332	0	0	0.550668	0.341486	0.369611	0	0	0	0	0.777901	0	0.912386	0.640257	0	0	0	0	0	0.678009	0.693413	0.311359	0	0.500376	0.298401	0.60547	0.414701	0.390257	0.239374	0.70023
ENSG00000246100.3	0.437239	1	0.480371	0.272246	0.262921	0.520658	0.327726	0.550811	0.698602	0.475758	0.826652	0	0.257114	0.206846	0	0.429602	0	0.733008	0.484444	0.246496	0	0.427609	0.497829	0.454751	0.148545	0.199651	0.261771	0.494356	0	0	0	0	0	0	0	0	0	0	0.605784	0	0.406174	0.238432	0
ENSG00000214297.3	0.284227	0.264217	0	0	0.54926	0.511309	0	0.468845	0.697639	0	0.412471	0.489231	0.434784	0	1	0.436509	0	0.560656	0.789678	0	0.386839	0	0.340054	0.548036	0.469463	0.404707	0	0.457031	0	0	0	0.604827	0	0.673676	0.383177	0.368215	0	0.36723	0.301634	0.379279	0	0.403191	0.388459
ENSG00000230850.3	0.765936	0	0.605409	0.830967	0.308203	0.81368	0	0.325799	0	0.617648	0.810867	0	0	1	0	0	0.740299	0.618139	0	0.776927	0.586297	0.313639	0	0	0	0.20233	0	0.885087	0	0	0.555441	0.500662	0.41435	0	0.317185	0.411078	0.385808	0	0.679315	0.313958	0	0.649039	0.825266
ENSG00000223561.2	0.442877	0.886641	0.311782	0.821274	0.376251	0.321621	0.351151	0.243016	0.753979	0.602647	0	0.222715	1	0	0.750257	0.417139	0.671223	0.297125	0.28349	0.258258	0.439812	0.564862	0.390357	0.506221	0.212575	0.206849	0.374606	0.511988	0	0	0	0	0	0	0	0	0	0.310774	0.466239	0	0	0	0.328739
ENSG00000234373.1	0.487518	0.677204	0.461932	0	0.466623	0.398872	0.581638	0	0.522022	0	0.4329	1	0.277368	0.367104	0	0.38335	0.314171	0.441069	0.874209	0.519725	0.545451	0.535132	0.869041	0.430201	0.650523	0.636411	0	0.690555	0	0	0	0	0	0	0	0	0	0	0	0.701123	0.880868	0.50352	0.823611
ENSG00000267586.2	0.496516	0.282421	0.470458	0	0	0	0.324632	0	0.48414	0.464565	0	0.387269	0.282487	0.506155	0	0	0	0.449209	0.429354	0.529317	0	0	0	0	0.550485	0.489754	0.347792	0	0.577364	1	0.908995	0.829998	0.810615	0	0.55068	0.624697	0.843203	0.884659	0.322416	0.405411	0.379621	0	0.882562
ENSG00000204677.6	0.92535	0.288894	0.678326	0	0.645207	0.611658	0.70825	0	0	0.348866	0.272824	0.396144	0.949504	0.382447	0.769588	0.739398	0.447557	0.459504	0.787572	0	0	0	0.269273	0	0.762159	0	0	0.661502	0	0	0	0.49956	0	0	0	0.402605	0.781332	1	0.844588	0.655633	0.619202	0	0.902788
ENSG00000248100.2	0	0	0.658987	0	0.538472	0.33518	0.671197	0	0.292237	0	0.302201	0.649181	0	0.821757	0	0.819016	0	0.425231	0.405718	0.599751	0.341501	0	0.493567	0.72448	0.671302	0	0	0.553525	0	0	0	0.553352	0.79518	0	0.73268	0.707823	0.865466	0.91059	0	0.93333	0.766223	0.886643	1
ENSG00000149021.2	0	0	0.0952571	0	0.222613	0.181844	0.215044	0.166742	0.461348	0	0.165973	0.750926	0	0.257534	0	0.258362	0.62236	0	0.191327	0	0	1	0.345605	0.305374	0.936523	0.0869286	0.157429	0.322791	0.346393	0.355088	0.34231	0.16249	0	0.609078	0.136275	0	0.301752	0.305659	0.146623	0.485297	0.170807	0	0.138153
ENSG00000145936.4	0	0.390879	0	0.872657	0	0	0.741496	0	0.707715	0.390815	0.751246	0	0.51998	0.686784	0.632911	0.929862	0.771328	0.228982	0	0.675868	0.756861	0.600203	0.45525	0.269573	0.681998	0	0	0.816145	0	0.769965	0	0.410839	0	1	0	0.331103	0.553728	0.524304	0.271233	0	0	0	0
ENSG00000131409.8	0.148136	0.528468	0.139597	0.17686	0.342903	0.974042	0	0.20513	0.66175	0.328218	0.305237	0.137163	0.189583	0	0	0.227503	0.505643	0.132719	0.260307	0	0	1	0.128354	0.311766	0.244678	0	0.169581	0.315317	0	0.302504	0.443219	0	0	0.351111	0	0.191909	0.372436	0.191396	0	0.265991	0.295154	0.153536	0.408998
ENSG00000222714.1	0	0	0.298167	0.51249	0.301492	0.423074	0.461918	0.319674	0	0	0	0	0	0.622069	0	0	0.333234	0.283476	0	0.464018	0	0.666928	0.453661	0	0.27963	0.450524	0.583647	0	0.449127	0.646123	0	0.782317	0.996534	0.749945	0.812118	0.72572	1	0.785271	0	0.667515	0.534646	0.448837	0.681444
ENSG00000174776.6	0.567846	0	0.885024	0.473029	0	0.175371	0.192454	0.181971	0.442083	0.202187	0.390676	0	0	0.765525	0	0.532747	0	0.222487	0.598423	0.264137	0.178679	0.379642	0.806509	0.653852	1	0.547112	0.206184	0.213362	0	0.474519	0	0	0	0	0	0	0.390218	0.232708	0.961726	0.240343	0.78772	0	0.330599
ENSG00000263745.1	0.853168	0.233734	0.861583	0	0.239584	0	0	0.254033	1	0	0.304615	0.801687	0	0	0	0.662365	0.264809	0	0.711947	0	0	0	0	0.265201	0.595762	0.298661	0.519946	0.762341	0.356905	0.827606	0	0.621678	0.442808	0.754903	0.535159	0.733569	0.412305	0.732149	0	0	0	0.621262	0.730413
ENSG00000259709.1	0.61348	0	0.486575	0.718631	0.357686	0.365503	0.798578	0.379257	0	0.831714	0.544751	0.572027	0.810529	0	0.929577	0.482397	0	0.4637	0.320197	0	0.372395	0.673397	0.325252	0	0	0.715404	1	0.44468	0.532839	0.766552	0	0.928132	0	0	0	0.655867	0	0.770062	0	0.882275	0	0	0.899765
ENSG00000113263.8	0.127477	0.118502	0	0.78221	0.225024	0.124123	0.186102	0	0	0.259264	0.209309	0	0.220232	0.212379	0	0.315027	0.183584	0.188485	0.108737	0.308558	0.126463	1	0	0.245795	0	0	0.145931	0.204979	0.411622	0.66094	0.300947	0.271266	0	0.302146	0.572744	0	0.422102	0	0.684736	0.324568	0.542333	0.132124	0.174225
ENSG00000182040.4	0.578955	0.661	0.410975	0	0	0.719214	0	0	1	0.419283	0	0.392154	0	0	0	0.408219	0.16821	0.197293	0.338509	0.814958	0.700899	0	0.228999	0.168459	0.141151	0.257466	0.498405	0.189201	0	0.525705	0.477864	0	0	0.58862	0	0	0.261901	0.422484	0.231669	0.286782	0.318225	0	0.343979
ENSG00000262539.1	0.896973	0.742363	1	0	0.649212	0.194627	0.86141	0.276792	0.564116	0	0.411872	0.3046	0.255814	0.707907	0	0	0	0.684604	0.170502	0	0	0.266462	0.173194	0	0.797698	0.547312	0	0.587901	0	0.526622	0	0.546081	0	0	0.36231	0	0.327775	0.410052	0.289938	0.421697	0	0.207173	0.366899
ENSG00000115474.6	0	0.370268	0	0.553997	0.510823	0.281768	0.309214	0.477348	0.407167	0.524604	0.350587	0.267948	0.269071	0	0	0.627035	0	0	0.341066	0	0	0.519125	0	0.305226	0.352834	0.343735	0	0	0	0	0.683172	0.465174	0.911423	0	0.742757	0.932858	0.803158	1	0.307104	0.386157	0.361592	0.488458	0.623244
ENSG00000197415.7	0.156519	0	0	0.750179	0.149142	0.308058	0	0.641123	0.507898	0.283745	0.467695	0.646417	0.31844	0	0	0.271442	0.688281	0	0.184474	0.839962	0.720258	0.280782	0.319061	0.764276	0.190839	0.222866	0	0.815491	0	0	0	0	0.275649	0.531728	0	0.20277	0	0.358204	0.269863	0	0	1	0.693612
ENSG00000198354.4	0.672924	0	0.374975	0	0	0	0	0	0.856604	0.219886	0.938583	0.181368	0.398513	0	0	0	0.206295	1	0	0	0	0	0.539196	0.770315	0.495458	0.168447	0.30506	0.803183	0.523464	0.399995	0.663318	0.727885	0.575031	0	0.630293	0.738281	0	0.401826	0.641972	0	0.648073	0	0.854819
ENSG00000215241.3	0	0.866849	0.875144	0.365589	0	0.298155	0.447037	0.898117	0.535859	0.725876	0.813172	0	0.780131	0.860587	0	0.922412	0.524359	0	0.911557	0.654036	0.496839	0.779022	0.842919	0.322977	0.854747	0	0	1	0	0	0	0	0	0	0	0	0	0.395635	0.593552	0	0.382621	0.788702	0.9284
ENSG00000042832.7	0.291261	0.482164	0.200148	0	0.805891	0	0.226947	0	1	0	0	0.323655	0.401972	0	0	0	0	0	0.181169	0.370041	0.289069	0.716212	0.184029	0.224019	0.258961	0.182649	0	0.580387	0.763297	0.639852	0.63547	0.341413	0.374046	0.50341	0.286332	0.487149	0.34828	0.48607	0.411692	0	0	0.500079	0
ENSG00000187583.5	0.480075	0.194979	0	0.449404	0	0	0.446211	0	0	0.320729	0.377862	0	0.268432	0.25812	0.519408	0	0	0.187917	0	0	0.208079	0.442109	0.402282	0.441431	0.4574	0	0.24011	0.939256	0.398603	0.86234	0.969371	0	0	0.497141	0.380181	0	0.454426	0.554829	0.30424	0.376618	0.262084	1	0.286664
ENSG00000171989.4	0	0	0.501762	0.501781	0.249753	0.255211	0.382649	0.264815	0	0.294235	0.472192	0	0.243711	0	0	0.336832	0.448834	0.234829	0	0	0.356733	0	0.227106	0	0.597427	0	0.300051	0.421462	0.49811	0.690548	0.618782	0.716066	0.699344	0	0.475089	0.764704	0	1	0.38019	0	0.327511	0.543653	0.358227
ENSG00000167641.6	0.27496	0.37536	0	0	0.121297	0	0.270811	0	0.559784	0	0.402704	0	0.465679	0.434933	0.315235	0.361518	0.183326	0	0	0.501849	0.459254	0.22836	0.297056	0.183582	0.32199	0	0.145725	0.688692	0	0	0	0.204627	0.294054	0.382194	0	0	0	0.221865	0.135093	0.449087	0.253634	1	0.330269
ENSG00000125492.5	0	0.370969	0.17094	0.274685	0.105186	0	0.557409	0.725643	1	0.569948	0.198868	0	0.102641	0.343612	0	0.348919	0.649365	0.163219	0.156005	0.771561	0.761605	0	0.443916	0.584264	0.458095	0.131123	0.228275	0	0	0	0	0.177448	0.254996	0	0	0	0.181016	0.142626	0	0.525015	0.337069	0	0.334687
ENSG00000169469.7	0.82995	0.153122	0	0.196659	0.493933	0	0	0.334436	0	0.335006	0.199557	0	0.25197	0.878562	0.513783	0.25297	0.910453	0	0	0.176857	0.224185	0.386823	0.820365	1	0.200836	0	0.256534	0.783618	0.366489	0.433967	0.843101	0.264781	0.290089	0.701708	0.473713	0	0	0	0.238926	0.490932	0	0	0
ENSG00000172578.7	0.352114	0	0.211306	0.686469	0.213546	0.158728	0.174189	0.225737	0	0	0.335901	0.150942	0.308526	0.271589	0.508476	0	0.279151	0.146051	0	0.284018	0.221869	1	0.349898	0.367656	0.710491	0	0.186616	0.193112	0.463116	0.572646	0	0.262045	0	0	0.553799	0	0.267316	0	0.593974	0	0.551279	0	0.222798
ENSG00000250197.1	0.312534	0	0	0	0.217161	0	0.444368	0	0.193476	0.255838	0	0.347294	0.211908	0.448069	0	0.350008	0	0	0.268607	0.334227	0.226092	0.30381	0.272667	0.328671	0	0	0.654195	0	0.609052	0.93699	1	0.622622	0.717793	0.839924	0.622737	0.468616	0.835764	0.565622	0	0.409221	0.284772	0	0.662053
ENSG00000236682.1	0	0.56541	0.202937	0	0	0.343546	0.888207	0.616583	0	0	0.189053	0.607945	0	0.42339	0.671713	0.801912	0.414701	0.266019	0.700913	0.375196	0.213638	0.386319	0.186593	0.310568	0.262569	0.306634	0.335389	0.633382	0	0	0.508399	0	0	0	0	0	0.541424	0	0	0.583879	0.743009	1	0.395284
ENSG00000172572.6	0.188995	0.175689	0.69128	0	0.392379	0	0	0.477524	0.356282	0	0.88611	0.383178	0.595688	0.570976	0	0	0.397269	0	0	0.670114	0.835662	0.813718	0.441032	0.199342	0.447813	0.224493	1	0.748966	0	0.497926	0	0.303804	0.436574	0.642054	0	0	0	0.244187	0	0	0	0.42027	0.407039
ENSG00000106013.8	0.470991	0.737379	0.51072	0.783969	0.625514	0.790614	0.564238	0.385969	0.70469	0.262666	1	0.52953	0	0.460027	0	0.359349	0.491839	0.428982	0	0.251229	0	0.723263	0.525099	0.246796	0.639169	0	0.431614	0.835062	0	0.477815	0	0	0	0	0	0	0	0	0.494959	0	0	0.682009	0
ENSG00000237998.3	0.456754	0	0.313871	0.637633	0.521004	0.445357	0.577796	0.461217	0	0.834501	0	0	0	0	0.824803	0.428026	0.350785	0	0	0.580295	0.453315	0	0	0	0.550137	0	0.688758	0	0.823402	0	0.786311	0.979384	0.888683	1	0	0.82839	0.546169	0.683267	0	0.598057	0.804874	0.345212	0.611362
ENSG00000012223.8	0.538164	0.47629	0.677904	0.189355	0.47559	0.21207	0.169471	0	0	0.375965	0.285724	0.20217	0.14747	0.426186	0	0.203817	0.45548	0.631489	0.685221	0.276325	0	0.55916	0.34042	0.378593	0.45168	0.696125	0.181561	1	0	0	0	0	0	0	0.287477	0	0	0	0.634932	0	0.198177	0.391882	0
ENSG00000187416.7	0.14773	0.952518	0.25825	0.504412	0.306708	0.734038	0.616594	0.87919	1	0	0.656946	0.136788	0.560431	0.181801	0	0.2562	0.795504	0.182489	0.540456	0.158617	0.146556	0.531061	0.46924	0.253311	0.180122	0.127043	0.230076	0	0.280747	0	0	0	0	0	0.19916	0.191384	0	0	0.578585	0.265263	0	0.153116	0
ENSG00000239617.1	0.398256	0.269967	0	0.47039	0.38043	0.282772	0.503796	0	0.246543	0.526473	0.351836	0	0.27003	0.570966	0	0	0.418236	0.260189	0.247721	0.311815	0	0	0.251632	0.559963	0.566339	0	0	0.880519	0.412232	0.955901	0	0.466831	0	0.688338	0.391516	0	1	0.720762	0.308198	0.387533	0.36288	0	0.533064
ENSG00000257520.1	0.766171	0.36471	0.654081	0.868917	0.802533	0.951131	0.68735	0.720193	0.498807	0	0.513504	0	0.492441	0.973884	0	0.617624	0	0.935952	0.335947	0	0	0.812978	1	0.713788	0.760606	0.245124	0.443922	0	0	0	0	0	0.501987	0	0	0.369266	0	0	0.844565	0.725738	0.481645	0	0
ENSG00000159387.7	0	0.236095	0	0	0	0	0.197165	0.541195	0.259623	0.663903	0.40024	0	0	0.307413	0.456938	0.283381	0.81141	0	0.217475	0.198118	0	0	0	0	0	0	0.57581	0.822045	0.92113	0.736217	0.80964	0.902068	0.426236	0.890354	1	0.663402	0.610983	0.836423	0.546728	0.246227	0.230563	0	0
ENSG00000151623.10	0	0	0.133546	0.760894	0.29422	0	0	0.327017	0.376132	0.159086	0.356682	0	0	0.278619	0	0	0.149253	0	0	0	0	0.564665	0.16955	0	0	0.985787	0	0.640929	0.875726	0.827012	0.798697	0.991184	1	0.794407	0.831844	0.987557	0.998995	0.976083	0.767742	0.254463	0	0	0.851231
ENSG00000064989.8	0	0	0.635018	0.672271	0	0.748561	0	0.681611	0.192976	0.699995	0.329878	0.537277	0.392713	0.638849	0	0	0	0.785956	0.655164	0.244066	0.225507	0.676998	0.940853	0.67067	0.277156	0.484956	0	0.972593	0	0	0	0	0.400326	1	0	0	0.37275	0	0.329721	0	0.284036	0.841641	0.417243
ENSG00000223414.2	0.314519	0	0.264517	0	0.267202	0.166324	0.333064	0	0.145015	0.791481	0	1	0.295111	0.210215	0	0.262339	0.67121	0	0.636852	0.390802	0.341542	0.306433	0.20437	0.2929	0	0.275366	0.793058	0.768784	0.933533	0	0	0.502288	0	0	0	0.424849	0	0	0.799852	0.528387	0.213443	0.720809	0.233461
ENSG00000255585.2	0	0	0.240848	0.413971	0.243534	0	0.37312	0	0.299855	0.519803	0	0.23665	0	0.314525	0	0	0.269174	0.315714	0	0.5004	0.34785	0.458488	0	0	0.311621	0.412005	0.398043	0	0.568651	0.673353	0.764691	0.543867	0.804963	1	0.605775	0.331103	0.937262	0.676071	0	0.341052	0.319356	0.431403	0
ENSG00000247134.2	1	0.437887	0	0	0.740623	0	0.216737	0.441807	0.525686	0	0.835419	0.187812	0.723712	0.612793	0.943222	0.534339	0.682552	0	0	0	0.201224	0.62698	0.943108	0.863856	0.736853	0.174432	0	0.701332	0.451299	0	0	0	0	0.480763	0	0	0.509962	0	0.788209	0.270669	0	0.675644	0
ENSG00000164756.8	0	0.345518	0.608717	0.37868	0.415869	0.477361	0.32383	0.487644	0	0.303525	0.185815	0	0.163868	0.281402	0	0.164546	0.649002	0.252571	0.180953	0	0	0.451423	0.366506	1	0.458177	0.731494	0.199414	0.151681	0.181752	0	0	0	0	0	0	0	0	0	0.404927	0.409142	0.159993	0.284729	0.707572
ENSG00000261839.1	0.637841	0.274509	0.516217	0	0.28138	0.471086	0.431105	0.487108	0.55668	0.600582	0.531987	0.376419	0	0.648985	0	0	0.311005	0.264566	0.518904	0	0	0.622439	0.566368	0.506344	0.360048	0.350763	0.664841	0	0	0	1	0	0.682134	0	0	0	0.63978	0.381535	0.428335	0.394053	0	0	0.40359
ENSG00000164344.11	0.675891	0.600671	0.607491	0	0	0	0.431105	0	0.652081	0.53533	0.531987	0	0	0.491973	0	0.379486	0	0.264566	0.417324	0	0	0.529739	0.60196	0.569384	0.535062	0.476032	0	0.561444	0.419167	0.777995	1	0.474685	0	0	0	0.515949	0.881515	0.975384	0.572398	0.394053	0.368985	0	0
ENSG00000255367.1	0.551784	0.583176	0.318167	0	0.815855	0.538614	0.585704	0.735403	0.875022	0.686673	0.695692	0.581148	0.313932	0.415496	0.836092	0.585529	0.844526	0	0.397929	0	0.334944	0.45008	1	0.578926	0.557667	0.290349	0	0	0	0	0	0	0	0	0.455169	0	0.553644	0.436226	0.358305	0.793547	0	0	0
ENSG00000183154.1	0	0	0.550275	0.509861	0	0.420903	1	0.435893	0.369311	0.570649	0.381359	0.847011	0.292688	0.524432	0	0.483434	0.539034	0.659498	0.633446	0	0.510744	0	0.510857	0.332016	0.51993	0.373906	0.490244	0.860183	0	0	0	0	0.554368	0	0	0.721996	0	0	0.334059	0.420051	0	0.446534	0.430218
ENSG00000163827.8	0	0.249924	0.341456	0.770213	0.377464	0	0.208714	0.197345	0	0.298681	0.423684	0.18086	0	0.32542	0.483703	0	0.33448	0.288808	0.369708	0	0	1	0.419249	0.466262	0.425957	0.575592	0.304205	0.483078	0.371202	0.588447	0	0	0.451203	0	0.354046	0.341279	0	0	0.640171	0	0	0	0.266958
ENSG00000214076.3	0.527698	0	0	0.762866	0.603045	0	0	0.445756	0.821184	0.789928	0.622351	0.377897	0.415514	0	0.772431	0.561142	0.375952	0.836607	0	0	0	0.393846	0.616696	0.739474	0	0.806986	0	0.853358	0.311639	0	0	0	0.386647	0.520369	0	0.451432	0	0	0	0	0.437436	0.683475	1
ENSG00000177238.9	0.536029	0.298919	0.148866	0.255872	0.150526	0	0.168798	0.159604	0	0.24156	0	0	0.24165	0.347179	0	0.491855	0	0	0.843407	0.361412	0.315856	0.210587	0.554212	0.270872	0.421537	1	0.246027	0.390691	0	0.322591	0	0	0.364912	0	0	0	0.471572	0.275328	0.378906	0.57852	0.381745	0	0.289964
ENSG00000185332.2	0.682705	0.996057	0	0	0.414038	0.504221	0.616275	0	0	0.354811	0.458679	0.978582	0.404504	0.388965	0	0.295163	0.33288	1	0.505824	0	0.430176	0.566999	0.273862	0.333374	0.279333	0.783348	0.361825	0.731678	0.781373	0	0	0	0	0.749148	0.426104	0	0	0	0.716367	0.421769	0	0.44836	0.431977
ENSG00000164411.6	0.196097	0	0.184793	0	0.306744	0.516918	0.28628	0	0.275912	0.220133	0	1	0.250964	0.385536	0.485607	0.96674	0.412197	0.175688	0.895022	0.210548	0.358563	0	0.234613	0.336244	0.496014	0.39727	0	0	0.557093	0	0	0	0.523217	0	0.35544	0.547582	0.58538	0.44878	0	0.413702	0	0	0.728834
ENSG00000196136.11	0	0	0.100534	0	0	0	0.18507	0.246179	0.125164	0.66051	0.260319	0.34478	0.28015	0.383948	0.264188	0.253824	0.428213	0	0.23647	0	0	0.271409	0.575473	0.540009	0.446172	0.0917442	0	1	0.374837	0.281069	0	0	0.246437	0	0	0.138208	0.17494	0.264773	0.370834	0.250744	0	0.512726	0.145806
ENSG00000146910.7	0.994792	0.405534	0	0.196601	0.777849	0.387679	0	0.773422	0.139795	0.390351	0.199499	0.418222	0.405606	0.819797	0	0	0.750252	1	0.405635	0.503534	0.497774	0.446125	0.563006	0.485845	0	0.141611	0	0	0.233744	0	0	0	0.290004	0.606882	0.422659	0.459827	0	0	0	0	0.840461	0	0
ENSG00000178462.7	0.782277	0.563284	0.433749	0.531633	0.805882	0	0.677701	0.601148	0	0	0.447	0.768217	0.843227	0.413379	0	0	0.748824	0.222301	0.469638	0	0	1	0.778296	0.67131	0.744752	0	0	0.471752	0	0	0	0	0.436975	0	0	0	0.406874	0.432453	0.931507	0.445529	0.310039	0.471257	0
ENSG00000165462.5	0.998853	0.466657	0.47211	0	0.234994	0.329759	0.360036	0.986509	0.289339	0	0	0.228351	0.532503	0.541998	0.610716	0.230306	0.259735	0	0.546642	0.800546	0.906324	0.328757	0	0.26012	0.300693	0.292939	1	0	0	0	0	0.609766	0.434323	0	0.447013	0	0	0	0.425205	0.932605	0.548936	0	0.916606
ENSG00000181541.4	0.284673	0	0.440822	0	0.50251	0.454135	0.493839	0	0	0.435301	0.24991	0.433803	0.435465	0.47427	0	0.265844	0.299814	0.255046	0	0	0.461891	0.668523	0	0	0.415663	0	0.325883	0	0	1	0.964016	0.703858	0.759552	0	0.605902	0.83054	0.94261	0.916014	0.490818	0.379873	0	0.29505	0.389067
ENSG00000259264.1	0.863812	0.77526	0.621739	0	0.528136	0	0	0.230514	0.193692	0	0.276413	0	0.685279	0.581283	0.565001	0.519829	0	0.204412	0.505723	0.244971	0.226343	0.67951	0.197689	0	0.803343	0.196207	0	1	0	0.465913	0.682641	0.623315	0	0.540779	0	0.295576	0	0.294786	0	0	0.285089	0.236474	0.491383
ENSG00000183784.5	0.280586	0.714721	0	0.334995	0	0	0.299816	0.283485	0	0.429053	0.661423	0.603802	0	0.669812	0.694835	0	0.295511	0	0	0.301264	0	0.503347	1	0	0.688127	0.674018	0	0.533472	0.398284	0	0.662408	0.451035	0.494146	0	0.378269	0.490244	0.460107	0	0.787286	0.37442	0.350602	0.398026	0
ENSG00000259363.1	0.458185	0	0.468269	0	0.216895	0.600023	0.243223	0.315201	0.320271	0.348065	0	0	0.348196	0	0	0.212568	0	0	0.194162	0	0.225814	0	0	0.240086	0	0.609776	0.354503	0.800023	0.608304	0.749228	0.770824	0.709034	0.716911	0.68341	0.732446	0.832281	0.719404	1	0.330171	0	0	0.607998	0
ENSG00000266946.1	0.354808	0	0.243816	0	0.404718	0.345955	0	0	0	0	0.424819	0	0	0.43105	0.640711	0.681582	0.272492	0	0.489713	0.277797	0	0.6076	0.22418	0	0.613047	0	0.535031	0.306496	0	0.528346	0	0.55057	0.597661	0	0.468968	0.452056	0.772352	1	0.274575	0.464573	0.323292	0.491402	0.620163
ENSG00000162877.8	0.357467	0	0.283521	0	0	0.348935	0.233719	0	0	0	0.264991	0.202527	0	0.269174	0	0.379328	0.459769	0.195965	0	0.320772	0.21699	0.392379	0.18952	0.31544	0.266688	0.387077	0	0	0.706275	1	0.803701	0.791736	0.688897	0.806112	0.561411	0.544008	0.652941	0.57859	0.232124	0	0	0.226702	0.29894
ENSG00000262179.2	0.818567	1	0.346412	0.267083	0	0.217819	0.436182	0.4542	0.314758	0.611339	0.678879	0	0.386479	0.439815	0	0.484726	0.503927	0.949313	0.263659	0.684053	0.534377	0	0.429055	0.235953	0.46348	0.659215	0	0.425325	0	0	0	0	0	0	0	0	0	0	0.999991	0.298516	0.497936	0.23186	0.410619
ENSG00000161609.5	0	0.716219	0	0.550059	0.622387	0.215239	0.470271	0.648354	0.259349	0.995467	0	0.204682	1	0.368283	0	0	0.925904	0	0.588728	0.505735	0.654621	0.519125	0.769128	0.721623	0.869203	0.1901	0	0	0.313781	0.451412	0.521867	0	0.389305	0	0	0	0.362488	0.505899	0	0	0	0	0.476089
ENSG00000237075.4	0	0	0.284329	0	0.287343	0.57822	0.320231	0	0	0.246239	0	0	0	0.365445	0	0.281888	0.315898	0.196524	0.351042	0.382169	0.217608	0	0	0.231362	0.193857	0	0	0	0.751673	0.81079	0.742814	0.716183	0.69086	0.658577	0.397592	0.759309	0.693263	1	0.232786	0.626098	0.274087	0.454972	0.47242
ENSG00000185985.7	0	0.813213	0	0.201539	0	0.121154	0.370426	0.252632	0	1	0	0	0.948808	0.153125	0.388111	0.116198	0	0	0	0	0	0.716159	0.107812	0	0	0.220196	0.193785	0.406345	0.5982	0.622103	0.652456	0.551312	0.546144	0.547384	0.466216	0.671633	0.443097	0.600889	0.544483	0.166039	0	0.128964	0
[truncated: 377 more rows]

## Sheet: Figure 4c
Sample1	MSK1053	MSK1231	MSK189	MSK325d	MSK731b	MSK761c	MSK895	MSK973a	MSK97	MSK1127	MSK181	MSK239	MSK276	MSK298	MSK304	MSK328	MSK366	MSK376	MSK40	MSK424	MSK443	MSK511c	MSK599	MSK599b	MSK6	MSK674c	MSK736	MSK761	MSK773	MSK773B	MSK773C	MSK773D	MSK773E	MSK773G	MSK773H	MSK773I	MSK773J	MSK773L	MSK831b	MSK833	MSK891	MSK900b	MSK95
[truncated: 43 more rows]

[truncated: 4 more sheets: Figure 4d, Supplementary Figure 5a, Supplementary Figure 5b, Supplementary Figure 5d_5e_8]
